# Supplementary material for: Exploring the transformative effects of calorie restriction on the lacrimal gland in adult mice
Source: GeroScience. 2025 Jun 28;47(5):6157–76. doi: 10.1007/s11357-025-01748-w (PMC12634954; doi:10.1007/s11357-025-01748-w)
Supplement: Supplementary file 5 — List of significant DEGs between CR and AL mice LGs. (XLSX 139 KB) [file 11357_2025_1748_MOESM3_ESM.xlsx]

## Sheet: List of DEGs
Supplementary file 1: List of significant DEGs between CR and AL of mice LGs
Symbol	GeneID	Alias	Description	AL_1	AL_2	AL_3	AL_4	40L_1	40L_2	40L_3	40L_4	baseMean	log2FoldChange	pvalue	padj
Scgb1b29	384589	Abpa29|Abpa29_a7|EG384589|Gm5326	secretoglobin_ family 1B_ member 29	6.59046	5.87321	3.49101	6.42562	0	0	0	0	31.0234	-3.55779	4.17394e-15	1.16418e-11
Col3a1	12825	AW550625|Col3a-1|MMS10-W|Ms10w|mKIAA4231	collagen_ type III_ alpha 1	8.91486	8.66615	9.44851	9.46049	6.79273	6.21632	6.26032	6.19584	327.41	-2.58366	2.40928e-26	2.01597e-22
Esp3	100126766	Gm21945	exocrine gland secreted peptide 3	9.67214	9.5782	8.98072	10.0843	5.43204	6.50885	5.41642	7.70876	443.656	-2.52962	3.02876e-13	3.89895e-10
Nfil3	18030	AV225605|E4BP4	nuclear factor_ interleukin 3_ regulated	7.9778	7.62127	8.0061	6.73615	4.04765	4.35748	4.76493	5.42004	113.964	-2.5291	7.17566e-15	1.7155e-11
Dcdc2a	195208	AW492955|Dcdc2|RU2	doublecortin domain containing 2a	7.92145	7.3169	7.05557	7.65175	3.5967	5.06602	4.76493	5.26526	104.905	-2.394	1.85849e-14	3.45577e-11
Col1a1	12842	Col1a-1|Cola-1|Cola1|Mov-13|Mov13	collagen_ type I_ alpha 1	7.62767	7.84864	8.56555	8.42303	5.67076	5.35496	5.68474	5.97387	168.565	-2.27378	1.55758e-17	6.51651e-14
Pnliprp1	18946	Plrp1	pancreatic lipase related protein 1	11.6606	10.9116	10.3887	11.9004	3.13235	6.93824	2.54837	5.50552	1312.72	-2.25852	1.09976e-06	0.000202248
Ms4a1	12482	AA960661|Cd20|Ly-44|Ms4a2	membrane-spanning 4-domains_ subfamily A_ member 1	5.21782	5.74992	6.09067	3.02615	1.68688	1.92051	2.7697	1.85337	22.0957	-2.1936	8.32799e-07	0.000158374
Glycam1	14663	MC26|Sgp50|glyCAM-1	glycosylation dependent cell adhesion molecule 1	3.24034	4.69859	4.98779	3.28309	0	0	0	0.90392	9.21909	-2.17508	2.73691e-06	0.000416384
Igsf10	242050	6530405F15Rik|9030224D03|AA409708|AA536958|AI414626|Adlican2|CMF608	immunoglobulin superfamily_ member 10	5.51302	5.5277	6.75471	5.82228	2.71128	4.06909	2.28682	3.40362	35.8954	-2.14338	5.84094e-08	1.68542e-05
Ly6f	17071	-	lymphocyte antigen 6 complex_ locus F	8.85595	8.66615	8.38578	8.85527	4.31228	4.48259	6.96755	6.64833	240.859	-2.13079	6.71181e-09	2.67434e-06
Top2a	21973	Top-2	topoisomerase (DNA) II alpha	8.88938	6.89617	8.351	6.86949	4.14135	4.75481	5.81473	6.03264	149.395	-2.09002	3.4955e-08	1.11146e-05
Fcrls	80891	2810439C17Rik|9330158F12|FcRH2sc|Fcrh2|IFGP2|IgSR|MMAN-g|Msr2|moFcRH2sc	Fc receptor-like S_ scavenger receptor	4.84624	3.75311	6.25017	5.40224	3.30428	0	1.96711	1.45538	21.2734	-2.04007	6.80976e-06	0.000863343
Spib	272382	Spi-B	Spi-B transcription factor (Spi-1/PU.1 related)	4.65211	3.75311	5.22578	1.75792	0	0	0	0.90392	9.53763	-1.9782	1.8654e-05	0.00185818
Ifi208	NA	NA	NA	3.56858	3.26938	4.49984	3.5989	0	0	0	0	6.53104	-1.95045	2.29681e-05	0.00224778
Xlr3a	22445	Xlr3	X-linked lymphocyte-regulated 3A	3.04317	5.49736	2.14224	6.49076	0	1.92051	1.96711	0	18.6821	-1.94196	2.81968e-05	0.00260704
Slamf8	74748	5830408F06Rik|Blame|SBBI42	SLAM family member 8	3.04317	4.80154	7.174	3.77658	2.71128	2.23698	2.54837	1.45538	25.7622	-1.92329	2.81798e-05	0.00260704
Ccr3	12771	CC-CKR3|CKR3|Cmkbr1l2|Cmkbr3	chemokine (C-C motif) receptor 3	4.71976	4.03247	5.03863	3.16033	2.11417	1.51452	0	0.90392	10.8226	-1.89884	3.77311e-05	0.00322158
Cdh11	12552	Cad11|OSF-4	cadherin 11	3.9529	5.40229	5.53997	5.10222	3.45789	1.51452	0	2.42108	18.8567	-1.86141	3.32006e-05	0.00292427
Inpp4b	234515	E130107I17Rik	inositol polyphosphate-4-phosphatase_ type II	3.56858	4.52895	4.57065	4.00779	1.07711	2.23698	0.978156	0.90392	9.68316	-1.82716	6.64889e-05	0.0047755
AI504432	229694	A230102G19	expressed sequence AI504432	4.65211	3.64652	6.41318	3.02615	1.07711	1.92051	2.7697	0.90392	17.2028	-1.82364	7.78407e-05	0.00524121
Asgr1	11889	ASGPR1|Asgr|Asgr-1|HL-1	asialoglycoprotein receptor 1	12.8757	12.0553	12.0762	12.2332	10.2189	9.55314	10.579	10.8318	3273.91	-1.81759	1.12347e-12	1.10596e-09
A2ml1	NA	NA	NA	11.7644	11.3258	12.156	12.261	8.87106	8.42469	9.05935	10.6269	2304.54	-1.80178	7.06835e-06	0.000869085
Glb1l2	244757	-	galactosidase_ beta 1-like 2	5.75797	5.64308	5.35175	6.87926	1.07711	3.98699	2.54837	4.50961	37.6552	-1.78251	2.9137e-05	0.00266288
Slc27a2	26458	ACSVL1|FATP2|VLCS|Vlac|Vlacs	solute carrier family 27 (fatty acid transporter)_ member 2	7.10234	5.87321	5.43001	6.17918	3.72332	4.48259	3.54466	4.45335	46.5927	-1.77597	1.7126e-06	0.000287469
Cmah	12763	-	cytidine monophospho-N-acetylneuraminic acid hydroxylase	4.16192	6.09209	6.64414	5.26001	3.83972	1.51452	4.04607	2.16497	31.8295	-1.76836	5.23432e-05	0.0041319
Lrrc73	224813	Gm88	leucine rich repeat containing 73	4.25607	3.94522	4.63815	4.20702	0	1.51452	2.28682	1.85337	10.279	-1.76509	0.000104139	0.0064787
C2cd4b	75697	3300001A09Rik|Fam148b	C2 calcium-dependent domain containing 4B	6.5352	6.43401	6.31348	6.04682	3.13235	4.70432	4.41744	4.50961	49.4797	-1.75965	1.42618e-07	3.36156e-05
H2-Eb1	14969	Eb|H-2Eb|H2Eb|Ia-4|Ia4	histocompatibility 2_ class II antigen E beta	9.38492	9.84995	11.508	9.69554	7.96345	8.13178	8.92761	7.99647	824.674	-1.75005	1.74753e-07	3.94624e-05
Npy2r	18167	NPY2-R	neuropeptide Y receptor Y2	2.54317	4.03247	3.8736	4.00779	0	0	0.978156	0.90392	6.34731	-1.74563	0.000161885	0.00888244
H2-Ob	15002	A-beta-2|A-beta2|H-2Ab|H-2I|H-2Ob|H2-Ab|H2-Ab2|H2-IAb2|Ob	histocompatibility 2_ O region beta locus	3.04317	4.46765	4.76435	3.5989	0	1.51452	0	1.85337	8.76666	-1.74211	0.000171974	0.00928381
Fbln7	70370	1600015H20Rik|AI464334|TM14	fibulin 7	4.25607	4.85038	5.57484	4.63349	1.07711	3.07522	1.96711	2.99443	16.8572	-1.73193	7.03396e-05	0.00491113
Aqp4	11829	WCH4	aquaporin 4	3.9529	3.53143	2.47317	4.20702	0	0	0.978156	0	6.00503	-1.72858	0.000171371	0.00928222
Scgb1b20	545948	EG545948|Gm5895	secretoglobin_ family 1B_ member 20	18.5516	17.1702	15.6671	17.4499	8.33469	10.7472	12.8946	14.4257	99303.7	-1.72065	0.000186431	0.00984204
Snora44	100217418	MBI-64	small nucleolar RNA_ H/ACA box 44	4.90555	4.03247	3.33703	3.39622	1.68688	1.51452	0.978156	0.90392	8.61095	-1.71759	0.000199085	0.0103468
Platr4	78706	C430002E04Rik	pluripotency associated transcript 4	5.43466	4.11474	3.98149	5.45542	2.71128	2.90682	0	2.42108	16.5817	-1.71661	0.000130469	0.00768805
Cd3d	12500	T3d	CD3 antigen_ delta polypeptide	3.41378	4.46765	5.4676	3.5989	0	2.71614	0.978156	0.90392	11.5702	-1.70836	0.000223992	0.0113248
Snora20	100303746	MBI-125	small nucleolar RNA_ H/ACA box 20	3.41378	3.53143	4.88039	3.02615	1.07711	0	0	1.45538	7.33407	-1.70207	0.000238702	0.0119244
Tspan9	109246	6720474K14Rik|9430079M16Rik|AU018597	tetraspanin 9	5.88128	4.69859	5.269	5.50672	4.04765	2.90682	2.28682	3.14409	24.8366	-1.6982	2.64684e-05	0.00251676
Hpca	15444	-	hippocalcin	4.58112	5.46636	6.13807	5.13519	3.30428	2.49636	4.04607	2.42108	25.3894	-1.68777	4.56245e-05	0.00375801
Col5a1	12831	AI413331	collagen_ type V_ alpha 1	5.99487	6.44995	6.62763	6.76804	4.78844	4.75481	3.54466	4.85183	55.7808	-1.67067	3.86466e-07	8.05554e-05
Klra2	16633	Klra30|Ly49b	killer cell lectin-like receptor_ subfamily A_ member 2	3.24034	3.85236	4.34686	4.14362	0	0.947496	1.55576	1.85337	7.92488	-1.66162	0.000327663	0.0150231
Pbk	52033	2810434B10Rik|AW538537|D14Ertd732e|TOPK	PDZ binding kinase	6.5352	1.95635	5.18122	4.84756	0	2.71614	0	3.14409	21.3889	-1.6353	0.000422448	0.0181022
Crabp1	12903	AI326249|CRABP-I|Crabp-1|CrabpI|Rbp-5	cellular retinoic acid binding protein I	6.69501	6.66998	7.21878	6.54084	5.39447	5.06602	4.35042	4.93635	70.7605	-1.6341	5.40476e-08	1.61515e-05
Phf11b	236451	EG236451|Gm4902	PHD finger protein 11B	4.16192	4.33665	6.73942	4.32602	2.93712	2.49636	2.54837	3.51774	23.452	-1.62592	0.000256841	0.0126048
Mki67	17345	D630048A14Rik|Ki-67|Ki67	antigen identified by monoclonal antibody Ki 67	7.94284	5.74992	6.43232	5.95747	1.68688	3.98699	5.16664	5.19837	66.5104	-1.61736	0.00014293	0.00824807
Hvcn1	74096	0610039P13Rik|AI450555|BTS|HV1|Vsop.|mVSOP	hydrogen voltage-gated channel 1	4.34445	4.40364	5.53997	5.3186	1.07711	1.51452	1.55576	3.90094	17.8449	-1.59889	0.000407694	0.0177676
Slc16a12	240638	3230401A21|AW210596	solute carrier family 16 (monocarboxylic acid transporters)_ member 12	6.99721	6.07163	7.10411	6.24106	3.94743	5.50998	2.54837	4.97682	62.3206	-1.59821	4.53214e-05	0.00375472
Gm14743	236874	OTTMUSG00000017864	predicted gene 14743	16.5679	15.9394	15.6803	16.1395	13.0816	13.8516	11.2903	14.881	42600.6	-1.57492	0.000281625	0.013455
Snord16a	100217453	MBII-98	small nucleolar RNA_ C/D box 16A	3.83581	3.40635	4.70263	4.43596	2.4434	1.51452	1.96711	0.90392	9.83038	-1.57277	0.000568006	0.022443
Snora47	100217450	MBI-115	small nucleolar RNA_ H/ACA box 47	6.04848	3.75311	4.82353	3.77658	3.5967	1.92051	1.55576	0.90392	16.7982	-1.57027	0.000612443	0.0235614
Dhdh	71755	1300018L09Rik|AA591799|Xld-1|Xld1	dihydrodiol dehydrogenase (dimeric)	7.38879	7.13173	6.84318	7.89734	5.23356	5.48028	5.65728	6.05171	106.516	-1.55914	6.99462e-08	1.85809e-05
Nudt11	58242	DIPP3|DIPP3b	nudix (nucleoside diphosphate linked moiety X)-type motif 11	4.50646	5.46636	4.63815	4.7657	1.07711	3.4872	2.96155	2.63851	17.2982	-1.55201	0.000306295	0.0142384
Armcx2	67416	3230401N03Rik|AI043003|ALEX2	armadillo repeat containing_ X-linked 2	6.29018	5.33524	5.67465	4.67892	3.45789	3.3625	3.54466	4.20343	29.8361	-1.53728	7.61824e-05	0.00518257
Cd37	12493	Tspan26	CD37 antigen	1.1422	4.64423	4.63815	3.77658	0	0.947496	0.978156	1.85337	8.29143	-1.5291	0.000949906	0.0324439
Ckap2	80986	AI461656|AW228814|LB1	cytoskeleton associated protein 2	6.10017	3.40635	2.96882	2.52712	0	0.947496	0	2.42108	11.7602	-1.52595	0.00092199	0.0319789
Il2rg	16186	CD132|[g]c|gamma(c)|gc|p64	interleukin 2 receptor_ gamma chain	5.69212	5.84938	7.20772	5.71733	3.45789	4.652	3.41947	5.05451	47.7316	-1.52428	0.000101701	0.00635062
Col5a3	53867	-	collagen_ type V_ alpha 3	5.35179	6.05089	6.46985	5.78121	2.4434	3.98699	4.60162	4.50961	38.8899	-1.50847	7.54495e-05	0.00515366
Bcl11b	58208	9130430L19Rik|AI604821|B630002E05Rik|BCL-11B|Ctip2|Rit1	B cell leukemia/lymphoma 11B	4.16192	4.69859	6.06637	4.96224	2.4434	2.71614	3.95877	2.63851	20.98	-1.50234	0.000470572	0.0194445
Scgb2b20	494519	Abpbg20|Abpd|C2c|Scgb2b2	secretoglobin_ family 2B_ member 20	16.2989	14.6534	13.1821	14.9846	5.00335	7.87073	9.97422	11.9364	19161.4	-1.50127	0.0008985	0.0313749
Man2a2	140481	1700052O22Rik|4931438M07Rik|AI480988|MX|Man IIx	mannosidase 2_ alpha 2	9.71836	9.07603	8.85869	8.78948	7.29904	7.44819	7.40744	7.92587	378.235	-1.501	7.00499e-10	3.55238e-07
Myo1f	17916	C330006B10Rik	myosin IF	6.12533	6.31726	7.68558	6.60108	5.60649	4.652	5.31462	3.72203	71.4192	-1.49864	5.1035e-05	0.00405909
Cd22	12483	A530093D23|Lyb-8|Lyb8	CD22 antigen	3.56858	5.74992	6.04166	4.14362	2.4434	0	0	3.81426	20.3419	-1.49552	0.00125248	0.0393251
Gm1966	434223	-	predicted gene 1966	5.39382	6.33453	6.91297	4.80721	3.13235	4.42139	3.65985	4.76205	41.6523	-1.49521	0.000201299	0.0104087
Dusp2	13537	PAC1	dual specificity phosphatase 2	4.34445	4.9877	4.70263	4.32602	0	2.71614	3.28237	2.16497	13.9906	-1.48788	0.000855351	0.030154
Otub2	68149	2010015L18Rik|4930586I02Rik|AI413508|AW557219|OTB2|OTU2	OTU domain_ ubiquitin aldehyde binding 2	7.54615	7.94735	7.61194	7.6631	6.05481	5.96075	5.65728	6.57112	137.294	-1.48331	4.02086e-09	1.68223e-06
Itgax	16411	AI449405|Cd11c|Cr4|N418	integrin alpha X	6.29018	5.72394	7.60353	5.82228	5.05243	4.5413	5.12714	3.90094	60.0671	-1.4833	8.96266e-05	0.00581357
H2-Aa	14960	Aalpha|H-2Aa|H2Aa|I-Aalpha|IAalpha|Ia-1|Ia1	histocompatibility 2_ class II antigen A_ alpha	10.2938	11.1121	11.9285	10.9831	9.36923	9.12201	9.88676	9.73046	1549.71	-1.48223	6.10469e-08	1.73156e-05
Ncf4	17972	AI451400|p40phox	neutrophil cytosolic factor 4	4.25607	5.69749	5.08774	4.14362	2.4434	0	2.96155	3.51774	17.5456	-1.48219	0.000996144	0.0334078
Snora21	100302498	MBI-3	small nucleolar RNA_ H/ACA box 21	4.06119	4.19256	2.74217	3.28309	0	0.947496	0	1.85337	6.36813	-1.48075	0.00136111	0.0416419
Lipo3	NA	NA	NA	8.6196	7.73618	8.11079	7.81834	6.45228	6.30371	6.29638	6.90057	183.166	-1.47556	9.57165e-09	3.72515e-06
AB124611	382062	Gm1706	cDNA sequence AB124611	4.34445	4.80154	4.88039	4.96224	3.13235	2.49636	3.41947	1.45538	16.0853	-1.47518	0.000558974	0.0222195
Gch1	14528	GTP-CH|GTPCH|Gch	GTP cyclohydrolase 1	3.9529	4.46765	3.16464	4.32602	0	0	2.28682	2.16497	8.75001	-1.47247	0.00149356	0.044295
Arhgap4	171207	A130009C12Rik|A530015A20Rik|Rgc1|c1|mKIAA0131	Rho GTPase activating protein 4	4.50646	4.89762	5.57484	4.0773	3.30428	0.947496	3.28237	2.63851	17.1057	-1.46943	0.000812503	0.0290575
Ms4a7	109225	9130422I10Rik|A430103C15Rik|CD20l4|CFFMA	membrane-spanning 4-domains_ subfamily A_ member 7	6.99721	7.73618	9.01286	7.313	6.5916	5.41898	6.0441	6.61024	163.935	-1.45968	2.76711e-05	0.00258701
H2-DMb1	14999	AI385589|H-2Mb1|H2-Mb1	histocompatibility 2_ class II_ locus Mb1	6.57227	6.91925	8.34596	6.1949	5.63898	4.98373	5.93397	5.2322	98.3776	-1.45164	6.38751e-05	0.00472354
E2f2	242705	E2F-2	E2F transcription factor 2	6.31227	5.72394	6.06637	5.19895	4.95255	3.07522	2.28682	4.27008	36.4539	-1.44732	0.000374494	0.016536
H2-Ab1	14961	AI845868|Abeta|H-2Ab|H2-Ab|I-Abeta|IAb|Ia-2|Ia2|Rmcs1	histocompatibility 2_ class II antigen A_ beta 1	9.10714	9.73273	10.9506	9.46536	8.03234	7.94871	8.91896	8.23623	671.844	-1.4462	3.42663e-06	0.000503023
Pla1a	85031	AA986889|Ps-pla1|Pspla1	phospholipase A1 member A	5.62313	5.43468	6.45121	6.56523	3.94743	3.70827	4.76493	4.76205	43.6944	-1.4436	6.48609e-05	0.00472354
Gm5547	433637	EG433637	predicted gene 5547	2.81472	4.40364	2.96882	2.52712	1.07711	0	0	0	4.86303	-1.43406	0.00150814	0.0445128
Hist1h2be	319179	-	histone cluster 1_ H2be	5.55067	5.94243	5.35175	5.60413	3.72332	3.3625	3.13086	4.71497	31.0453	-1.43307	0.000154329	0.00860896
Slco3a1	108116	5830414C08Rik|Anr1|MJAM|OATP-D|R75096|Slc21a11	solute carrier organic anion transporter family_ member 3a1	4.84624	5.11308	5.43001	5.3186	3.72332	3.3625	3.41947	3.40362	22.8961	-1.42886	0.000145778	0.00837549
Lst1	16988	B144	leukocyte specific transcript 1	4.34445	5.11308	6.1612	5.76023	3.45789	2.90682	3.13086	4.45335	27.7306	-1.42782	0.000512587	0.0207703
Stmn1	16765	19k|Lag|Lap18|Op18|P18|P19|Pig|Pp17|Pp18|Pp19|Pr22|Smn	stathmin 1	7.11496	4.69859	6.54211	4.48793	3.72332	4.8036	3.28237	4.33379	42.9054	-1.4246	0.000748861	0.0277875
Fbn1	14118	AI536462|B430209H23|Fib-1|Tsk	fibrillin 1	7.22383	6.93065	7.98033	7.50181	6.35783	5.77753	5.86361	5.3601	116.678	-1.42373	8.55613e-07	0.000160884
Fn1	14268	E330027I09|Fn|Fn-1	fibronectin 1	6.17439	6.38513	7.82968	7.12062	4.66765	5.50998	5.97903	4.6663	84.2392	-1.42114	6.80273e-05	0.00484441
Kif14	381293	D1Ertd367e|E130203M01	kinesin family member 14	4.25607	2.75736	3.49101	2.06217	0	0	0	0.90392	4.76997	-1.41837	0.00163525	0.0470203
Ccnd1	12443	AI327039|CycD1|Cyl-1|PRAD1|bcl-1|cD1	cyclin D1	9.66143	9.6472	9.16363	9.82369	7.83611	7.96488	8.1993	8.3676	523.24	-1.4118	9.48775e-12	6.90337e-09
Mgl2	216864	CD301b	macrophage galactose N-acetyl-galactosamine specific lectin 2	5.9673	6.28208	7.4802	5.95747	5.46866	4.5413	4.91161	4.33379	61.3637	-1.40809	9.34649e-05	0.00594728
Mmp12	17381	AV378681|Mmel	matrix metallopeptidase 12	7.28093	6.29978	7.21878	6.41224	4.53581	4.14677	5.5716	5.87025	75.9236	-1.39595	7.13119e-05	0.00491113
Slc16a6	104681	AW743111|ESTM12|MCT 6|MCT 7|MCT6	solute carrier family 16 (monocarboxylic acid transporters)_ member 6	9.58865	9.11653	9.50157	9.58653	8.34457	7.50829	7.90453	8.07314	478.347	-1.39176	1.17169e-10	6.76147e-08
Mmp3	17392	EMS-2|MMP-3|SL-1|SLN-1|SLN1|STR-1|Stmy1|Str1	matrix metallopeptidase 3	8.38968	8.17051	8.87627	7.80303	7.29904	6.02388	6.29638	7.17731	219.33	-1.39099	2.3996e-06	0.000371827
Ptprc	19264	B220|CD45R|Cd45|L-CA|Ly-5|Lyt-4|T200|loc	protein tyrosine phosphatase_ receptor type_ C	7.54615	7.76194	9.27118	7.39696	7.19362	6.41778	6.33156	6.07054	195.251	-1.39025	4.7402e-05	0.00386852
Sh3pxd2b	268396	G431001E03Rik|TSK4|fad49	SH3 and PX domains 2B	5.9673	5.69749	6.85741	5.53169	4.14135	3.3625	5.04475	4.56375	44.1579	-1.39008	0.000205566	0.0104883
Col15a1	12819	-	collagen_ type XV_ alpha 1	6.26775	7.86656	7.18533	6.56523	4.31228	5.67639	6.20449	4.6663	89.1027	-1.38064	0.00017139	0.00928222
Hist1h4h	69386	1700024H08Rik	histone cluster 1_ H4h	7.10234	7.20867	7.4802	7.7614	6.19253	5.9821	4.5428	6.16113	113.01	-1.37557	8.55841e-06	0.00102304
Il1r2	16178	CD121b|Il1r-2	interleukin 1 receptor_ type II	5.17024	5.07249	6.22844	5.06848	4.14135	3.60197	3.76652	3.6235	28.2395	-1.37163	0.000313958	0.0144343
Gusb	110006	AI747421|Gur|Gus|Gus-r|Gus-s|Gus-t|Gus-u|Gut|asd|g	glucuronidase_ beta	8.95753	8.80271	8.37592	9.12314	6.71866	7.17912	7.3825	7.89452	310.073	-1.36603	8.50584e-08	2.18993e-05
Tubb2b	73710	2410129E14Rik|brdp	tubulin_ beta 2B class IIB	5.01732	6.89617	6.39378	5.67311	5.00335	3.07522	4.60162	4.45335	45.6621	-1.36592	0.000468587	0.0194104
Ciita	12265	C2ta|EG669998|Gm9475|Mhc2ta	class II transactivator	4.50646	5.40229	6.57693	4.80721	3.72332	4.22048	3.65985	3.40362	29.4445	-1.35873	0.00085588	0.030154
Adamts5	23794	9530092O11Rik|ADAM-TS5|ADAMTS1|ADAMTS11|AI481094|ASMP-2	a disintegrin-like and metallopeptidase (reprolysin type) with thrombospondin type 1 motif_ 5 (aggrecanase-2)	6.85401	6.6003	7.13948	6.14721	5.70185	5.21771	5.12714	4.56375	70.5546	-1.34553	1.74514e-05	0.00178066
Ddit4	74747	5830413E08Rik|AA415483|REDD1|Rtp801|dig2	DNA-damage-inducible transcript 4	9.19593	9.31009	9.00009	9.05154	7.27857	7.47102	7.80166	8.17666	387.631	-1.33748	1.48829e-09	7.11617e-07
Spc25	66442	2600017H08Rik|2610205L13Rik|Spbc25	SPC25_ NDC80 kinetochore complex component_ homolog (S. cerevisiae)	7.38879	6.40161	7.53435	6.04682	5.57324	5.35496	4.71252	5.78165	83.174	-1.33487	7.79839e-05	0.00524121
Slc16a10	72472	2610103N14Rik|9830169E08|Mct10|PRO0813|TAT1	solute carrier family 16 (monocarboxylic acid transporters)_ member 10	5.26387	4.26641	5.22578	4.99853	4.04765	2.71614	2.96155	2.99443	19.7403	-1.33384	0.00114165	0.036812
Kif20b	240641	33cex|B130024C23|C330014J10Rik|Mphosph1|magoo	kinesin family member 20B	6.43811	5.15256	5.85569	3.85784	3.13235	3.60197	4.35042	3.90094	30.3666	-1.33022	0.00137444	0.041973
Obp1b	628991	EG628991|OBP-1b|OBP7	odorant binding protein IB	20.1631	20.1103	19.2709	20.1715	17.2571	17.747	17.2608	19.214	657662	-1.32748	0.00144939	0.0433909
Col14a1	12818	5730412L22Rik|AW108078	collagen_ type XIV_ alpha 1	6.76073	6.79999	7.87934	7.11237	5.81993	5.59558	5.65728	5.87025	99.938	-1.32536	4.94486e-06	0.000672783
Lyz2	17105	AI326280|Lys|Lysm|Lyzs|Lzm|Lzm-s1|Lzp	lysozyme 2	7.29209	8.05545	8.31019	8.6164	6.35783	6.41778	6.51104	7.22849	191.663	-1.32163	3.88064e-06	0.000536714
Rdh5	19682	9-cis|AI987873|RDH4|cRDH	retinol dehydrogenase 5	5.93919	4.33665	5.43001	4.88681	2.4434	3.89993	3.95877	3.40362	24.0949	-1.32105	0.00124346	0.0391402
Cd74	16149	CLIP|DHLAG|HLADG|Ia-GAMMA|Ii	CD74 antigen (invariant polypeptide of major histocompatibility complex_ class II antigen-associated)	8.86718	9.31445	10.8412	9.03416	8.10392	8.02269	8.69755	7.94129	581.33	-1.31741	4.76197e-05	0.00386852
Fsbp	100503583	-	fibrinogen silencer binding protein	7.15217	6.43401	6.72397	5.97579	4.31228	6.06448	4.48148	4.39481	64.9392	-1.31422	0.000341439	0.0154432
Arhgap45	NA	NA	NA	6.12533	6.54203	7.53435	5.06848	4.46508	3.80728	5.54187	5.19837	61.665	-1.29912	0.000984536	0.0332853
Plcg2	234779	PLCgamma2|Plcg-2	phospholipase C_ gamma 2	6.76073	7.22728	7.22977	6.86949	5.05243	5.64995	5.76413	5.89158	89.302	-1.29087	2.17705e-06	0.000350316
Cd83	12522	-	CD83 antigen	6.22183	5.26492	6.41318	5.80189	4.14135	3.80728	4.76493	4.85183	41.7264	-1.29029	0.000268512	0.0131007
Cd53	12508	AI323659|Ox-44|Tspan25	CD53 antigen	4.90555	6.54203	5.79783	5.90108	4.22934	4.98373	3.13086	4.27008	38.6249	-1.28553	0.000859493	0.0301543
AI662270	100043636	AW496474	expressed sequence AI662270	7.06381	7.27278	8.36102	5.90108	6.43387	4.98373	6.12652	5.16373	111.598	-1.28553	0.0005713	0.022443
Dach1	13134	Dac|Dach	dachshund 1 (Drosophila)	6.43811	5.67054	6.35419	5.99387	5.19036	4.48259	4.91161	3.14409	46.6236	-1.27812	0.000439374	0.018615
Emp1	13730	I-8-09|TMP	epithelial membrane protein 1	5.62313	6.24603	5.39141	6.49076	4.46508	4.652	4.20626	4.76205	42.7392	-1.26994	0.000197031	0.0103041
4930452B06Rik	74430	4933406L09Rik|AI854000	RIKEN cDNA 4930452B06 gene	6.94162	6.89617	5.88377	7.2391	4.14135	5.02546	4.04607	6.35784	74.1134	-1.263	0.00104259	0.0345498
Cpa3	12873	MC-CPA	carboxypeptidase A3_ mast cell	5.39382	5.69749	6.43232	6.73615	4.72931	3.80728	5.00173	4.85183	47.5432	-1.2614	0.000417922	0.0180568
Phlda2	22113	Ipl|Tssc3	pleckstrin homology-like domain_ family A_ member 2	6.99721	6.46571	6.70836	7.00051	5.31626	5.35496	5.00173	5.89158	76.6161	-1.2501	1.23525e-05	0.00137813
Cpxm2	55987	4632435C11Rik|CPX-2|Cpx2	carboxypeptidase X 2 (M14 family)	5.75797	5.80051	6.04166	5.45542	2.93712	4.89648	4.35042	4.27008	36.0924	-1.24686	0.00065783	0.0251342
Marcks	17118	Macs|PKCSL	myristoylated alanine rich protein kinase C substrate	8.67604	8.65588	9.26052	9.00548	7.31924	7.64172	7.44808	7.91549	338.389	-1.24635	1.40073e-08	5.09591e-06
Htra1	56213	AI429470|HTRA|L56|Prss11|RSPP11	HtrA serine peptidase 1	6.43811	6.86085	7.32501	7.09571	5.31626	5.50998	5.97903	5.50552	85.7474	-1.24152	1.11794e-05	0.0012641
Selplg	20345	CD162|Psgl-1|Psgl1|Selp1|Selpl	selectin_ platelet (p-selectin) ligand	5.07011	5.40229	6.72397	5.58039	3.5967	3.98699	4.76493	4.56375	37.5295	-1.23518	0.00127375	0.0398773
Basp1	70350	2610024P12Rik|CAP-23|CAP23|Ckap3|NAP-22|NAP22	brain abundant_ membrane attached signal protein 1	6.39737	7.00803	7.90697	6.96428	6.10219	5.06602	5.5716	6.05171	98.2476	-1.23363	0.000131999	0.00772376
Spon2	100689	2310045I24Rik|AI504350|M-spondin|Mindin|Mspondin	spondin 2_ extracellular matrix protein	7.30316	6.17111	6.8715	5.67311	5.05243	3.89993	5.24253	5.75862	66.2772	-1.22854	0.000812603	0.0290575
Smpd3	58994	4631433G07Rik|AI427456|AW537966|fro|nSMase2	sphingomyelin phosphodiesterase 3_ neutral	5.75797	4.94336	6.59403	5.2298	4.78844	4.2906	4.04607	3.72203	35.9919	-1.21938	0.00141816	0.0427004
Il17re	57890	AA589509|IL-17RE|Il25r	interleukin 17 receptor E	8.77079	8.24547	8.51707	8.09463	7.24729	6.68842	7.30498	7.21163	241.675	-1.21592	1.3405e-07	3.299e-05
Calml3	70405	2310068O22Rik|AI326174	calmodulin-like 3	7.62767	7.57116	6.62763	8.54152	5.70185	6.91623	6.51104	5.80431	146.418	-1.21564	0.0002905	0.0137331
Adam28	13522	C130072N01Rik|D430033C21Rik|Dtgn1|MDC-L|MDCL|TECADAM|eMDCII	a disintegrin and metallopeptidase domain 28	7.49879	7.27278	6.92653	7.72396	5.14584	5.96075	5.78965	6.70965	114.78	-1.21496	6.55885e-05	0.00475162
Lilrb4a	14728	CD85K|Gp49b|HM18|ILT3|LIR-5|Lilrb4|gp49	leukocyte immunoglobulin-like receptor_ subfamily B_ member 4A	5.91052	5.74992	6.73942	5.93891	3.72332	5.21771	4.86436	4.61594	47.2788	-1.2125	0.000533706	0.0215219
Tmtc4	70551	4930403J22Rik|5730419O14Rik	transmembrane and tetratricopeptide repeat containing 4	8.48997	8.11163	8.146	8.54152	6.96922	7.33659	5.71169	7.37953	223.731	-1.21118	2.68818e-05	0.00252734
Tuba1a	22142	Tuba-1|Tuba1	tubulin_ alpha 1A	6.47773	6.7622	6.25017	6.39872	3.94743	5.64995	5.08654	5.2322	60.9212	-1.20074	0.00022881	0.0115184
Dock8	76088	1200017A24Rik|5830472H07Rik|A130095G14Rik|AI461977	dedicator of cytokinesis 8	6.26775	6.20906	6.97954	6.62449	4.78844	3.80728	5.81473	5.39038	63.47	-1.20043	0.000604632	0.0234225
Eefsec	65967	Selb|sec	eukaryotic elongation factor_ selenocysteine-tRNA-specific	6.24497	5.61509	6.31348	5.16742	4.66765	4.35748	4.41744	4.56375	40.4076	-1.19813	0.000493839	0.0200592
Slc7a6	330836	AI643885|LAT-2|LAT3	solute carrier family 7 (cationic amino acid transporter_ y+ system)_ member 6	6.94162	5.40229	6.45121	6.77851	5.19036	3.89993	4.8155	5.73521	60.9208	-1.19047	0.00110042	0.0357582
Soga1	320706	9830001H06Rik|AI426038|D430036N24Rik|Soga	suppressor of glucose_ autophagy associated 1	5.43466	6.00848	6.27158	6.78891	5.09989	3.4872	5.08654	4.93635	49.6958	-1.18753	0.00107241	0.0352623
Ccl9	20308	CCF18|MRP-2|Scya10|Scya9	chemokine (C-C motif) ligand 9	7.03754	7.83657	7.86532	7.56971	6.33817	5.87205	5.20508	7.02158	135.176	-1.17998	0.000198119	0.0103287
Emp3	13732	H-4|H4|HNMP-1|MI-35|Ymp	epithelial membrane protein 3	6.80812	6.29978	6.99249	5.99387	5.2755	4.42139	5.27902	5.68724	65.5525	-1.16569	0.000330552	0.0151142
Zfp874a	238692	C330011K17Rik|Rslcan15|Zfp874	zinc finger protein 874a	6.39737	5.40229	5.88377	4.84756	4.72931	4.22048	4.12838	4.20343	35.9378	-1.16036	0.00158871	0.0461582
Abcc4	239273	D630049P08Rik|MOATB|MRP4	ATP-binding cassette_ sub-family C (CFTR/MRP)_ member 4	8.57005	8.84249	9.22528	8.60762	7.27857	7.42499	7.58556	7.99647	324.284	-1.15944	4.30223e-07	8.78022e-05
Chid1	68038	3110023E09Rik|AI841869	chitinase domain containing 1	8.31508	8.08637	8.49449	8.40286	6.94343	7.03335	7.09585	7.36435	229.63	-1.15496	2.081e-08	7.10727e-06
Hist1h2bc	68024	2610022J01Rik|H2bfs|R74621	histone cluster 1_ H2bc	10.0625	9.50191	9.54838	9.70655	8.55927	8.36905	7.95051	8.92031	601.298	-1.15363	3.56652e-07	7.55515e-05
Col6a3	12835	AI507288|Col6a-3	collagen_ type VI_ alpha 3	6.5352	6.93065	6.43232	6.94581	5.35589	5.70235	5.60073	5.19837	74.3308	-1.14892	3.12648e-05	0.00278307
Hp	15439	HP-1|preHP2	haptoglobin	13.2571	13.2205	13.162	13.0329	12.2083	11.5734	11.4051	12.3848	6589.16	-1.14802	1.38618e-07	3.31396e-05
Efemp1	216616	-	epidermal growth factor-containing fibulin-like extracellular matrix protein 1	5.85142	5.87321	6.04166	6.79923	4.84524	3.89993	4.28014	5.63761	49.8105	-1.14197	0.0017196	0.0483823
Cyfip2	76884	1500004I01Rik|6430511D02Rik|AA930218|AU022376|Pir121|mKIAA1168	cytoplasmic FMR1 interacting protein 2	5.88128	5.82515	6.06637	6.04682	4.04765	5.18126	3.95877	4.93635	42.469	-1.13971	0.00080656	0.0289652
Hcls1	15163	AW213261|HS1	hematopoietic cell specific Lyn substrate 1	5.62313	6.24603	6.91297	6.3574	5.05243	4.5413	5.48051	5.01619	56.6453	-1.1274	0.000609889	0.0235295
Cck	12424	-	cholecystokinin	8.14709	8.39699	8.05631	8.02157	7.29904	7.11292	7.06483	6.05171	204.342	-1.11484	1.58359e-05	0.00166676
Itga4	16401	CD49D|Itga4B	integrin alpha 4	5.93919	6.79999	6.93996	6.45203	3.72332	5.10546	5.93397	5.42004	65.8384	-1.11422	0.00169044	0.0480298
Csrp2	13008	AW551867|Crp2|SmLim	cysteine and glycine-rich protein 2	8.55624	8.46914	8.44351	8.61055	7.49815	7.0637	7.36563	7.48852	265.111	-1.10939	1.15842e-08	4.30805e-06
Gm5938	546335	EG546335|OBP6	predicted gene 5938	19.4346	19.3094	19.3594	19.4408	17.8258	17.8478	17.2352	19.0601	488953	-1.10804	6.44723e-05	0.00472354
Apba1	319924	6430513E09Rik|Lin-10|Mint|Mint1|Urop11|X11|X11alpha	amyloid beta (A4) precursor protein binding_ family A_ member 1	7.54615	6.52708	7.00533	6.22584	5.7621	5.56761	5.71169	5.61214	84.683	-1.10748	0.000249709	0.0123636
Syk	20963	Sykb	spleen tyrosine kinase	5.69212	6.09209	7.03067	5.71733	4.72931	5.10546	4.86436	5.09185	52.4332	-1.09978	0.00121955	0.0385805
Vsir	NA	NA	NA	6.31227	6.19021	7.04317	6.17918	5.60649	4.2906	5.60073	5.01619	62.2521	-1.08847	0.00105085	0.0347548
Itih5	209378	4631408O11Rik|5430408M01Rik|E130106B02	inter-alpha (globulin) inhibitor H5	8.26501	8.36374	8.75229	8.06926	7.11494	7.26	7.28717	7.27791	241.515	-1.08646	3.53372e-07	7.55515e-05
St6galnac2	20446	II|ST6GalNAc|Siat7|Siat7b	ST6 (alpha-N-acetyl-neuraminyl-2_3-beta-galactosyl-1_3)-N-acetylgalactosaminide alpha-2_6-sialyltransferase 2	6.26775	7.11184	6.76984	6.17918	4.78844	5.44996	5.88745	5.26526	69.745	-1.0832	0.000570064	0.022443
Myl9	98932	AI327049|MLC20|Mylc2c|RLC-C	myosin_ light polypeptide 9_ regulatory	7.84018	8.24547	8.59557	7.59955	7.50698	6.33723	7.25088	5.87025	197.373	-1.08041	0.000543596	0.0218155
Adamts15	235130	-	a disintegrin-like and metallopeptidase (reprolysin type) with thrombospondin type 1 motif_ 15	7.64517	7.10179	7.29395	7.07037	6.41523	5.14386	6.14641	6.38817	112.02	-1.07268	0.000195979	0.0102812
Rab43	69834	1810048P08Rik|2500004H21Rik|AW490415	RAB43_ member RAS oncogene family	6.83887	7.07121	7.31473	6.54084	5.2755	6.10396	5.62928	5.99373	89.2496	-1.06835	0.000151684	0.00857581
Clec3b	21922	Tna	C-type lectin domain family 3_ member b	7.8172	7.79974	8.92776	8.37553	7.97622	6.66221	6.80186	6.19584	224.679	-1.06808	0.000981886	0.0332629
Csf2ra	12982	CD116|Csfgmra|GM-CSF-Ra|GM-CSFR	colony stimulating factor 2 receptor_ alpha_ low-affinity (granulocyte-macrophage)	7.61884	8.02918	8.78244	7.90692	7.32923	6.73946	6.89885	6.91105	204.684	-1.06765	5.56716e-05	0.00431326
Col6a2	12834	Col6a-2	collagen_ type VI_ alpha 2	5.99487	6.09209	7.35541	6.37131	5.19036	5.28797	5.73815	5.05451	66.5907	-1.05516	0.00143263	0.0430432
Ctss	13040	Cats	cathepsin S	9.91698	10.5516	12.0693	10.7773	10.054	9.19468	10.1159	9.83598	1523.11	-1.05124	0.000899907	0.0313749
Pdlim3	53318	AI463105|ALP|Actn2lp	PDZ and LIM domain 3	6.91301	6.91925	7.20772	6.34336	6.00582	5.87205	5.73815	5.09185	84.1087	-1.0482	0.000299646	0.0140859
Cyb5r1	72017	1500005G05Rik|B5R.1|C80155|Nqo3a2	cytochrome b5 reductase 1	8.26501	7.91901	8.43405	7.60544	7.54177	6.55232	6.54141	6.89001	196.774	-1.04721	0.000104944	0.00648058
Atp8a1	11980	AI481521|AI853962|APLT|AW743152|AW822227|Atp3a2|B230107D19Rik|ClassI	ATPase_ aminophospholipid transporter (APLT)_ class I_ type 8A_ member 1	7.80945	7.71656	7.70144	7.7614	6.25676	6.83643	6.55635	6.82499	156.253	-1.04678	2.37434e-06	0.000371352
Ltf	17002	Csp82|Lf|MMS10R|Ms10r	lactotransferrin	11.0471	11.5512	12.1196	11.5694	9.94942	9.83564	10.4697	11.1896	2281.76	-1.04394	0.000146139	0.00837549
Tmem35a	NA	NA	NA	9.55663	8.83947	8.62082	8.91582	7.6007	7.07368	8.03296	8.44537	377.389	-1.04065	0.00016436	0.00896158
Slc23a1	20522	D18Ucla2|SVCT1|Slc23a2|YSPL3	solute carrier family 23 (nucleobase transporters)_ member 1	9.88049	9.40306	9.00329	9.90001	7.39729	8.25529	7.76996	9.38246	555.006	-1.02481	0.00121592	0.0385386
Fermt1	241639	5830467P10Rik|Kindlin-1	fermitin family homolog 1 (Drosophila)	8.89305	8.1657	7.98681	8.46901	7.19362	6.88257	7.11616	7.84071	249.368	-1.02197	9.04269e-05	0.00582036
Ids	15931	AW214631	iduronate 2-sulfatase	9.22241	9.04489	9.23076	8.54152	8.48078	7.24242	7.86305	7.86787	383.253	-1.01906	6.07657e-05	0.00456425
Nav3	260315	4732483H20Rik|9630020C08Rik|POMFIL1|Pomfil1p|mKIAA0938|unc53H3	neuron navigator 3	8.37925	8.48082	8.70192	8.06071	7.14919	6.60831	7.53364	7.73849	250.502	-1.01783	6.17024e-05	0.00460978
Myof	226101	2310004N10Rik|2310051D19Rik|E030042N20Rik|Fer1l3	myoferlin	9.34531	9.227	9.53516	8.78689	8.10392	8.4402	8.3268	7.67226	446.606	-1.01714	7.03363e-06	0.000869085
Plxna1	18844	2600013D04Rik|NOV|PlexA1|Plxn1|mKIAA4053	plexin A1	7.28093	6.22766	7.22977	5.84239	5.81993	5.62302	5.44882	5.47759	77.9926	-1.01609	0.00175916	0.0492299
Jchain	16069	9530090F24Rik|AI323815|Igj|Jch	immunoglobulin joining chain	6.82358	8.38875	8.69797	8.23051	6.73378	7.36937	6.26032	7.39454	209.097	-1.01411	0.00155581	0.0453597
C3	12266	AI255234|ASP|HSE-MSF|Plp	complement component 3	8.814	9.23391	10.3972	8.67082	8.42597	7.97024	8.83566	7.64112	506.439	-1.01137	0.00140002	0.0425215
Ms4a6c	73656	2200009H22Rik|2210417N07Rik	membrane-spanning 4-domains_ subfamily A_ member 6C	6.07455	7.08147	7.35541	7.3833	5.60649	5.62302	6.41592	5.89158	96.0371	-1.00538	0.00111687	0.0361853
Bnipl	171388	1700128A13Rik|BNIP-S|BNIPL1|BNIPL2|PP73|PP753	BCL2/adenovirus E1B 19kD interacting protein like	7.65385	7.33417	7.60353	7.32019	6.54092	5.28797	6.33156	6.87938	129.937	-1.00189	0.000550362	0.0219817
Prkcb	18751	A130082F03Rik|PKC-Beta|Pkcb|Prkcb1|Prkcb2	protein kinase C_ beta	7.32505	7.72967	8.18601	7.72937	6.65653	6.64892	6.95633	6.50347	160.524	-1.00168	3.70426e-05	0.00317902
Tjp3	27375	-	tight junction protein 3	7.45976	7.76194	7.40469	8.25696	7.01945	6.50885	6.22334	6.83603	158.778	-0.997881	0.000160944	0.00885985
Slitrk6	239250	4832410J21Rik|Sltk6	SLIT and NTRK-like family_ member 6	7.48913	6.79999	6.27158	7.32019	5.90254	6.02388	5.71169	6.10746	95.7998	-0.990454	0.000644736	0.0247469
Ptpn6	15170	70Z-SHP|Hcph|PTPTY-42|Ptp1C|SH-PTP1|SHP-1|hcp|me	protein tyrosine phosphatase_ non-receptor type 6	7.47941	7.42565	7.98681	7.35559	6.10219	6.36999	7.00071	6.43249	140.709	-0.982345	0.000159935	0.00883335
Ifngr1	15979	CD119|IFN-gammaR|Ifgr|Ifngr|Nktar	interferon gamma receptor 1	7.35727	7.36811	8.50808	7.0183	6.48839	6.70135	6.77655	6.2952	149.612	-0.981839	0.00101507	0.0338193
Tbc1d22b	381085	BC045600	TBC1 domain family_ member 22B	6.37656	6.09209	6.6766	5.73894	5.09989	4.8036	5.16664	5.47759	55.2131	-0.974679	0.00174635	0.0489534
Aox3	71724	1200011D03Rik|AI326299|Aoh1|Aoh2	aldehyde oxidase 3	8.96103	8.8455	9.17504	9.06871	6.68793	7.47102	8.20879	8.61844	379.347	-0.973113	0.000956689	0.032541
Wdr6	83669	mWDR6	WD repeat domain 6	7.7621	7.82439	8.15178	7.2391	7.25779	6.46403	6.81434	6.07054	161.537	-0.963493	0.000548377	0.0219548
Auts2	319974	2700063G02Rik|A730011F23Rik|D830032G16Rik	autism susceptibility candidate 2	9.39789	9.59083	9.61899	9.92261	8.47629	8.78199	8.16558	8.96123	597.057	-0.962272	6.4292e-06	0.000827636
Emb	13723	AL022799|Gp70	embigin	8.56086	8.81199	8.3205	9.25273	6.82133	7.6009	7.47192	8.44537	322.766	-0.959786	0.000954439	0.0325306
Me1	17436	D9Ertd267e|Mdh-1|Mod-1|Mod1	malic enzyme 1_ NADP(+)-dependent_ cytosolic	9.73071	9.9217	9.16935	9.8046	8.44906	8.38517	8.65999	9.07279	613.551	-0.955446	1.66266e-05	0.00173904
Enpp2	18606	ATX|E-NPP 2|Npps2|PD-Ialpha|Pdnp2|lysoPLD	ectonucleotide pyrophosphatase/phosphodiesterase 2	7.61884	7.76194	7.67758	7.64031	6.64057	6.3537	7.06483	6.48955	151.894	-0.953845	3.44591e-05	0.00301923
Scgb2b1	100043827	Abpbg1|Gm4677	secretoglobin_ family 2B_ member 1	14.3903	13.8902	14.3108	14.2113	13.2034	12.6254	12.5287	13.9015	14112.9	-0.952146	0.000208419	0.0106015
Polb	18970	A430088C08Rik	polymerase (DNA directed)_ beta	8.9505	8.57464	8.59132	7.99935	7.71941	7.6009	7.64269	7.17731	282.38	-0.950279	5.31279e-05	0.00415465
Tmem38a	74166	1110001E17Rik|AI413399|TRIC-A|mg33a	transmembrane protein 38A	9.94904	9.7697	9.93133	9.75641	8.94764	8.25529	8.41554	9.41596	689.819	-0.95007	6.63257e-05	0.0047755
Phkb	102093	AI463271	phosphorylase kinase beta	9.56355	8.83037	9.23894	8.66801	8.23724	7.86499	7.82036	8.39772	414.13	-0.947492	5.90286e-05	0.0044902
Hivep3	16656	2900056N03Rik|A130075N07|AI848000|E030045D18Rik|KBP-1|KBP1|Krc|Rc|Schnurri-3|Shn3|Zas3	human immunodeficiency virus type I enhancer binding protein 3	7.23543	6.66998	7.10411	7.11237	5.95511	6.04432	5.78965	6.27911	97.6846	-0.942096	0.000204576	0.0104883
Retnla	57262	1810019L16Rik|Fizz-1|Fizz1|HIMF|RELM-alpha|RELMa|RELMalpha|Xcp2	resistin like alpha	7.92861	7.88425	8.63328	8.13594	6.74874	6.66221	7.96738	6.59732	213.275	-0.940874	0.00152883	0.0448072
Slfn5	327978	AI956840	schlafen 5	7.68803	7.86656	8.39556	7.82341	7.19362	6.62198	7.09585	6.90057	187.001	-0.936477	7.91352e-05	0.00527621
Sfrp1	20377	2210415K03Rik|AW011917|AW107218|AW742929|sFRP-1	secreted frizzled-related protein 1	8.50442	8.77452	9.17788	8.63956	7.68091	7.63499	7.93343	7.98659	334.141	-0.928074	1.09713e-05	0.00125757
Dpt	56429	1810032B19Rik|5033416F05Rik|EQ-1|Eq1	dermatopontin	7.58295	6.94196	7.87235	7.12062	6.71866	6.66221	6.31407	5.68724	127.233	-0.924959	0.001243	0.0391402
Papss2	23972	1810018P12Rik|AI159688|AtpsU2|Atpsk2|Sk2|bm	3'-phosphoadenosine 5'-phosphosulfate synthase 2	10.9261	10.7278	10.9314	10.6347	9.72754	9.41476	9.77301	10.294	1354.64	-0.922694	6.99832e-06	0.000869085
Mpp7	75739	1110068J02Rik|2810038M04Rik|5430426E14Rik|AI415104|Gm955	membrane protein_ palmitoylated 7 (MAGUK p55 subfamily member 7)	7.67104	7.90174	8.56988	7.44377	7.04392	6.9051	7.03312	6.91105	186.523	-0.908248	0.000397267	0.0174038
Ccnd2	12444	2600016F06Rik|AI256817|BF642806|C86853|Vin-1|Vin1|cD2	cyclin D2	8.04528	8.33399	8.98397	7.92589	7.27857	7.11292	7.92194	7.05031	249.639	-0.907667	0.000821432	0.0291861
Pigr	18703	-	polymeric immunoglobulin receptor	12.5762	12.4782	12.4947	12.8094	11.549	11.6538	11.3008	12.0087	4702.05	-0.905255	1.23861e-06	0.000220512
Cldn8	54420	AI648025	claudin 8	7.78597	7.21801	7.21878	7.61716	6.31824	6.16124	6.97869	6.40309	133.624	-0.904369	0.00048297	0.0198101
Abo	80908	NAGAT	ABO blood group (transferase A_ alpha 1-3-N-acetylgalactosaminyltransferase_ transferase B_ alpha 1-3-galactosyltransferase)	9.21949	8.72627	9.30273	8.57795	8.04452	7.9158	7.70438	8.37897	384.039	-0.895377	9.54198e-05	0.00602585
Sftpd	20390	AI573415|SP-D|Sftp4	surfactant associated protein D	8.83321	9.38038	9.50384	9.00548	8.27391	7.12257	8.01143	8.89413	442.15	-0.894394	0.00172019	0.0483823
Tuba1b	22143	Tuba2	tubulin_ alpha 1B	9.43359	9.04489	8.96766	8.74211	8.25831	8.01753	8.39073	7.74436	406.989	-0.892228	4.35494e-05	0.00362587
Blnk	17060	BASH|Bca|Ly-57|Ly57|Lyw-57|SLP-65	B cell linker	7.16436	7.12182	6.89928	6.92711	5.57324	5.96075	5.68474	6.69759	97.6139	-0.884745	0.00177597	0.0495985
Ablim1	226251	2210411C18Rik|2610209L21Rik|4833406P10Rik|9330196J19Rik|AV079770|AW060987|AW215784|Limab1|mKIAA0059	actin-binding LIM protein 1	8.05186	7.79974	7.72492	7.97679	6.67231	7.02308	7.28717	6.79135	180.335	-0.878893	7.65249e-05	0.00518479
Tceal9	NA	NA	NA	11.7498	11.1089	11.1632	11.187	10.6491	10.5848	9.79365	10.4241	1959.04	-0.871918	7.97091e-05	0.00529338
Golm1	105348	2310001L02Rik|AW125446|D030064E01Rik|GP73|Golph2|PSEC0257	golgi membrane protein 1	8.23063	8.30362	8.39556	8.55681	7.7569	7.17912	7.2042	7.62211	253.421	-0.868499	4.58102e-05	0.00375801
Ctsc	13032	AI047818|CatC|DPP1|DPPI	cathepsin C	9.59542	9.7262	9.11115	9.81989	8.28935	8.6779	8.18013	9.22336	584.948	-0.864996	0.000418874	0.0180568
Ift20	55978	0610009H04Rik|AU015496	intraflagellar transport 20	12.3474	11.8065	11.2541	11.8326	11.0534	10.6891	10.6711	11.2538	2840.39	-0.863401	0.000158635	0.00879057
Kitl	17311	Clo|Con|Gb|Kitlg|Mgf|SCF|SF|SLF|Sl|blz|contrasted	kit ligand	8.11604	8.10158	7.94744	7.67436	7.13786	7.27738	6.95633	6.82499	191.095	-0.862198	6.96484e-05	0.00489734
Khdrbs3	13992	Etle|SLM-2|Salp|Slm2|T-STAR	KH domain containing_ RNA binding_ signal transduction associated 3	7.23543	7.34273	7.35541	6.70355	6.67231	6.30371	6.00105	5.9126	109.783	-0.853321	0.00135968	0.0416419
Gnl3l	237107	BC020354	guanine nucleotide binding protein-like 3 (nucleolar)-like	8.71386	8.51908	8.64973	8.14406	7.82909	6.76432	7.90453	7.6474	279.933	-0.851541	0.000721739	0.0270666
Dglucy	NA	NA	NA	8.24218	7.81212	7.83688	7.89253	7.37817	6.98129	6.839	6.97239	189.819	-0.850645	0.000116274	0.00705015
Tank	21353	C86182|E430026L09Rik|I-TRAF	TRAF family member-associated Nf-kappa B activator	7.69645	7.4964	7.54318	7.50181	6.82133	7.00234	6.10635	6.51726	143.694	-0.849912	0.00047496	0.0195775
Clock	12753	5330400M04Rik|KAT13D	circadian locomotor output cycles kaput	8.76279	8.23631	8.67807	8.37553	7.76428	7.54461	7.89867	7.24515	283.013	-0.844781	0.000120574	0.00722221
Amer1	72345	2810002O09Rik|AW492303|Fam123b|Wtx	APC membrane recruitment 1	8.07142	7.66288	7.83688	7.48911	6.79273	6.83643	6.93361	6.97239	168.113	-0.844009	0.000120913	0.00722221
Unc13b	22249	Munc13-1|Munc13-2|Unc13a|Unc13h1|Unc13h2	unc-13 homolog B (C. elegans)	9.1568	9.24309	8.60404	9.37336	7.67309	7.9967	7.89867	8.90728	424.92	-0.839007	0.00151454	0.0445446
Mlec	109154	2410014A08Rik|AI850530|ESTM19|X83352|mKIAA0152	malectin	11.6269	11.0862	11.4517	11.2066	10.7768	9.97126	10.4216	10.6117	2023.41	-0.836997	5.11782e-05	0.00405909
Crot	74114	1200003H03Rik	carnitine O-octanoyltransferase	9.59767	8.88413	8.80096	8.92292	8.1441	7.98088	8.06466	8.53619	418.144	-0.834386	0.000254092	0.0125066
Agtpbp1	67269	1700020N17Rik|2310001G17Rik|2900054O13Rik|4930445M19Rik|5730402G09Rik|CCP1|Nna1|nmf243|pcd	ATP/GTP binding protein 1	7.77011	7.57116	7.68558	7.52687	6.95638	6.64892	6.65685	6.79135	153.37	-0.829633	9.49077e-05	0.00601621
Sh3pxd2a	14218	2310014D11Rik|AA589508|AI256723|AI413738|C230050L11|EG329070|Fish|Gm5098|Sh3md1|TSK5|Tks5	SH3 and PX domains 2A	7.22383	7.56385	6.97954	6.99154	6.48839	5.91708	6.60028	6.16113	112.867	-0.826938	0.00139492	0.042521
Trmt61a	328162	6720458F09Rik|AI606093|Gcd14|Trm61	tRNA methyltransferase 61A	7.12747	7.2365	7.37532	7.18502	6.21426	5.7529	6.61463	6.63574	114.972	-0.819292	0.00139981	0.0425215
Igfbp5	16011	AI256729|AW208790|IGFBP-5|IGFBP-5P	insulin-like growth factor binding protein 5	9.83736	9.7114	9.91271	9.98045	9.12156	9.08055	9.29812	8.30936	720.554	-0.818056	0.000150965	0.00856406
Sparc	20692	BM-40|ON	secreted acidic cysteine rich glycoprotein	9.29629	9.2522	9.79195	9.16764	8.91485	8.21528	8.79213	7.93617	520.022	-0.817315	0.000701538	0.0266031
Fkbp1a	14225	FKBP12|Fkbp|Fkbp1	FK506 binding protein 1a	9.94021	9.61753	10.0615	9.67326	9.16962	8.89041	9.06458	8.82098	710.393	-0.808777	9.89365e-06	0.00116117
Exoc4	20336	C78892|Sec8|Sec8l1	exocyst complex component 4	7.9499	7.40944	7.82968	7.15318	6.77822	6.62198	6.67065	6.93179	151.415	-0.801839	0.000998673	0.0334256
Abcb1a	18671	Abcb4|Evi32|Mdr1a|Mdr3|P-gp|Pgp|Pgy-3|Pgy3|mdr-3	ATP-binding cassette_ sub-family B (MDR/TAP)_ member 1A	9.20481	8.80271	9.27649	9.13744	8.35927	7.36937	8.29151	8.68102	428.687	-0.800747	0.00127484	0.0398773
C1qtnf1	56745	1600017K21Rik|CTRP1|Zsig37	C1q and tumor necrosis factor related protein 1	6.86899	6.8845	7.32501	7.0183	6.25676	6.17983	6.10635	6.19584	101.022	-0.796797	0.00093311	0.0320649
Taok3	330177	2900006A08Rik|A130052D22|A430105I05Rik	TAO kinase 3	8.49962	8.4011	9.06591	8.64816	8.01388	7.62824	8.10588	7.48852	317.565	-0.794918	0.000429618	0.0183409
Otx1	18423	A730044F23Rik|jv	orthodenticle homolog 1	11.6047	11.5433	11.2873	11.2556	10.3437	9.98983	10.5475	11.1761	2145.24	-0.793699	0.00058355	0.0227639
Camk2d	108058	2810011D23Rik|8030469K03Rik|CaMK II|[d]-CaMKII	calcium/calmodulin-dependent protein kinase II_ delta	7.56467	7.0294	7.35541	7.2391	6.60811	6.3537	6.27846	6.61024	122.68	-0.786328	0.00085842	0.0301543
Fer	14158	AV082135|C330004K01Rik|Fert|Fert2	fer (fms/fps related) protein kinase	8.47046	7.78725	8.16328	8.02157	7.40676	7.30305	7.23239	7.33352	219.176	-0.767848	0.000334466	0.01521
Alcam	11658	AI853494|BEN|CD166|DM-GRASP|MuSC|SC1	activated leukocyte cell adhesion molecule	10.5014	10.6771	10.4451	10.7961	9.61771	9.32153	9.61603	10.3982	1226.34	-0.762838	0.000759413	0.0278834
Canx	12330	1110069N15Rik|AI988026|Cnx|D11Ertd153e	calnexin	12.3417	11.904	12.1281	11.9144	11.4784	10.7992	11.2362	11.5114	3414.75	-0.762503	0.000114353	0.0069843
Prr13	66151	1110020C13Rik|2010324E22Rik	proline rich 13	8.26501	8.02918	7.9997	7.33445	7.22606	7.16052	6.93361	7.22008	192.789	-0.750218	0.00159976	0.046336
Prdx1	18477	MSP23|NkefA|OSF-3|OSF3|PAG|Paga|PrdxI|PrxI|TDX2|TPxA|Tdpx2|prx1	peroxiredoxin 1	11.427	11.2775	11.2303	11.0592	10.6004	10.3004	10.4479	10.5552	1934.85	-0.749867	3.57358e-06	0.000511144
Atp11a	50770	4930558F19Rik|AU040868|Atpc1h|Ih	ATPase_ class VI_ type 11A	10.6399	10.7171	10.9581	10.5714	9.78856	9.58837	9.81711	10.425	1339.13	-0.747254	0.000300823	0.0141016
Mrpl36	94066	AI646041	mitochondrial ribosomal protein L36	8.89671	8.53784	8.366	8.21902	7.6007	7.94871	7.44004	7.88392	289.901	-0.747222	0.000692375	0.0263339
Galnt10	171212	AU018154|C330012K04Rik|GalNAc-T10|GalNAc-T9|Galnt9|ppGaNTase	UDP-N-acetyl-alpha-D-galactosamine:polypeptide N-acetylgalactosaminyltransferase 10	8.65891	8.06583	8.46226	8.32998	7.93756	7.40141	7.33995	7.67841	264.963	-0.741422	0.000766019	0.028051
Rab15	104886	2310012G06Rik|AI840042	RAB15_ member RAS oncogene family	10.3212	10.1989	9.82672	10.2515	9.0837	9.57614	9.40725	9.4523	907.422	-0.738775	7.47444e-05	0.00512643
Lcmt1	30949	AL033290|LCMT-1|Lcmt	leucine carboxyl methyltransferase 1	12.1303	11.6082	11.5606	11.5538	10.9535	10.4098	11.1328	11.2914	2714.92	-0.708358	0.00108046	0.0354539
Cmtm8	70031	2700018N07Rik|AA408515|Cklfsf8	CKLF-like MARVEL transmembrane domain containing 8	9.7771	9.54149	9.84648	9.81226	8.89816	8.87337	8.98673	9.27904	688.617	-0.703249	7.11534e-05	0.00491113
Anxa6	11749	AW107198|Anx6|AnxVI|Cabm|Camb	annexin A6	9.91698	9.60691	10.0964	9.58503	9.33988	8.92664	8.74071	9.22965	720.508	-0.702053	0.00055581	0.0221464
Gtf2i	14886	6030441I21Rik|BAP-135|Diws1t|GtfII-I|Spin|TFII-I|WBSCR6	general transcription factor II I	8.3314	8.28598	8.67405	8.23432	7.50698	7.9158	7.82036	7.26979	267.446	-0.7001	0.00128836	0.0400014
Arrb1	109689	1200006I17Rik|AW208571|G430100A01Rik	arrestin_ beta 1	8.98184	8.47693	8.70586	8.34415	8.27391	7.70728	7.85098	7.77338	320.575	-0.687634	0.00165369	0.0473878
Pex11g	69129	1810022F11Rik|1810049N02Rik|Pex11c|Pex11gamma	peroxisomal biogenesis factor 11 gamma	8.51874	8.45736	8.39068	8.32641	7.48033	7.70728	7.51846	8.10999	276.759	-0.661876	0.00141721	0.0427004
Lonp2	66887	1300002A08Rik|AU015403|Lonp	lon peptidase 2_ peroxisomal	8.30411	8.06065	8.18601	7.77716	7.54177	7.37744	7.28717	7.41678	220.666	-0.651839	0.00154062	0.0449953
Tex15	104271	2210014E14Rik|AL022622|AU022940	testis expressed gene 15	11.0314	10.6931	10.4533	10.5401	9.98462	9.86466	9.88528	10.3442	1352.84	-0.633626	0.00104027	0.0345416
Rabep2	70314	2610011A08Rik|AI462746|Fra	rabaptin_ RAB GTPase binding effector protein 2	9.11029	8.83644	8.78616	8.5073	8.12128	8.24208	7.9277	8.32904	369.179	-0.630333	0.00165711	0.0474047
Wdr61	66317	2700038L12Rik|2810418I05Rik|REC14	WD repeat domain 61	11.0355	10.6914	10.4972	10.6361	10.2626	9.63629	10.1284	10.1697	1384.6	-0.630088	0.00128811	0.0400014
Ssbp3	72475	2610021L12Rik|2610200M23Rik|5730488C10Rik|AI854733|AW551939|LAST|SSDP1	single-stranded DNA binding protein 3	9.68065	9.23851	9.41282	9.50846	8.62968	8.85613	8.83259	8.9511	579.625	-0.622067	0.00049295	0.0200592
Fam168a	319604	2610030B18Rik|B930006L02Rik|mKIAA0280	family with sequence similarity 168_ member A	8.83703	8.79025	8.98721	8.45276	8.34949	7.95412	8.14101	8.04961	358.911	-0.619154	0.00167835	0.047917
Ppp1r9a	243725	2810430P21Rik|4930518N04Rik|5330407E15|A230094E16Rik|BB181831|NRB|mKIAA1222|neurabin-I	protein phosphatase 1_ regulatory (inhibitor) subunit 9A	8.5516	8.53411	8.46226	8.38241	8.02621	7.72639	7.76996	7.93103	294.887	-0.592723	0.00121481	0.0385386
Rps26	27370	-	ribosomal protein S26	13.2516	13.2133	13.1974	13.2518	13.8552	13.6699	14.167	13.6006	12132.2	0.590544	0.000485675	0.0198723
Rere	68703	1110033A15Rik|AI414665|ARG|ARP|ATN1L|AW742570|Atr2|DNB1|eye<m03Jus>|eyes3|mKIAA0458	arginine glutamic acid dipeptide (RE) repeats	9.76314	9.94296	9.65406	10.0556	10.5468	10.621	10.5781	10.1321	1179.59	0.594748	0.00107177	0.0352623
Rps8	20116	-	ribosomal protein S8	12.0745	12.3816	11.8082	12.2631	12.8262	12.6212	13.1308	12.5051	5810.95	0.613395	0.00161044	0.0465469
Tmem219	68742	1110032O16Rik|2900045G02Rik|IGFBP-3R	transmembrane protein 219	8.27066	8.55636	8.04392	8.32284	9.08075	8.93214	8.90443	8.88086	405.244	0.615215	0.000876891	0.0307004
Polr2i	69920	2810002B19Rik	polymerase (RNA) II (DNA directed) polypeptide I	8.23063	8.20848	8.73312	8.47224	9.13586	9.11478	9.17764	8.85395	440.95	0.620487	0.00134935	0.0415099
Krt18	16668	CK18|K18|Krt1-18	keratin 18	10.227	10.4163	10.7828	10.6144	10.9886	11.2955	11.5072	10.8899	1905.03	0.634791	0.00129878	0.0402502
Rpl8	26961	-	ribosomal protein L8	11.7191	11.5442	11.595	11.7465	12.5144	12.2267	12.3841	12.1272	4167.75	0.647133	4.23102e-05	0.00354528
Rpl21	19933	8430440E03Rik|L21	ribosomal protein L21	10.476	10.8173	10.7296	11.2673	11.4523	11.3448	11.8852	11.394	2407.55	0.648163	0.00170553	0.0482128
Rapgef1	107746	4932418O06Rik|C3G|Grf2	Rap guanine nucleotide exchange factor (GEF) 1	8.08431	8.3553	8.0061	7.87311	8.95734	8.89885	8.65305	8.5328	353.72	0.649116	0.00109409	0.0357582
Rps12	20042	-	ribosomal protein S12	13.1521	12.9275	12.7477	12.6911	13.817	13.4957	13.8454	13.0563	9949.52	0.660797	0.00115156	0.0369891
Rpl36a	19982	L44L|Rpl44	ribosomal protein L36A	11.2459	11.2606	10.764	11.3842	11.8511	11.71	12.2397	11.7045	3063.04	0.678347	0.000513956	0.0207755
Ak3	56248	AA407498|AI506714|AK-3|Ak3l|Ak3l1|Akl3l	adenylate kinase 3	9.0752	9.19426	9.27118	9.16764	10.2639	9.9141	9.88971	9.38434	765.182	0.681619	0.000759776	0.0278834
Ncl	17975	B530004O11Rik|C23|D0Nds28|D1Nds28|Nucl	nucleolin	11.3557	11.4913	11.5006	11.4244	11.9431	12.1113	12.5967	11.8748	3681.14	0.68547	0.000283009	0.013455
Rpsa	16785	67kDa|67lr|AL022858|Lamr|Lamr1|Lamrl1|MLR|P40|P40-3|P40-8	ribosomal protein SA	10.653	10.5085	10.5917	10.705	11.4879	11.0755	11.6075	11.0945	2076.06	0.691524	0.000108787	0.00669318
Rab3a	19339	-	RAB3A_ member RAS oncogene family	7.98469	7.86656	7.95408	8.03473	8.83295	8.61779	8.5708	8.68408	328.664	0.692634	9.65256e-05	0.00607277
Map1lc3a	66734	1010001H21Rik|4922501H04Rik|LC3|LC3a	microtubule-associated protein 1 light chain 3 alpha	9.10714	8.95284	8.72926	9.15363	10.0112	9.4668	9.76177	9.59076	676.47	0.695133	0.000270716	0.0131699
Golim4	73124	3110027H23Rik|GIMPC|GPP130|Golph4|P138	golgi integral membrane protein 4	8.23642	8.07099	8.17469	8.1761	9.13016	8.79712	9.12848	8.43088	381.331	0.69656	0.000739313	0.0275555
Foxc1	17300	FREAC3|Fkh1|Mf1|Mf4|ch|fkh-1|frkhda	forkhead box C1	10.2812	10.2691	10.438	10.1999	11.4328	11.2501	10.8867	10.4158	1686.66	0.704661	0.0010165	0.0338193
Rpl36	54217	-	ribosomal protein L36	9.94728	10.5926	10.6694	10.7503	11.3566	10.9313	11.6966	11.0081	1978.53	0.711633	0.00147862	0.0441869
Ppm1a	19042	2310003C21Rik|2900017D14Rik|AI427932|AU017636|MMPa-2|MPPa-1	protein phosphatase 1A_ magnesium dependent_ alpha isoform	8.80624	9.01842	8.95448	8.63669	9.66384	9.80601	9.76499	9.10053	622.212	0.711934	0.000460654	0.0191767
Prdx6	11758	1-Cys Prx|1-cysPrx|9430088D19Rik|AA690119|Aop2|Brp-12|CP-3|GPx|Ltw-4|Ltw4|Lvtw-4|NSGPx|ORF06|Prdx5|aiPLA2	peroxiredoxin 6	8.68453	8.85451	8.92776	8.79723	9.59925	9.35669	9.65474	9.63094	603.545	0.722088	1.76513e-05	0.00178066
Rps28	54127	-	ribosomal protein S28	11.9199	12.2074	11.968	12.5616	12.6596	13.1408	13.2026	12.7102	6284.66	0.723308	0.000360745	0.0161419
Gnas	14683	5530400H20Rik|A930027G11Rik|C130027O20Rik|GPSA|GSP|Galphas|Gnas1|Gnasxl|Gs-alpha|Gsa|Nesp|Nesp55|Nespl|Oed-Sml|Oedsml|P1|P2|P3|PHP1A|PHP1B|POH|SCG6	GNAS (guanine nucleotide binding protein_ alpha stimulating) complex locus	10.3799	10.5971	10.6023	11.283	11.7608	11.42	11.6235	11.2646	2343.23	0.727124	0.000722962	0.0270666
Homer2	26557	9330120H11Rik|AW539445|CPD|Vesl-2	homer homolog 2 (Drosophila)	10.4058	10.2803	10.2753	10.466	11.2769	11.337	11.2864	10.4314	1774.1	0.727126	0.000492744	0.0200592
Pdcd4	18569	D19Ucla1|Ma3|Tis	programmed cell death 4	12.6084	12.5697	12.3377	13.175	13.401	14.0254	13.1423	13.2321	9111.86	0.734617	0.00148742	0.044213
Lifr	16880	A230075M04Rik|AW061234|LIF	leukemia inhibitory factor receptor	8.38448	7.90752	8.43879	8.39947	9.33741	9.32571	9.11087	8.38274	428.277	0.736225	0.00171655	0.0483823
Pde4dip	83679	4732458A06Rik|9430063L05Rik|C87016|D130016K21Rik|D3Bwg1078e|Usmg4|mKIAA0454	phosphodiesterase 4D interacting protein (myomegalin)	7.01078	7.74266	7.28345	7.58768	8.32473	8.15547	8.25074	8.12358	234.066	0.736716	0.000653784	0.0250368
Atp9a	11981	IIa	ATPase_ class II_ type 9A	9.7266	9.41529	9.41523	9.23001	10.5543	10.2929	10.2621	9.70509	953.263	0.73672	0.000408863	0.0177722
Nfic	18029	1110019L22Rik|1500041O16Rik|AA589446|AI746521|NF1-C	nuclear factor I/C	9.64194	9.8042	9.72756	9.83627	10.5489	10.224	10.5568	10.7311	1168.39	0.745433	1.208e-05	0.00135677
Otud3	73162	3110030K17Rik	OTU domain containing 3	7.51793	7.52677	7.34534	7.10407	8.52491	7.76385	8.34413	8.03051	229.001	0.7628	0.000839407	0.0297616
Smc6	67241	2810489L22Rik|3830418C19Rik|AA990493|AU018782|AW742439|SMC-6|Smc6l1|mKIAA4103	structural maintenance of chromosomes 6	9.24268	8.92176	9.34626	8.97165	9.9925	10.2594	10.0737	9.26889	771.829	0.763799	0.000592197	0.0230475
Adcy9	11515	ACtp10|AW125421|D16Wsu65e|mKIAA0520	adenylate cyclase 9	8.10343	7.90174	7.62031	7.79789	8.82943	8.79712	8.92473	8.04486	321.909	0.770394	0.000771792	0.0281393
Per1	18626	Per|m-rigui|mPer1	period circadian clock 1	7.42977	7.88425	7.62031	7.52064	8.00767	8.52628	8.7143	8.45256	272.185	0.778663	0.000338054	0.0153315
Slc29a1	63959	1200014D21Rik|AA407560|ENT1	solute carrier family 29 (nucleoside transporters)_ member 1	6.24497	6.71023	6.79962	6.94581	7.55034	7.55177	7.76353	7.23684	143.806	0.780684	0.00109882	0.0357582
Rapgef3	223864	2310016P22Rik|9330170P05Rik|Epac|Epac1	Rap guanine nucleotide exchange factor (GEF) 3	8.42558	8.03447	8.3205	7.99487	9.65194	9.00955	8.81716	8.45972	411.978	0.783704	0.00149547	0.044295
Asns	27053	-	asparagine synthetase	8.34217	8.60698	8.18037	9.13948	9.24015	9.52796	9.541	9.47896	545.252	0.784757	0.000419726	0.0180568
Acsl4	50790	9430020A05Rik|ACS4|AU018108|Facl4|Lacs4	acyl-CoA synthetase long-chain family member 4	7.26969	7.52677	7.19657	7.51439	8.16656	8.7356	8.1607	7.65988	232.779	0.785456	0.0012801	0.0398985
Gsto1	14873	AA407097|AI194287|AU018802|GSTO 1-1|GSTX|SPG-R|p28	glutathione S-transferase omega 1	7.44983	7.53426	7.61194	7.92117	8.45819	8.61779	8.62142	8.15918	276.805	0.791458	0.000134751	0.00783008
Ccnd3	12445	9230106B05Rik|AA682053|AL024085|AW146355|C78795	cyclin D3	7.89242	7.96963	8.43405	8.06926	8.83996	8.59718	9.54662	8.69625	387.86	0.804966	0.000778899	0.0282752
Cst3	13010	CysC	cystatin C	8.14709	9.14372	9.10222	9.04288	9.60748	10.0327	10.0113	9.36541	679.664	0.807293	0.000752639	0.027866
Fam129b	227737	9130404D14Rik	family with sequence similarity 129_ member B	8.45565	8.22246	8.67807	8.37208	9.2896	9.8903	9.04882	8.84305	493.295	0.823905	0.000457552	0.0191767
Abracl	73112	1700028I04Rik|3110003A17Rik	ABRA C-terminal like	7.24694	7.2365	6.6766	7.07037	7.80781	8.44405	8.01684	7.42412	191.81	0.826582	0.00109989	0.0357582
Amotl1	75723	2310010G08Rik|2310067L22Rik|4932416D09Rik|JEAP|mFLJ00155	angiomotin-like 1	8.15322	8.55636	8.51258	8.16017	9.35218	9.73862	9.3136	8.27731	469.858	0.827396	0.00144379	0.0433008
Kif21a	16564	-	kinesin family member 21A	9.42094	9.18477	9.01604	9.22428	10.1946	9.76811	10.499	9.7713	842.516	0.827735	6.72259e-05	0.0048078
2310061I04Rik	69662	-	RIKEN cDNA 2310061I04 gene	6.89848	6.64251	6.62763	6.95507	7.22606	8.11738	7.73097	7.50936	157.028	0.832209	0.000720918	0.0270666
Tnk2	51789	Ack|Ack-1|Ack1|Cdgip|Pyk1	tyrosine kinase_ non-receptor_ 2	8.74667	8.5637	8.53931	8.77386	9.12443	9.8661	9.96864	9.03256	578.339	0.840068	0.000303789	0.0142009
Ifrd1	15982	Ifnl|PC4|Tis7	interferon-related developmental regulator 1	10.1722	9.67628	9.9212	9.63488	11.0496	11.0624	10.8941	9.77561	1345.78	0.841999	0.000771112	0.0281393
Chchd10	103172	1620401E04Rik|AI267078|Ndg2	coiled-coil-helix-coiled-coil-helix domain containing 10	10.0722	9.94437	9.88519	9.74577	11.2163	10.9001	10.8217	10.0981	1381.79	0.843049	0.000132805	0.00774385
Herpud1	64209	Herp|Mifl|SUP	homocysteine-inducible_ endoplasmic reticulum stress-inducible_ ubiquitin-like domain member 1	10.9994	11.1363	10.8304	11.3543	11.576	12.0494	11.7423	12.4399	3125.37	0.84836	5.82833e-05	0.00447418
Dgkg	110197	2900055E17Rik|90kDa|AI854428|Dagk3|E430001K23Rik|mKIAA4131	diacylglycerol kinase_ gamma	8.68029	8.50771	8.03769	8.13186	9.66778	9.62615	9.27572	8.22367	478.983	0.850304	0.00173104	0.0486057
Rab4a	19341	AI848268|Rab4	RAB4A_ member RAS oncogene family	7.90701	7.96963	8.0747	7.85344	8.9444	9.15763	8.78262	8.41624	353.665	0.852248	3.67086e-05	0.00316659
Bcl9l	80288	B9L|BC003321|BCL9-2|DLNB11	B cell CLL/lymphoma 9-like	8.64157	9.13389	8.69797	9.18151	9.52947	9.66957	10.3125	9.72453	702.517	0.85268	0.000115082	0.00700323
Ppp2r1b	73699	2410091N08Rik|AI790395	protein phosphatase 2_ regulatory subunit A_ beta	6.91301	6.98634	6.20637	7.05322	7.76428	8.04822	7.89867	7.22849	164.584	0.862271	0.000848432	0.030018
C1qtnf12	NA	NA	NA	6.98351	6.8845	6.73942	7.24666	7.77894	8.36905	7.82653	7.55686	182.62	0.874106	0.000284291	0.0134776
Ralgapa2	241694	A230067G21Rik|AS250|BC053994|RGC2|pp250	Ral GTPase activating protein_ alpha subunit 2 (catalytic)	8.25364	8.17051	8.29981	8.36861	9.32748	9.26168	9.50871	8.54967	448.806	0.875505	6.42895e-05	0.00472354
Atxn1	20238	2900016G23Rik|Atx1|C85907|ENSMUSG00000074917|Gm10786|Sca1	ataxin 1	7.83256	7.95296	7.82244	8.09043	9.15565	9.3278	8.12606	8.60559	356.061	0.876369	0.00043205	0.0183511
Cry2	12953	AV006279|D130054K12Rik	cryptochrome 2 (photolyase-like)	6.91301	6.36846	6.39378	6.56523	7.59243	7.07368	7.81415	7.50245	138.5	0.878394	0.000381894	0.0167743
Slc25a1	13358	1300019P08Rik|2610100G11Rik|AI194714|Ctp|Dgsj|Slc20a3	solute carrier family 25 (mitochondrial carrier_ citrate transporter)_ member 1	6.07455	6.55682	6.25017	6.62449	7.39729	7.18834	7.65663	7.07848	122.461	0.881592	0.000371333	0.0164398
Mgat4a	269181	9530018I07Rik|GnT-IVa|glcNAc-T-IVa	mannoside acetylglucosaminyltransferase 4_ isoenzyme A	8.59278	10.0448	9.14924	9.53031	10.2055	10.3412	10.3812	10.5792	1010.4	0.881862	0.000440919	0.0186333
Tsc22d3	14605	DIP|Dsip1|Gilz|TSC-22R|Tilz3	TSC22 domain family_ member 3	7.8553	8.15602	7.75563	7.65743	8.55502	8.97802	9.23682	8.3523	342.166	0.892611	0.000120188	0.00722221
Ephx1	13849	EH|Eph-1|Eph1|Epxh1|mEH	epoxide hydrolase 1_ microsomal	7.45976	7.72967	7.92735	7.42389	9.01728	8.82693	8.49913	7.87859	295.611	0.892677	0.000358585	0.0160882
Maea	59003	1110030D19Rik|EMP|Gid9	macrophage erythroblast attacher	8.39486	8.4924	8.21945	8.19967	9.56584	9.81199	8.87195	8.63117	475.321	0.894391	0.000332156	0.0151461
Cdo1	12583	1300002L19Rik|Cdo|D18Ucla3	cysteine dioxygenase 1_ cytosolic	9.95256	9.93024	10.1009	10.0706	10.9463	11.0409	11.1152	10.6157	1499.93	0.894544	1.37605e-07	3.31396e-05
Pbxip1	229534	4732463H20Rik	pre B cell leukemia transcription factor interacting protein 1	8.77079	8.66615	8.90053	8.37897	9.76299	9.95246	9.94754	8.65631	612.048	0.897036	0.000422944	0.0181022
Dtna	13527	2210407P21Rik|DTN-A|Dtn|Gm19389|a-DB-1|adbn	dystrobrevin alpha	8.56546	8.51908	7.79313	8.80749	9.4877	9.81794	9.18727	9.13893	521.85	0.899156	0.0001549	0.00861212
Taf1d	75316	2810003M17Rik|4930553M18Rik|5930426I11Rik|Josd3|TAF(I)41|TAFI41	TATA box binding protein (Tbp)-associated factor_ RNA polymerase I_ D	9.40561	9.36365	8.86927	9.31879	9.79758	10.7204	10.3081	9.89657	904.164	0.912104	6.08203e-05	0.00456425
Eppk1	223650	6230424I18Rik|EPIPL|EPIPL1|EPPK	epiplakin 1	7.64517	7.98064	7.64513	6.90816	8.56351	8.61779	9.07759	7.88923	289.199	0.913	0.000724946	0.0270803
Atp1a1	11928	Atpa-1|BC010319	ATPase_ Na+/K+ transporting_ alpha 1 polypeptide	10.4942	10.6086	10.2938	10.1614	11.746	11.615	11.4603	10.3982	2016.85	0.91608	0.000188919	0.00994199
Pgp	67078	1700012G19Rik|AI481330|AUM	phosphoglycolate phosphatase	8.21314	8.57464	8.27352	8.03036	9.24015	9.65635	9.23914	8.80702	463.1	0.924624	2.36939e-05	0.00229201
2310010J17Rik	78329	-	RIKEN cDNA 2310010J17 gene	7.16436	7.0294	6.50644	7.52687	7.9112	8.31119	8.06466	8.07779	204.71	0.926069	0.000114249	0.0069843
Arhgap21	71435	5530401C11Rik|AA416458|ARHGAP10	Rho GTPase activating protein 21	8.36348	8.82732	8.9742	8.70691	9.69508	9.90992	9.96165	9.19362	633.749	0.929336	1.71744e-05	0.00177416
Prkaa2	108079	2310008I11Rik|A830082D05|AMPKalpha2	protein kinase_ AMP-activated_ alpha 2 catalytic subunit	5.91052	5.94243	5.88377	5.92012	6.55801	7.49349	7.0224	6.50347	91.0506	0.942666	0.000800319	0.0288926
Tfdp2	211586	1110029I05Rik|A330080J22Rik|DP-3|DP3	transcription factor Dp 2	6.91301	7.39305	7.08004	7.34858	8.13843	8.4745	8.35699	7.76184	220.159	0.946344	3.49101e-05	0.00304281
Lsm6	78651	1500031N17Rik|2410088K19Rik|AI747288	LSM6 homolog_ U6 small nuclear RNA associated (S. cerevisiae)	8.35286	7.84864	7.77825	7.2391	9.2375	9.03531	9.28248	7.65988	359.164	0.951892	0.00141867	0.0427004
Gpcpd1	74182	2310004G06Rik|2310032D16Rik|AU015213|Gde5|Prei4|mKIAA1434	glycerophosphocholine phosphodiesterase GDE1 homolog (S. cerevisiae)	6.98351	6.86085	7.16259	6.95507	7.72698	7.89344	7.79538	8.488	191.618	0.952988	4.8028e-05	0.00388284
Lmf1	76483	2400010G15Rik|AW822050|Tmem112|cld	lipase maturation factor 1	6.62616	6.20906	5.96487	6.3574	7.28884	7.64841	7.45607	6.87938	119.943	0.957277	0.000205357	0.0104883
Atf5	107503	AFTA|Atf7|Atfx|ODA-10	activating transcription factor 5	7.8249	7.86061	8.56555	8.04778	8.39776	8.64815	10.0994	8.98622	429.661	0.960068	0.001418	0.0427004
Socs2	216233	8030460M17|AI527257|AW108012|CIS2|Cish2|D130043N08Rik|JAB|SOCS-2|SSI-2|hg	suppressor of cytokine signaling 2	7.31414	7.90752	8.16328	7.61716	8.81529	8.97003	9.34836	7.89979	339.607	0.962058	0.000460082	0.0191767
Lonrf1	244421	-	LON peptidase N-terminal domain and ring finger 1	6.43811	7.54172	7.05557	7.57572	8.32972	7.78829	7.78906	8.97128	231.84	0.962765	0.00108837	0.0356436
Serinc3	26943	AA959945|AA960047|AIGP1|DIFF33|TMS-1|Tde1	serine incorporator 3	10.582	10.7799	10.48	10.8591	11.5144	12.1161	11.7233	11.3074	2481.14	0.964124	1.52386e-06	0.000265643
Kdm2b	30841	Cxxc2|Fbl10|Fbxl10|Jhdm1b|PCCX2	lysine (K)-specific demethylase 2B	6.86899	6.69694	6.85741	6.91766	7.55034	7.9158	7.77635	8.12808	172.178	0.96726	9.92219e-06	0.00116117
Eif4ebp1	13685	4e-bp1|AA959816|PHAS-I	eukaryotic translation initiation factor 4E binding protein 1	9.66143	9.9059	9.72368	10.1604	10.3922	11.2139	11.1284	10.7214	1424.65	0.967558	5.40223e-06	0.00071751
Ssbp4	76900	1210002E11Rik|AW743380|Sspb4	single stranded DNA binding protein 4	6.41788	7.39305	7.60353	7.06182	8.58034	8.32378	8.13604	7.82971	223.209	0.969242	0.000221163	0.0112157
Dnajc19	67713	1810055D05Rik|AA959924|Tim14	DnaJ (Hsp40) homolog_ subfamily C_ member 19	6.7925	6.89617	6.25017	7.45687	7.29904	8.1222	7.78906	8.5123	187.025	0.969909	0.000798126	0.0288926
Cxadr	13052	2610206D03Rik|AU016810|AW553441|CAR|MCAR|MCVADR	coxsackie virus and adenovirus receptor	6.88381	7.50406	6.91297	6.97342	8.69682	8.56924	7.80792	7.1686	212.568	0.969978	0.000988337	0.033332
Sorbs1	20411	2310065E01Rik|9530001P15Rik|CAP|SH3P12|Sh3d5|mKIAA1296	sorbin and SH3 domain containing 1	7.50839	7.38478	8.06247	7.72396	8.88806	9.0302	8.70092	8.18533	315.473	0.972539	3.55259e-05	0.00308045
Psmf1	228769	AW048666|BC012260|PI31	proteasome (prosome_ macropain) inhibitor subunit 1	7.58295	7.59285	7.51653	7.32734	9.21613	8.89041	7.9277	7.84618	282.922	0.976571	0.000476798	0.0196049
Mad1l1	17120	AI173502|AW550425|Mad1	MAD1 mitotic arrest deficient 1-like 1	6.95572	6.00848	6.76984	6.25613	8.13843	7.16985	8.02223	6.87938	146.194	0.977801	0.00128028	0.0398985
2810001G20Rik	66456	AW045514	RIKEN cDNA 2810001G20 gene	5.75797	5.22843	5.39141	5.53169	6.29804	6.81279	6.93361	6.12558	69.3764	0.986365	0.000747479	0.0277875
Ltbp3	16998	Ltbp2|mFLJ00070	latent transforming growth factor beta binding protein 3	7.38879	7.51924	7.77075	7.83349	8.82238	8.59372	8.88681	8.37519	304.243	0.990233	1.73653e-06	0.000287731
E130102H24Rik	77866	-	RIKEN cDNA E130102H24 gene	6.17439	5.64308	5.91131	6.38508	7.42551	7.6009	6.85117	6.51726	103.882	0.991825	0.000667113	0.0254308
Farp1	223254	AW228844|BC030329|Cdep	FERM_ RhoGEF (Arhgef) and pleckstrin domain protein 1 (chondrocyte-derived)	5.75797	6.44995	6.41318	6.09789	7.77894	7.37744	7.2042	6.63574	115.008	0.992594	0.000431026	0.0183511
Epb41l4aos	69749	2410004N09Rik|Epb4.1l4aos	erythrocyte membrane protein band 4.1 like 4a_ opposite strand	7.99155	8.17532	8.25213	7.95849	8.74612	9.17859	9.91022	8.50193	427.851	0.993887	0.000175934	0.00940621
Cpt1a	12894	C730027G07|CPTI|Cpt1	carnitine palmitoyltransferase 1a_ liver	8.18349	7.81212	8.38086	8.27186	8.47629	9.57086	9.70086	8.98622	450.742	0.998718	8.83569e-05	0.00579569
Slc25a33	70556	5730438N18Rik|Pnc1	solute carrier family 25_ member 33	5.93919	5.64308	6.33398	6.42562	6.68793	7.52293	7.3825	7.14215	108.138	1.00057	0.000273232	0.0131931
Fam234b	NA	NA	NA	6.57227	6.73645	6.45121	5.78121	7.90453	7.4405	7.75059	6.85787	135.118	1.00801	0.000353005	0.0158805
Ppfibp2	19024	Cclp1	PTPRF interacting protein_ binding protein 2 (liprin beta 2)	7.51793	7.50406	7.55196	7.13699	8.87448	9.24853	8.30484	7.21163	278.408	1.01409	0.000929357	0.0320021
Pip5k1b	18719	PI4P5K-I[b]|PIP5K1-beta|PIP5KIbeta|Pipk5b|STM7	phosphatidylinositol-4-phosphate 5-kinase_ type 1 beta	7.87026	7.74912	7.95408	7.8385	9.33741	9.47624	9.01676	7.4459	371.185	1.0141	0.000720994	0.0270666
Mknk2	17347	2010016G11Rik|Gprk7|Mnk2	MAP kinase-interacting serine/threonine kinase 2	7.10234	7.83049	7.64513	8.27556	8.90152	8.98861	8.83871	8.72623	341.828	1.01639	1.6731e-05	0.00173909
Tnrc6a	233833	2010321I05Rik|3110054G10Rik|AW557223|CAGH26|D130023A07Rik|GW182|Tnrc6	trinucleotide repeat containing 6a	10.6584	10.8226	10.7111	10.9563	11.7488	11.6826	11.9997	11.9082	2718.71	1.0167	1.8459e-10	1.02971e-07
Pkn1	320795	DBK|F730027O18Rik|PAK1|PRK1|Pkn|Prkcl1|Stk3	protein kinase N1	6.15007	6.46571	5.76801	6.58923	6.52362	8.20624	7.52607	6.99227	125.145	1.01917	0.0013485	0.0415099
Dcxr	67880	0610038K04Rik|1810027P18Rik	dicarbonyl L-xylulose reductase	7.8553	8.05024	7.85827	8.41969	9.05087	8.83281	9.12848	9.5427	419.374	1.03333	2.24344e-06	0.000357561
Ly6g6d	114654	A930024F17Rik|G6d|G6f|MEGT1|NG25|NG32	lymphocyte antigen 6 complex_ locus G6D	6.98351	6.82465	5.85569	6.7145	8.02006	7.50091	8.07508	7.4531	160.055	1.03601	0.000121269	0.00722221
2410006H16Rik	69221	-	RIKEN cDNA 2410006H16 gene	8.41541	8.2726	8.16328	8.61348	8.64576	9.74019	9.57258	9.75394	525.206	1.03755	1.54949e-05	0.00164119
Klf5	12224	4930520J07Rik|Bteb2|CKLF|IKLF	Kruppel-like factor 5	6.99721	7.36811	6.92653	7.44377	8.12702	8.7293	8.30484	7.98659	231.817	1.03918	8.97379e-06	0.00106508
Acaa2	52538	0610011L04Rik|AI255831|AI265397|D18Ertd240e	acetyl-Coenzyme A acyltransferase 2 (mitochondrial 3-oxoacyl-Coenzyme A thiolase)	7.73783	7.94735	8.47616	7.53307	9.10421	9.23748	9.68904	8.03531	404.421	1.04012	0.000305027	0.014219
Prkacb	18749	CbPKA|Pkacb	protein kinase_ cAMP dependent_ catalytic_ beta	7.8628	7.86656	8.05013	7.28389	9.44009	9.07062	9.13098	7.69063	359.826	1.04735	0.000307258	0.0142436
Adgrg6	215798	1190004A11Rik|AI449247|AW045736|DREG|Gm222|Gpr126	adhesion G protein-coupled receptor G6	6.74458	6.24603	6.99249	6.21045	8.22123	8.13655	7.69765	6.55784	157.271	1.0523	0.000702634	0.0266031
Stx17	67727	4833418L03Rik|6330411F21Rik|9030425C21Rik|AW048351	syntaxin 17	8.25934	8.11663	8.56555	7.83349	9.92657	9.29831	9.48937	8.41624	480.763	1.05652	8.44611e-05	0.00556479
Ppm1m	67905	2810423O19Rik|AW610647|C77250|PP2Ceta	protein phosphatase 1M	6.55385	7.00803	6.50644	6.2858	8.13273	8.08321	7.80792	6.77995	158.682	1.05665	0.000244802	0.0121927
Fam120aos	68128	C030044B11Rik	family with sequence similarity 120A_ opposite strand	4.78438	5.40229	5.13523	5.58039	5.87553	7.23354	5.91089	6.51726	63.2261	1.06061	0.00161409	0.046572
Tacc1	320165	4833447E04Rik|AA960202|B230378H13Rik	transforming_ acidic coiled-coil containing protein 1	8.00517	8.31236	7.98681	8.27186	9.4966	9.40294	9.31579	8.82653	452.522	1.07336	1.45732e-07	3.38727e-05
Zfas1	68949	Zfas1|1500012F01Rik	RIKEN cDNA 1500012F01 gene	8.10975	8.53411	7.94744	7.97679	8.49416	9.57438	9.99905	8.95617	472.583	1.0914	7.09873e-05	0.00491113
Fbxw8	231672	4930438M06Rik|FBW6|FBW8|FBXO29|Fbx29	F-box and WD-40 domain protein 8	6.43811	5.94243	6.52439	6.04682	7.76428	7.99145	7.06483	6.74523	126.429	1.09412	0.00018374	0.00973065
Cyp2b10	13088	Cyp2b|Cyp2b20|p16	cytochrome P450_ family 2_ subfamily b_ polypeptide 10	8.30411	7.72967	8.30501	7.98133	8.74612	9.92929	9.66166	8.45615	456.856	1.10284	9.12472e-05	0.00585066
Etv1	14009	ER81|Etsrp81	ets variant 1	9.38492	9.22931	9.29752	8.96019	10.7163	10.7856	10.6133	9.14339	995.954	1.10502	4.83453e-05	0.0038897
Zc3h6	78751	4631426G04Rik|4833425H18Rik|AU024389|AW060453|Zc3hdc6|mKIAA2035	zinc finger CCCH type containing 6	6.33402	6.6003	4.82353	6.49076	7.65731	7.4405	7.64269	7.07848	124.815	1.10954	0.000309312	0.0142993
Slc25a5	11740	Ant2	solute carrier family 25 (mitochondrial carrier_ adenine nucleotide translocator)_ member 5	6.82358	7.34273	5.85569	7.97679	7.85698	8.90724	7.75059	9.06577	255.076	1.11073	0.00111788	0.0361853
Nr1d2	353187	RVR|Rev-erb	nuclear receptor subfamily 1_ group D_ member 2	8.73853	9.05535	8.98721	8.76599	10.417	10.0095	10.0866	9.62458	771.074	1.11135	3.52001e-08	1.11146e-05
Pithd1	66193	1110049F12Rik|AA408179|Trp26	PITH (C-terminal proteasome-interacting domain of thioredoxin-like) domain containing 1	7.05073	6.55682	6.1612	7.00943	7.33915	8.60063	7.98405	7.68453	178.519	1.11436	0.000100116	0.00627506
Ppp1r1b	19049	AU040756|DARPP-32|Darpp32	protein phosphatase 1_ regulatory (inhibitor) subunit 1B	8.24218	8.75541	9.13179	8.77909	10.3572	10.0952	10.1409	9.01566	722.427	1.11769	1.9912e-05	0.00197176
Ace	11421	AW208573|CD143	angiotensin I converting enzyme (peptidyl-dipeptidase A) 1	5.51302	6.49672	5.13523	6.42562	6.86319	7.40141	7.10604	7.68453	109.755	1.13151	0.000249123	0.0123636
Sesn1	140742	1110002G11Rik|AU044290|Pa26|Sest1	sestrin 1	4.42773	4.33665	4.57065	5.2896	5.87553	6.75195	5.76413	5.55982	45.5764	1.13965	0.00119773	0.0381792
Tns4	217169	9930017A07Rik|AA589547|AU016405|Cten	tensin 4	4.42773	4.80154	4.57065	3.85784	6.03052	5.70235	6.14641	5.09185	37.756	1.14411	0.00114408	0.0368196
Eci2	23986	Acbd2|Drs1|Hca88|Peci	enoyl-Coenzyme A delta isomerase 2	6.6781	6.52708	6.8715	6.47797	7.24729	8.13178	8.34843	7.58331	167.873	1.14446	1.47466e-05	0.00158195
Tmem9	66241	1500015G18Rik|AW545782	transmembrane protein 9	6.10017	5.69749	5.57484	6.08106	7.64136	7.53742	6.69786	6.46131	100.652	1.14514	0.000153326	0.00859034
Tfcp2l1	81879	1810030F05Rik|4932442M07Rik|AA575098|Cp2l1|Crtr-1|D930018N21Rik|LBP-9|Tcfcp2l1	transcription factor CP2-like 1	8.38968	9.09895	8.93784	8.48828	9.95427	9.76811	10.4408	9.66385	723.798	1.15181	4.48753e-07	9.04805e-05
Zfp827	622675	2810449M09Rik|D630040G17Rik|Znf827	zinc finger protein 827	5.7898	5.5277	5.269	5.26001	7.17157	7.19749	6.55635	5.89158	76.8447	1.15997	0.000229198	0.0115184
Dnase1	13419	AI788650|DNaseI|Dnl1	deoxyribonuclease I	14.7709	15.0142	13.5889	14.7666	15.7882	16.7946	15.6581	14.9553	44372.5	1.1605	0.000150504	0.00856406
Galnt3	14425	-	UDP-N-acetyl-alpha-D-galactosamine:polypeptide N-acetylgalactosaminyltransferase 3	8.9399	9.26802	8.48076	9.36469	10.2936	10.5414	10.3081	9.95345	890.1	1.16327	1.05884e-07	2.64474e-05
Syngr1	20972	R75468|Syngr1b|p29	synaptogyrin 1	7.11496	6.55682	7.42394	6.31487	8.76832	8.16949	8.269	7.38706	209.489	1.16993	6.92887e-05	0.0048926
Pink1	68943	1190006F07Rik|AU042772|AW557854|BRPK|mFLJ00387	PTEN induced putative kinase 1	8.1654	8.4613	8.55249	8.58393	9.61158	9.88888	9.92613	9.21069	585.815	1.17237	1.57846e-08	5.62034e-06
St3gal1	20442	5330418N22Rik|AI467004|ST3GalI|Siat4|Siat4a|St3gal-1	ST3 beta-galactoside alpha-2_3-sialyltransferase 1	6.55385	6.31726	5.50424	5.4813	7.76428	8.28136	6.97869	5.84861	121.005	1.17484	0.00120281	0.0382682
Sult1d1	53315	5033411P13Rik|AI987815|ST1d1|SULT-N|Sultn	sulfotransferase family 1D_ member 1	4.96251	5.77543	5.93834	4.96224	6.84937	6.82466	7.22305	6.17859	77.6182	1.17778	0.000175088	0.00939131
Retsat	67442	0610039N19Rik|C80029|MMT-7|Ppsig	retinol saturase (all trans retinol 13_14 reductase)	6.39737	6.17111	5.43001	6.27104	7.55885	7.62145	7.44808	6.89001	118.424	1.17958	1.47401e-05	0.00158195
Rcn1	19672	Rcn	reticulocalbin 1	8.88202	8.7522	8.67003	8.02157	10.8773	9.97393	9.7682	8.3523	705.957	1.1829	0.000279619	0.0134466
Galnt12	230145	9130206E10|A630062B03Rik	UDP-N-acetyl-alpha-D-galactosamine:polypeptide N-acetylgalactosaminyltransferase 12	5.35179	5.49736	4.93509	3.77658	7.12645	6.44878	5.81473	6.05171	59.0007	1.18643	0.000994587	0.0334078
Ech1	51798	AA617331	enoyl coenzyme A hydratase 1_ peroxisomal	8.18349	8.19436	8.30501	7.82341	8.95734	9.57086	10.1083	8.72029	487.702	1.19059	7.61219e-06	0.000923116
Smox	228608	B130066H01Rik|PAO|PAOh1|SMO	spermine oxidase	6.17439	6.33453	6.06637	6.14721	7.98888	8.18798	7.42384	5.80431	132.008	1.19285	0.000459857	0.0191767
Psat1	107272	D8Ertd814e|EPIP|PSA|Psat	phosphoserine aminotransferase 1	6.66099	6.82465	7.35541	6.90816	8.00143	7.99145	8.89858	7.93617	215.414	1.19732	5.6445e-06	0.000743785
Phldb1	102693	AU041016|D330037A14Rik|Ll5a	pleckstrin homology-like domain_ family B_ member 1	3.70837	5.40229	5.18122	4.80721	6.83542	6.92728	6.26032	4.85183	56.6354	1.20301	0.00164329	0.0471705
Ddo	70503	5330420D20Rik|5730402C02Rik|AI467244	D-aspartate oxidase	5.7898	5.5277	3.8736	4.96224	6.19253	7.11292	6.57114	6.43249	66.5377	1.20512	0.000461979	0.0191842
Hsdl2	72479	2610207I16Rik	hydroxysteroid dehydrogenase like 2	4.42773	5.15256	6.13807	5.69539	6.62443	7.43276	7.26004	5.95373	82.2547	1.20682	0.000563621	0.0223512
Gng7	14708	AI840417	guanine nucleotide binding protein (G protein)_ gamma 7	3.56858	4.80154	3.98149	4.32602	5.50437	6.41778	5.62928	5.05451	35.1527	1.22252	0.00107251	0.0352623
Slc46a1	52466	1110002C08Rik|D11Ertd18e|HCP1|Pcft	solute carrier family 46_ member 1	5.47437	5.46636	5.70645	5.3186	6.84937	7.55889	6.27846	6.4755	80.4096	1.22461	7.10038e-05	0.00491113
Cxcl13	55985	4631412M08Rik|ANGIE2|Angie|BCA-1|BLC|BLR1L|Scyb13	chemokine (C-X-C motif) ligand 13	4.34445	6.28208	5.35175	4.92502	6.39635	7.39347	6.43221	7.01188	78.6416	1.22847	0.000451792	0.0190447
Rassf10	78748	4632411J06Rik	Ras association (RalGDS/AF-6) domain family (N-terminal) member 10	6.49714	6.96432	6.97954	6.89859	8.02006	7.90467	8.09056	8.526	199.142	1.2289	6.99491e-08	1.85809e-05
Serinc2	230779	2310004K20Rik|AW121759|FKSG84|TDE2|Tde2l	serine incorporator 2	6.55385	5.84938	5.96487	6.77851	7.69643	7.38548	7.57091	8.01116	142.326	1.23073	3.68111e-06	0.000518705
Atp1a2	98660	AW060654|Atpa-3|mKIAA0778	ATPase_ Na+/K+ transporting_ alpha 2 polypeptide	4.84624	5.36915	4.42538	5.73894	5.7621	6.81279	7.33995	6.27911	67.9192	1.24357	0.000379649	0.0167195
Scd1	20249	AA589638|AI265570|Scd|Scd-1|ab	stearoyl-Coenzyme A desaturase 1	8.91847	10.1655	9.81583	9.16564	11.4414	10.9891	11.2552	9.91361	1415.3	1.24876	1.79328e-05	0.00179704
Cyb561	13056	-	cytochrome b-561	8.25934	8.31236	7.90697	8.24568	9.36438	9.62615	9.46581	9.48248	503.957	1.25042	2.28908e-12	2.0162e-09
Sox4	20677	AA682046|Sox-4	SRY (sex determining region Y)-box 4	4.58112	5.15256	4.42538	4.67892	5.81993	6.47913	7.08558	4.89471	51.2347	1.25286	0.000820044	0.0291861
Cmbl	69574	2310016A09Rik	carboxymethylenebutenolidase-like (Pseudomonas)	5.07011	4.75098	3.8736	4.00779	6.17047	6.12331	6.00105	5.50552	41.8097	1.25692	0.000271988	0.0131931
Pik3ip1	216505	1500004A08Rik|5830455E04Rik|Crkd|Hgfl	phosphoinositide-3-kinase interacting protein 1	4.65211	5.03072	5.73756	5.10222	6.41523	7.58005	6.57114	5.55982	69.5605	1.26677	0.000413551	0.0179295
1810043G02Rik	67884	AV026620|D10Jhu13e	RIKEN cDNA 1810043G02 gene	3.70837	4.03247	3.8736	4.32602	5.7621	6.04432	6.02273	3.81426	31.9377	1.2685	0.00149943	0.0443339
Abcc2	12780	AI173996|Abc30|Cmoat|Mrp2|cMRP	ATP-binding cassette_ sub-family C (CFTR/MRP)_ member 2	5.07011	3.64652	4.17571	4.0773	6.19253	4.75481	6.81434	5.26526	40.5261	1.27589	0.00132193	0.0408917
Rsad1	237926	B430319G23|BC056485	radical S-adenosyl methionine domain containing 1	4.90555	5.96478	5.4676	4.67892	7.06799	6.99185	6.91053	6.07054	75.4074	1.27687	8.26937e-05	0.00546988
Socs5	56468	1810018L08Rik|Cish5|mKIAA0671	suppressor of cytokine signaling 5	4.84624	6.07163	5.91131	5.69539	8.04452	6.91623	7.67729	5.3601	103.824	1.28504	0.000569395	0.022443
Fbxo31	76454	1110003O08Rik|2310046N15Rik|Fbx14|Fbxo14	F-box protein 31	7.26969	7.12182	7.01805	7.11237	8.1441	9.41868	8.85089	7.18596	266.023	1.2893	5.27625e-05	0.00414545
Retreg1	NA	NA	NA	7.46961	6.64251	6.66046	6.54084	8.75356	8.91559	8.20879	6.90057	224.158	1.2908	6.90492e-05	0.0048926
Barx2	12023	2310006E12Rik|Barx2b	BarH-like homeobox 2	6.07455	7.30818	6.37412	7.58172	7.88434	9.40491	8.02223	8.08707	242.308	1.29788	0.000104814	0.00648058
Csnk1e	27373	AI426939|AI551861|AW457082|CK1epsilon|CKIe|KC1epsilon|tau	casein kinase 1_ epsilon	5.3085	7.03997	6.8288	6.81966	8.08045	8.18338	8.47966	7.53669	186.737	1.29839	1.73833e-05	0.00178066
Pnpla2	66853	0610039C21Rik|1110001C14Rik|Atgl|TTS-2.2	patatin-like phospholipase domain containing 2	8.05186	8.32105	8.63741	8.13594	9.84362	10.0069	10.0435	8.64065	582.352	1.3023	8.81922e-07	0.000163988
Slc24a3	94249	NCKX3	solute carrier family 24 (sodium/potassium/calcium exchanger)_ member 3	3.56858	3.85236	3.33703	4.96224	5.53922	5.44996	6.86324	4.50961	36.1254	1.30236	0.00168075	0.047917
Palmd	114301	4631423C22Rik|PALML	palmdelphin	6.69501	7.41757	7.16259	7.04457	8.73489	8.59024	8.82335	7.70274	251.831	1.3032	5.26622e-07	0.000101525
Stc1	20855	Stc	stanniocalcin 1	4.78438	5.61509	5.91131	5.26001	7.25779	6.82466	7.13619	6.37308	82.1286	1.3213	1.25172e-05	0.00138725
Coq8a	NA	NA	NA	5.21782	5.46636	5.76801	5.62749	7.43479	7.28599	6.91053	6.14346	87.1792	1.32148	1.27464e-05	0.00140336
Rnf113a2	66381	2310020H19Rik|AI426758|Rnf113a	ring finger protein 113A2	2.54317	2.75736	3.63012	4.26775	4.60323	5.32185	5.00173	5.68724	23.0129	1.32773	0.00119746	0.0381792
Ehd3	57440	Ehd2	EH-domain containing 3	5.72542	6.4179	6.09067	5.40224	7.81494	7.28599	7.41566	7.06915	115.89	1.33063	1.71777e-06	0.000287469
Kbtbd13	74492	5430433E21Rik	kelch repeat and BTB (POZ) domain containing 13	3.9529	4.26641	2.74217	2.71331	6.03052	5.82557	5.27902	3.6235	26.6516	1.34034	0.00170287	0.0482128
Cd44	12505	AU023126|AW121933|AW146109|HERMES|Ly-24|Pgp-1	CD44 antigen	5.21782	6.33453	6.37412	6.87926	7.56732	8.37713	8.0489	7.13322	154.743	1.34044	2.08493e-05	0.00205243
Raph1	77300	9430025M21Rik|C730009O10Rik|Lpd	Ras association (RalGDS/AF-6) and pleckstrin homology domains 1	8.4606	9.20604	8.51707	8.83534	10.4755	10.0198	10.3125	9.96859	811.689	1.34374	2.89366e-10	1.56211e-07
Atp6v1g1	66290	1810024D14Rik|AA960677|ATP6J|Atp6g1|VAG1|Vma10	ATPase_ H+ transporting_ lysosomal V1 subunit G1	6.31227	7.55651	6.22844	7.26912	8.46274	8.66145	8.99772	7.51624	242.615	1.34561	1.76629e-05	0.00178066
Cited4	56222	MRG-2|Mrg2	Cbp/p300-interacting transactivator_ with Glu/Asp-rich carboxy-terminal domain_ 4	9.1989	9.57457	9.35381	9.09827	11.397	10.8881	10.8867	9.51032	1219.89	1.34924	1.31706e-06	0.00023201
1700018L02Rik	67329	-	RIKEN cDNA 1700018L02 gene	2.20836	3.94522	2.14224	4.14362	4.14135	5.18126	5.91089	5.39038	23.7695	1.34993	0.00162843	0.0469049
Fgfrl1	116701	FGFR5|FGFR5beta|FGFR5gamma	fibroblast growth factor receptor-like 1	4.96251	5.5277	6.09067	4.92502	7.33915	7.32828	6.94501	6.16113	85.6556	1.35521	2.92781e-05	0.00266288
Sh3kbp1	58194	1200007H22Rik|1700125L08Rik|5830464D22Rik|AI447724|IN85|Ruk|Seta	SH3-domain kinase binding protein 1	4.84624	5.82515	4.98779	5.3186	7.39729	7.26872	6.27846	6.16113	77.6341	1.36055	4.19819e-05	0.00354528
B4galt6	56386	AA536803|AU022389	UDP-Gal:betaGlcNAc beta 1_4-galactosyltransferase_ polypeptide 6	6.62616	6.28208	6.11456	5.4813	8.19961	8.3731	7.98957	5.55982	151.179	1.36099	0.000204042	0.0104883
Rap1gap	110351	1300019I11Rik|2310004O14Rik|AI427470|ARPP-90|Rap1GAP1|Rap1ga1	Rap1 GTPase-activating protein	6.94162	6.77491	6.79962	6.78891	8.44906	8.80313	8.57814	7.03122	219.446	1.36223	3.282e-06	0.000490395
Tmem268	NA	NA	NA	4.25607	4.11474	5.50424	5.10222	6.19253	6.63551	7.10604	5.68724	58.7524	1.36746	0.000128509	0.00759931
Plscr4	235527	AV245873	phospholipid scramblase 4	2.20836	3.75311	3.16464	3.5989	5.09989	5.28797	5.24253	4.45335	20.5397	1.36992	0.000709376	0.0267977
Wnk2	75607	1810073P09Rik|AW122246|ESTM15|X83337|mKIAA1760	WNK lysine deficient protein kinase 2	7.21213	7.62127	7.57797	7.54538	8.76465	9.08549	8.87195	9.00347	334.373	1.37802	5.8929e-13	6.57451e-10
Cyp39a1	56050	mCYP39A1	cytochrome P450_ family 39_ subfamily a_ polypeptide 1	4.71976	4.94336	2.74217	4.88681	5.95511	6.73946	6.24195	5.87025	48.5583	1.39163	0.000153481	0.00859034
Sh3bgr	50795	5430437A18Rik	SH3-binding domain glutamic acid-rich protein	4.50646	4.46765	3.63012	3.02615	6.00582	6.67538	6.0859	3.51774	37.9038	1.39272	0.000974804	0.03309
Lama5	16776	AA408760|AA408762|AI853660|[a]5|laminin-511|mKIAA0533	laminin_ alpha 5	1.77161	3.64652	1.09637	3.93477	4.60323	5.38733	4.91161	5.26526	20.0108	1.39934	0.00134441	0.0415099
Snhg4	100503380	Gm17457	small nucleolar RNA host gene 4	4.90555	5.55743	4.17571	6.17918	6.67231	6.73946	6.92212	7.67841	86.8206	1.39961	5.67714e-05	0.0043782
Plin4	57435	S3-12|mKIAA1881	perilipin 4	4.71976	3.75311	4.57065	2.52712	5.70185	6.08435	6.87521	4.33379	39.8531	1.40207	0.000805318	0.0289652
Chil5	229687	Bclp|Bclp1|Bclp2|Chi3l7	chitinase-like 5	0	0	0	0	3.30428	3.89993	4.35042	0.90392	5.38454	1.41804	0.00135381	0.0415707
Mapt	17762	AI413597|AW045860|Mtapt|Tau	microtubule-associated protein tau	5.35179	4.64423	4.49984	4.63349	7.11494	6.23423	6.54141	5.63761	57.7644	1.41837	3.22079e-05	0.00285185
Zbtb7c	207259	B230208J24Rik|Kr-pok|Zbtb36	zinc finger and BTB domain containing 7C	0	0	1.71207	0	4.3907	3.3625	3.65985	2.16497	5.83274	1.42712	0.00177826	0.0495985
Fndc5	384061	1500001L03Rik|AI836596|C87088|PeP|Pxp	fibronectin type III domain containing 5	5.62313	5.89666	5.31097	5.53169	8.04452	7.6683	7.54867	4.76205	108.578	1.43009	0.000176489	0.00940621
Thrsp	21835	S14	thyroid hormone responsive	3.9529	5.33524	5.73756	5.13519	7.65731	6.80082	7.32257	5.12824	80.5962	1.43618	0.000177388	0.00942408
Ankrd9	74251	2500003O20Rik	ankyrin repeat domain 9	2.81472	3.26938	2.14224	0	5.31626	4.89648	3.76652	4.33379	14.6868	1.4383	0.00156098	0.0454313
Klhdc1	271005	-	kelch domain containing 1	4.50646	3.53143	3.16464	4.38204	5.50437	5.9821	6.29638	5.01619	34.4587	1.44127	0.000149411	0.00853375
Fmo2	55990	2310008D08Rik|2310042I22Rik|AW107733	flavin containing monooxygenase 2	6.04848	6.26417	6.8715	6.13095	7.95702	8.22427	8.56712	6.77995	169.867	1.44746	3.35759e-06	0.00049725
Cda	72269	2210401N16Rik	cytidine deaminase	3.24034	2.94894	2.47317	0	5.09989	4.5413	5.81473	2.99443	17.1949	1.45191	0.00153289	0.0448478
Cox7a1	12865	COX7A|COX7AH|COX7AM	cytochrome c oxidase subunit VIIa 1	2.54317	3.40635	2.14224	1.37188	5.43204	4.89648	3.65985	4.13354	14.8227	1.45258	0.00116912	0.0374812
Tdrd12	71981	2410004F06Rik|2410070K17Rik|ECAT8|EG434165|G1-476-14|repro23	tudor domain containing 12	2.81472	1.54623	0	0	5.39447	4.5413	3.13086	2.99443	10.754	1.45577	0.0016837	0.0479195
Kcnj16	16517	6430410F18Rik|AI132396|Kir5.1	potassium inwardly-rectifying channel_ subfamily J_ member 16	1.1422	3.75311	4.08187	3.5989	5.70185	5.91708	6.34883	3.14409	29.9454	1.46598	0.000902772	0.0314093
Sybu	319613	Golsyn	syntabulin (syntaxin-interacting)	5.07011	3.53143	2.14224	3.50112	6.19253	6.25191	5.68474	5.01619	35.7549	1.46668	0.000369467	0.0164006
Pitx1	18740	Bft|P-OTX|Potx|Ptx1	paired-like homeodomain transcription factor 1	6.07455	4.26641	4.57065	2.3133	8.65374	8.62459	8.36125	4.6663	157.381	1.46755	0.00152436	0.0447547
Slc25a21	217593	9930033G19Rik|A630030I10|BB158148	solute carrier family 25 (mitochondrial oxodicarboxylate carrier)_ member 21	2.81472	0.971045	4.26382	1.75792	6.52362	7.43276	6.62884	3.14409	49.5218	1.46912	0.00141632	0.0427004
Nr4a3	18124	AI573420|CHN|CSMF|MINOR|NOR-1|Nor1|TEC	nuclear receptor subfamily 4_ group A_ member 3	3.83581	3.40635	3.49101	1.37188	6.21426	5.50998	5.60073	2.99443	25.8782	1.4714	0.000929372	0.0320021
Frmpd1	666060	BC031840|mKIAA0967	FERM and PDZ domain containing 1	3.04317	0.971045	2.47317	0	5.7621	4.59771	3.86584	2.99443	13.7235	1.47176	0.00148561	0.044213
Kcnip3	56461	4933407H12Rik|AI413860|Csen|DREAM|KChIP3|R74849	Kv channel interacting protein 3_ calsenilin	6.29018	6.20906	3.98149	7.03586	7.27857	8.16016	7.80792	8.61524	168.601	1.47671	5.33838e-05	0.00415525
Gm8882	667929	EG667929	predicted gene 8882	8.51874	7.57842	7.41435	3.02615	12.4948	14.6688	9.84933	11.1269	4463.3	1.47693	0.000944418	0.032387
Aldoc	11676	AI847350|AU040929|Aldo3|Scrg2	aldolase C_ fructose-bisphosphate	1.77161	4.46765	4.26382	2.52712	5.87553	6.10396	5.71169	4.6663	30.9757	1.48015	0.000456709	0.0191767
Meis2	17536	A430109D20Rik|Mrg1|Stra10	Meis homeobox 2	8.50921	7.99157	7.93408	7.44377	9.95427	10.3194	9.82176	8.02087	558.003	1.48973	3.56701e-06	0.000511144
Hlf	217082	E230015K02Rik	hepatic leukemia factor	5.65804	5.67054	5.60889	6.6589	7.37817	7.94871	7.75708	7.37196	129.834	1.49276	1.48504e-07	3.4044e-05
Fam46a	212943	D930050G01Rik	family with sequence similarity 46_ member A	9.27958	9.91166	9.18917	9.25648	10.8279	11.2318	11.1328	10.8311	1382.73	1.49521	3.91802e-13	4.68344e-10
Prb1	381833	BC011176|Prpg2	proline-rich protein BstNI subfamily 1	10.4699	7.83049	8.80096	4.32602	14.7617	16.3986	11.8356	12.6819	15812.2	1.49566	0.000801085	0.0288926
Scrn1	69938	2810019K23Rik|6330535A03Rik|AI852905|SES1|mKIAA0193	secernin 1	0	0	0	0	5.14584	4.2906	3.76652	0	8.19795	1.49722	0.000759691	0.0278834
Crisp1	11571	AW324342|Aeg1|CRISP-1	cysteine-rich secretory protein 1	9.87679	9.13389	9.18071	4.5381	13.4439	13.4414	12.9227	9.6198	4114.49	1.498	0.0011218	0.0362421
Cyp4b1	13120	-	cytochrome P450_ family 4_ subfamily b_ polypeptide 1	1.1422	0.971045	0	2.06217	1.07711	4.48259	4.71252	4.27008	8.91525	1.50203	0.00117945	0.0377402
C330024C12Rik	399626	-	RIKEN cDNA C330024C12 gene	0	1.54623	0	0	5.46866	3.70827	3.41947	0.90392	8.48053	1.50398	0.000922965	0.0319789
Slc12a2	20496	9330166H04Rik|Nkcc1|mBSC2|sy-ns	solute carrier family 12_ member 2	10.6268	10.243	10.0584	9.14353	12.7317	13.1418	12.3715	9.8166	3307.22	1.51337	0.000579981	0.0226775
Man1a	17155	Man1a1|PCR1	mannosidase 1_ alpha	7.9778	7.71656	7.64513	7.94925	9.53163	10.068	9.57258	8.3523	475.447	1.515	3.2514e-08	1.0669e-05
Gcnt1	14537	5630400D21Rik|B130048E03|C2 GlcNAcT|C2GNT|IGnT	glucosaminyl (N-acetyl) transferase 1_ core 2	7.8172	7.03997	6.61093	5.2298	10.4425	10.2714	9.7778	6.46131	509.733	1.52106	0.000989901	0.033332
Dgki	320127	C130010K08Rik	diacylglycerol kinase_ iota	1.77161	0.971045	1.71207	3.39622	4.3907	5.38733	5.54187	2.42108	15.7442	1.52417	0.000928606	0.0320021
Ovgp1	12659	120kDa|AU016433|AU019448|Chit5|MOGP|OGP|muc9	oviductal glycoprotein 1	2.20836	2.94894	0	3.28309	5.19036	5.10546	5.48051	2.99443	17.3294	1.52909	0.000756341	0.0278834
Car6	12353	Ca6|DOC1	carbonic anhydrase 6	18.0161	18.7676	18.207	17.4934	20.3093	20.0118	19.8195	19.129	631698	1.53783	4.51542e-09	1.84306e-06
Slc25a34	384071	Gm1369	solute carrier family 25_ member 34	4.71976	3.75311	3.16464	1.37188	5.39447	8.66805	8.05417	4.80764	98.2521	1.54078	0.000817755	0.0291794
Slc43a1	72401	2610016F07Rik|AA986141|Lat3|PB39|Pov1|R00504	solute carrier family 43_ member 1	3.83581	4.94336	4.42538	4.26775	6.25676	6.95993	6.34883	5.05451	49.1868	1.5418	2.88122e-05	0.0026493
B4galnt2	14422	AI593864|Dlb-1|Dlb1|Galg2|Galgt2|Ggm3|Igf2bp1	beta-1_4-N-acetyl-galactosaminyl transferase 2	6.80812	8.62464	8.20283	6.49076	9.78312	8.92664	10.2598	9.23174	509.787	1.5425	7.11471e-06	0.000869085
5930430L01Rik	319982	-	RIKEN cDNA 5930430L01 gene	3.83581	5.11308	5.64214	5.3186	7.09166	7.47855	7.25088	5.53292	80.5114	1.5437	2.3419e-05	0.00227859
Lbp	16803	Bpifd2|Ly88	lipopolysaccharide binding protein	3.41378	4.75098	3.75699	2.71331	4.89989	6.46403	7.15595	3.90094	40.6686	1.54557	0.000401679	0.0175511
Ppargc1a	19017	A830037N07Rik|ENSMUSG00000079510|Gm11133|PGC-1|PGC-1v|Pgc-1alpha|Pgc1|Pgco1|Ppargc1	peroxisome proliferative activated receptor_ gamma_ coactivator 1 alpha	6.55385	5.72394	5.03863	3.50112	8.53358	8.97802	8.65305	5.78165	189.424	1.5465	0.000777642	0.0282752
C1galt1	94192	2210410E06Rik|AV284120|T-synthase	core 1 synthase_ glycoprotein-N-acetylgalactosamine 3-beta-galactosyltransferase_ 1	4.16192	1.54623	3.16464	0.843208	5.95511	5.44996	5.31462	3.98271	23.1176	1.54828	0.000573964	0.0224948
Mthfd1l	270685	2410004L15Rik|AI647056|Fthfsdc1	methylenetetrahydrofolate dehydrogenase (NADP+ dependent) 1-like	5.21782	4.9877	5.50424	5.03393	6.35783	6.16124	7.47978	7.46737	81.0184	1.55663	2.01512e-06	0.000330618
Tacc2	57752	mKIAA4180	transforming_ acidic coiled-coil containing protein 2	8.46554	8.1801	7.99327	7.99935	9.41217	10.2854	10.3289	9.08441	613.071	1.55781	2.81745e-09	1.27432e-06
Cirbp	12696	Cirp|R74941	cold inducible RNA binding protein	7.50839	7.64914	6.73942	6.89859	9.20532	9.01733	9.22284	8.22367	325.739	1.57126	2.94504e-09	1.29698e-06
Kcnn4	16534	IK1|IKCA1|KCA4|KCa3.1|SK4|SKCas|mIKCa1	potassium intermediate/small conductance calcium-activated channel_ subfamily N_ member 4	9.6244	9.97084	9.85891	8.38926	11.7096	11.5738	11.4087	10.4094	1690.64	1.57951	6.63284e-08	1.81968e-05
Ap3s1	11777	-	adaptor-related protein complex 3_ sigma 1 subunit	1.77161	3.85236	2.14224	5.71733	6.82133	5.44996	6.72457	6.96235	56.7679	1.58065	0.000311206	0.0143472
Esp24	100126776	Gm21947	exocrine gland secreted peptide 24	3.24034	2.27532	3.16464	2.3133	3.13235	4.22048	3.95877	7.05976	24.5753	1.58588	0.00053878	0.0216742
Parm1	231440	2210012L08Rik|9130213B05Rik|W91666	prostate androgen-regulated mucin-like protein 1	4.71976	5.5277	5.82705	3.85784	7.88434	7.55889	7.33129	4.89471	93.9224	1.60192	6.04499e-05	0.00456425
Dgat2	67800	0610010B06Rik|ARAT|DGAT-2	diacylglycerol O-acyltransferase 2	3.56858	4.40364	3.49101	3.5989	6.54092	5.9821	4.8155	5.4491	34.5699	1.61276	3.02855e-05	0.00272488
Acacb	100705	AI597064|AW743042|Acc2|Accb	acetyl-Coenzyme A carboxylase beta	3.9529	3.75311	4.08187	3.77658	6.48839	6.59452	6.06515	3.51774	39.555	1.61486	8.86583e-05	0.00579569
Adipoq	11450	30kDa|APN|Acdc|Acrp30|Ad|GBP28|adipo|apM1	adiponectin_ C1Q and collagen domain containing	4.78438	6.15176	4.88039	4.63349	7.45318	6.98129	8.1993	5.50552	98.2342	1.62238	2.62642e-05	0.00251161
Atp1b1	11931	Atp4b|Atpb|Atpb-1|NKbeta1	ATPase_ Na+/K+ transporting_ beta 1 polypeptide	10.7872	10.4314	10.3702	9.00993	13.5132	13.2279	12.8312	10.1762	4338.57	1.6246	0.00026665	0.0130479
Creb3l1	26427	Oasis	cAMP responsive element binding protein 3-like 1	8.47046	8.73605	8.26287	9.14353	10.1332	10.6654	10.5297	10.2839	889.731	1.62489	9.78413e-14	1.48852e-10
Ttr	22139	AA408768|AI787086|D17860|prealbumin	transthyretin	7.10234	5.36915	6.35419	2.52712	10.9217	11.3256	10.72	6.62305	818.748	1.63362	0.000365585	0.0162714
Gm4736	114600	EG114600|Mp4|Mp6	predicted gene 4736	10.4161	7.66288	9.02552	4.38204	14.997	16.3742	12.1006	12.6808	16338.1	1.63453	0.000294359	0.0138763
Fxyd2	11936	Atp1g1	FXYD domain-containing ion transport regulator 2	6.12533	4.9877	5.35175	4.88681	7.89783	7.92134	7.89867	4.76205	113.83	1.63963	3.01093e-05	0.00272367
Gm13986	329496	C230060E24|OTTMUSG00000015236	predicted gene 13986	0	0	1.09637	0	3.45789	4.22048	2.96155	3.27968	5.53367	1.64411	0.000343737	0.0155052
Dnase1l2	66705	4733401H14Rik	deoxyribonuclease 1-like 2	1.77161	0.971045	0	2.06217	4.46508	4.2906	3.86584	3.40362	8.67116	1.64493	0.000364309	0.0162579
Wipf3	330319	9030621G03|BQ952480	WAS/WASL interacting protein family_ member 3	4.58112	5.46636	4.26382	3.85784	7.21533	6.47913	7.13619	5.3601	64.1769	1.64951	1.10576e-05	0.00125883
1700041A01Rik	73312	-	RIKEN cDNA 1700041A01 gene	4.50646	4.11474	2.74217	0.843208	7.31924	6.19819	5.76413	3.6235	42.5421	1.6507	0.000252233	0.0124517
Chad	12643	SLRR4A	chondroadherin	3.70837	3.40635	2.74217	3.85784	6.64057	5.849	5.41642	3.81426	31.3814	1.65711	7.90931e-05	0.00527621
Tmem52	69671	2310043I08Rik	transmembrane protein 52	4.16192	3.64652	2.96882	4.32602	6.29804	6.16124	5.86361	5.01619	36.3939	1.67041	8.30296e-06	0.000999641
Pde3b	18576	9830102A01Rik|AI847709	phosphodiesterase 3B_ cGMP-inhibited	4.34445	4.11474	3.98149	4.5381	6.43387	7.25124	5.71169	5.09185	49.2478	1.67403	1.09487e-05	0.00125757
Fzd9	14371	mfz9	frizzled homolog 9 (Drosophila)	0	1.95635	1.71207	1.75792	4.46508	5.02546	4.86436	1.85337	11.3671	1.68436	0.000273558	0.0131931
Car11	12348	Ca11	carbonic anhydrase 11	0	0	1.71207	0	4.95255	3.4872	1.96711	4.45335	8.284	1.6969	0.000233227	0.0116858
Tef	21685	2310028D20Rik	thyrotroph embryonic factor	8.23642	9.10399	9.0443	8.96019	10.9728	10.545	10.8546	10.2728	1057.81	1.69832	4.95945e-14	8.29963e-11
Cldn4	12740	Cep-r|Cpetr|Cpetr1	claudin 4	4.06119	2.53638	1.71207	3.02615	5.70185	5.56761	5.76413	4.0601	24.5527	1.70713	6.2207e-05	0.00462682
Mettl21e	403183	4832428D23Rik|Gm991	methyltransferase like 21E	0	0	0	0	4.04765	4.14677	4.91161	0.90392	7.77752	1.71006	0.000164398	0.00896158
Frmpd1os	78508	2900093L17Rik	FERM and PDZ domain containing 1_ opposite strand	4.50646	3.11804	3.49101	3.16033	6.82133	7.09344	5.20508	3.27968	42.4811	1.71408	9.25214e-05	0.00590971
Klc3	232943	BC017147|Klct	kinesin light chain 3	4.65211	4.69859	4.82353	4.26775	6.8071	6.95993	7.22305	4.97682	63.5068	1.71543	2.637e-06	0.000404865
Mfsd4a	NA	NA	NA	5.12105	4.52895	4.76435	4.88681	7.52448	7.00234	7.26004	4.93635	75.3594	1.71683	3.71943e-06	0.000518705
Bhlhe41	79362	6430520M22Rik|Bhlhb2l|Bhlhb3|DEC2|Sharp1	basic helix-loop-helix family_ member e41	4.78438	4.89762	6.48826	6.27104	7.49815	7.96488	7.98405	7.67226	138.02	1.71957	8.84606e-08	2.24301e-05
Atp2a3	53313	SERCA3b|Serca3	ATPase_ Ca++ transporting_ ubiquitous	7.56467	7.34273	7.59506	5.78121	10.9258	10.0555	9.95884	7.43868	596.275	1.7209	0.000128463	0.00759931
Cyp2s1	74134	1200011C15Rik|AU041727|C79779	cytochrome P450_ family 2_ subfamily s_ polypeptide 1	3.56858	4.89762	4.70263	4.88681	6.67231	7.31992	7.05434	5.09185	64.7603	1.72101	4.61079e-06	0.000632471
Fam20a	208659	AI606893	family with sequence similarity 20_ member A	4.25607	3.94522	3.63012	3.02615	6.86319	8.42469	8.00054	2.99443	96.3936	1.72392	0.00020152	0.0104087
St3gal6	54613	1700023B24Rik|AI930218|AW552396|Siat10|St3galVI	ST3 beta-galactoside alpha-2_3-sialyltransferase 6	7.10234	5.11308	5.43001	3.85784	9.79037	10.5369	9.38021	6.44697	418.309	1.74118	0.00017408	0.00936728
Slc12a8	171286	CCC9|E330020C02Rik	solute carrier family 12 (potassium/chloride transporters)_ member 8	4.58112	4.52895	5.18122	2.52712	8.35927	8.2465	7.66355	4.6663	117.663	1.74788	0.000152638	0.00859034
Hs3st3b1	54710	3-OST-3B|3OST3B1|3Ost3b|AU041882|AW536289|Hs3st3b|m3-OST-3B	heparan sulfate (glucosamine) 3-O-sulfotransferase 3B1	0	2.75736	2.47317	0.843208	5.00335	5.67639	3.13086	4.33379	14.906	1.75316	0.00013621	0.00788743
Smpdl3b	100340	1110054A24Rik|AU045240|Asml3b	sphingomyelin phosphodiesterase_ acid-like 3B	6.47773	6.09209	6.50644	5.82228	8.62968	8.19714	8.54106	7.06915	186.648	1.75623	3.85516e-09	1.65426e-06
1700061N14Rik	73432	-	RIKEN cDNA 1700061N14 gene	0	1.54623	0	0	5.31626	2.71614	4.35042	2.63851	8.87007	1.76441	0.000131401	0.00771579
Bpifb4	381399	Gm1006|Lplunc4	BPI fold containing family B_ member 4	0	0.971045	0	0	4.31228	3.226	3.95877	2.99443	6.21274	1.77618	0.00011771	0.00711146
Arrdc2	70807	4632416I05Rik|Ilad1	arrestin domain containing 2	3.70837	3.75311	2.47317	4.32602	5.50437	6.62198	6.16603	5.09185	36.7451	1.77768	5.78977e-06	0.000756967
Foxred2	239554	A430097D04Rik|D15Bwg0759e|Gm304	FAD-dependent oxidoreductase domain containing 2	5.17024	5.91972	5.08774	5.50672	7.09166	8.365	7.77635	6.26284	116.267	1.78041	2.3397e-07	5.08505e-05
Galnt15	78754	4631401E18Rik|Galntl2|mpp-GalNAc-T15	UDP-N-acetyl-alpha-D-galactosamine:polypeptide N-acetylgalactosaminyltransferase 15	1.1422	0.971045	2.14224	0.843208	5.00335	3.98699	4.28014	3.14409	9.822	1.80361	9.01205e-05	0.00582036
Cacnb3	12297	Beta3|CAB3|Ca(v)beta3|Cchb3	calcium channel_ voltage-dependent_ beta 3 subunit	3.70837	2.53638	2.96882	3.69048	5.57324	5.9821	5.5716	4.85183	27.3586	1.80399	3.6929e-06	0.000518705
A530006G24Rik	381384	Gm1003	RIKEN cDNA A530006G24 gene	3.41378	1.95635	1.09637	0	5.57324	6.3537	5.24253	2.16497	22.6765	1.81244	8.91958e-05	0.00580814
Cyp2a5	13087	CYPIIA5|Coh|Cyp15a2	cytochrome P450_ family 2_ subfamily a_ polypeptide 5	8.75475	9.614	9.10818	10.2057	10.6219	11.6421	11.8542	13.1564	2568.03	1.82099	1.49608e-05	0.00159471
1500011B03Rik	66236	AI415201|AV141149|AW556386	RIKEN cDNA 1500011B03 gene	5.58735	5.64308	5.53997	6.11451	7.79345	6.81279	7.95615	8.211	135.599	1.82161	5.18929e-10	2.71384e-07
Tox	252838	1700007F02Rik	thymocyte selection-associated high mobility group box	3.04317	3.75311	2.47317	2.3133	5.63898	6.75195	6.22334	2.16497	32.6326	1.84207	4.13145e-05	0.00350963
Galnt6	207839	4632410F13|AW047994|GalNAc-T6	UDP-N-acetyl-alpha-D-galactosamine:polypeptide N-acetylgalactosaminyltransferase 6	5.26387	4.40364	4.63815	3.39622	7.73452	7.51562	6.71128	4.50961	76.3179	1.84251	6.58316e-06	0.000840986
Sox6	20679	AI987981|SOX-LZ	SRY (sex determining region Y)-box 6	2.20836	5.03072	3.49101	2.87819	6.68793	5.77753	5.60073	6.6608	44.4463	1.84357	7.07055e-06	0.000869085
Prtg	235472	A230098A12Rik|Igdcc5	protogenin homolog (Gallus gallus)	0	0	0	0.843208	3.13235	3.70827	3.76652	4.13354	6.22431	1.84581	6.49186e-05	0.00472354
Glul	14645	GS|Glns	glutamate-ammonia ligase (glutamine synthetase)	10.499	10.9907	11.0485	11.1093	13.1678	12.7526	13.2423	12.2527	4809.31	1.84905	2.64367e-16	8.84836e-13
Kcns1	16538	Kv9.1	K+ voltage-gated channel_ subfamily S_ 1	6.10017	5.61509	4.82353	6.72537	7.76428	9.2106	8.65652	6.32686	192.178	1.85463	1.23355e-06	0.000220512
Ak4	11639	AK 4|Ak-3|Ak-4|Ak3|Ak3l1|D4Ertd274e	adenylate kinase 4	4.16192	4.26641	4.26382	3.39622	7.056	6.43336	7.03312	3.98271	53.1446	1.85544	5.1754e-06	0.000698471
Fyb2	NA	NA	NA	0	3.40635	0	2.06217	6.23566	5.7529	5.20508	2.63851	22.647	1.8564	5.883e-05	0.0044902
Rasal1	19415	MRASAL	RAS protein activator like 1 (GAP1 like)	6.12533	5.89666	6.18396	4.58659	8.09809	8.68767	8.33115	6.34243	163.457	1.87165	1.76856e-07	3.94624e-05
Chit1	71884	2300002L19Rik	chitinase 1 (chitotriosidase)	1.77161	0	0	0	4.04765	4.8036	6.10635	0.90392	14.2058	1.87172	4.96044e-05	0.00397191
Slc7a2	11988	20.5|AI158848|Atrc2|CAT-2|Cat2|Tea	solute carrier family 7 (cationic amino acid transporter_ y+ system)_ member 2	4.34445	3.94522	3.75699	3.77658	6.14807	7.37744	6.33156	4.50961	49.4315	1.88538	2.31537e-06	0.000365544
Vnn3	26464	-	vanin 3	4.25607	5.11308	4.82353	3.50112	7.14919	7.11292	7.07524	5.50552	68.2503	1.89655	2.14228e-07	4.71724e-05
Igfbp3	16009	AI649005|IGFBP-3|IGgfbp3	insulin-like growth factor binding protein 3	2.81472	2.94894	1.71207	4.38204	5.43204	6.06448	5.83938	5.68724	31.2207	1.89707	2.89159e-06	0.000435953
Acrv1	11451	Msa63|SP-10	acrosomal vesicle protein 1	0	0	0	1.37188	3.45789	4.5413	4.41744	3.14409	7.75875	1.89751	4.23697e-05	0.00354528
Ntrk2	18212	GP145-TrkB/GP95-TrkB|Tkrb|trk-B|trkB	neurotrophic tyrosine kinase_ receptor_ type 2	5.99487	5.43468	5.70645	4.92502	7.71941	8.38917	8.3268	6.01332	139.165	1.90914	7.2844e-08	1.90476e-05
Sox10	20665	Dom|Sox21	SRY (sex determining region Y)-box 10	7.89242	8.13646	7.99327	7.5515	10.3945	10.0693	10.4317	8.69322	646.127	1.91111	2.02677e-11	1.35672e-08
Apol7a	75761	9130022K13Rik|Apol3	apolipoprotein L 7a	3.9529	3.64652	3.33703	3.50112	5.67076	5.50998	6.10635	6.07054	34.2563	1.92148	4.6529e-08	1.44197e-05
Uox	22262	AI663847	urate oxidase	0	0	0	0.843208	4.46508	3.98699	4.04607	2.63851	7.18533	1.92697	3.11659e-05	0.00278307
Tmprss2	50528	D16Ertd61e	transmembrane protease_ serine 2	7.48913	6.94196	6.89928	6.56523	9.45157	9.94296	9.52019	7.14215	383.587	1.93037	2.34077e-08	7.83457e-06
Slc22a3	20519	EMT|Oct3|Orct3|Slca22a3	solute carrier family 22 (organic cation transporter)_ member 3	2.81472	3.11804	0	2.3133	4.60323	6.02388	5.44882	4.27008	20.7542	1.94193	1.06188e-05	0.00123406
Dusp26	66959	2310043K02Rik|Skrp3	dual specificity phosphatase 26 (putative)	5.9673	4.80154	4.17571	2.52712	8.62158	9.97792	8.92473	6.34243	259.466	1.94698	2.68268e-05	0.00252734
Adora1	11539	A1-AR|A1AR|A1R|AA1R|AI848715|BB176431|Ri	adenosine A1 receptor	5.12105	5.22843	4.88039	2.52712	9.50544	9.49678	9.65647	5.09185	298.739	1.95674	2.45294e-05	0.00235919
Fabp4	11770	422/aP2|ALBP/Ap2|Ap2|Lbpl	fatty acid binding protein 4_ adipocyte	5.17024	6.20906	5.22578	6.8398	7.46229	8.90165	8.92473	7.75021	201.23	1.97888	1.11276e-08	4.23228e-06
Smr3a	20599	AA589601|MSG1|MSG3|Smr1|Smr3	submaxillary gland androgen regulated protein 3A	16.0955	14.7827	14.7101	10.2572	18.9863	19.6701	18.4403	16.1928	238798	2.01056	1.28794e-05	0.00140873
Bglap2	12097	BGP2|Bglap1|Bgp|Og2|mOC-B	bone gamma-carboxyglutamate protein 2	1.1422	0.971045	2.14224	0	6.43387	4.8036	3.76652	2.42108	16.8661	2.01985	1.32112e-05	0.00143564
Gprc5b	64297	AW125761|Raig2	G protein-coupled receptor_ family C_ group 5_ member B	5.3085	4.9877	5.85569	4.58659	7.46229	8.66805	7.6909	6.16113	125.825	2.0427	1.91818e-08	6.68765e-06
Crisp3	11572	Aeg2|CRISP-3|CRS3|SGP28	cysteine-rich secretory protein 3	3.24034	2.27532	2.74217	0	6.86319	5.89474	4.86436	3.51774	28.8101	2.05288	6.10385e-06	0.000791844
Chn2	69993	1700026N20Rik|4930557O16Rik|ARHGAP3|Bch	chimerin 2	4.71976	2.75736	4.88039	3.50112	7.43479	7.69441	7.47192	3.72203	79.5958	2.05711	1.63469e-06	0.000279148
Car2	12349	AI131712|CAII|Ca2|Car-2|Ltw-5|Lvtw-5	carbonic anhydrase 2	6.37656	5.84938	4.26382	4.7657	8.77565	8.58676	7.8928	6.35784	165.198	2.0649	5.8413e-08	1.68542e-05
Cpm	70574	1110060I01Rik|5730456K23Rik|AA589379|E030045M14Rik	carboxypeptidase M	4.90555	5.74992	4.49984	5.06848	7.93101	8.64146	7.39086	5.63761	124.121	2.07511	4.91251e-08	1.49474e-05
Esp8	100126778	Gm17495	exocrine gland secreted peptide 8	3.24034	3.64652	2.74217	0	8.85732	8.71024	8.85392	5.55982	176.769	2.10727	5.22924e-06	0.00070009
Inmt	21743	Temt	indolethylamine N-methyltransferase	5.3085	6.4813	6.33398	5.34702	7.77894	8.66805	8.77306	7.94129	194.001	2.11421	2.71354e-12	2.27055e-09
Per3	18628	2810049O06Rik|mPer3	period circadian clock 3	4.42773	4.85038	3.98149	5.71733	7.50698	7.15112	6.95633	7.68453	95.5891	2.12041	6.83678e-11	4.08619e-08
Nt5dc2	70021	2510015F01Rik	5'-nucleotidase domain containing 2	5.07011	4.11474	3.49101	3.50112	6.86319	7.55889	7.13619	5.09185	68.1551	2.12123	6.32593e-08	1.76441e-05
Mup5	17844	Mup18	major urinary protein 5	8.80234	7.93042	8.0747	3.28309	15.959	14.5615	15.4516	12.5198	17441	2.13571	3.52622e-06	0.000511144
Kif26b	269152	4832420M10|BC056349|D230039L06Rik	kinesin family member 26B	4.78438	4.26641	5.13523	4.32602	6.90387	6.56652	7.71107	7.03122	81.1091	2.15961	9.46818e-12	6.90337e-09
Tgfb2	21808	BB105277|Tgf-beta2|Tgfb-2	transforming growth factor_ beta 2	7.23543	6.83682	6.69257	5.82228	9.83663	9.61424	9.58174	7.18596	378.378	2.16713	7.87002e-10	3.87367e-07
Csn3	12994	AW208918|CSN10|Csnk	casein kappa	0	0.971045	0	0	3.45789	5.18126	4.28014	3.51774	9.38938	2.20184	2.06355e-06	0.000335277
Wfdc12	192200	Swam2|WAP2	WAP four-disulfide core domain 12	11.4822	10.4817	10.4416	9.79431	14.6677	14.8105	13.7994	11.7465	9876.81	2.21483	5.27796e-07	0.000101525
Cyp4a12a	277753	BC025936|Cyp4a12	cytochrome P450_ family 4_ subfamily a_ polypeptide 12a	0	0	0	0	5.05243	3.226	4.91161	3.14409	9.68496	2.2245	1.57866e-06	0.00027236
Per2	18627	mKIAA0347|mPer2	period circadian clock 2	4.42773	6.84889	5.4676	6.38508	8.05057	8.59718	8.84481	9.05872	237.759	2.23316	2.86153e-11	1.84184e-08
Cyp2e1	13106	Cyp2e	cytochrome P450_ family 2_ subfamily e_ polypeptide 1	3.41378	0	1.09637	2.3133	4.60323	5.50998	6.54141	4.97682	25.6594	2.24617	4.79149e-07	9.5459e-05
Odam	69592	2310011G06Rik|APIN	odontogenic_ ameloblast asssociated	0	0.971045	1.71207	0.843208	4.14135	4.59771	6.29638	2.82741	15.9481	2.25142	1.11642e-06	0.00020308
Inpp5k	19062	C62|Pps|SKIP	inositol polyphosphate 5-phosphatase K	6.72824	6.00848	6.22844	6.22584	8.93788	9.73862	9.18487	7.03122	296.22	2.25894	3.85628e-11	2.39018e-08
Prol1	17830	Muc10	proline rich_ lacrimal 1	1.77161	3.11804	2.14224	0	5.63898	6.49407	5.68474	3.51774	26.5464	2.26522	4.93101e-07	9.70829e-05
Bpifa2	19194	Bpifa2e|Psp	BPI fold containing family A_ member 2	18.0847	17.2294	16.9161	11.5389	21.3296	21.3048	21.1756	17.7134	1.04598e+06	2.28375	3.89901e-07	8.05554e-05
Car3	12350	BB219044|Ca3|Car-3	carbonic anhydrase 3	4.65211	4.9877	3.98149	5.90108	7.96985	8.24208	8.11095	6.76847	132.924	2.37067	5.6308e-12	4.48721e-09
Gm11266	100215	OTTMUSG00000000396	predicted gene 11266	3.56858	3.85236	3.63012	3.16033	6.31824	6.94913	6.49562	5.80431	48.6385	2.46778	1.28951e-12	1.19888e-09
Rorc	19885	Nr1f3|RORgamma|TOR|Thor	RAR-related orphan receptor gamma	3.9529	3.64652	3.33703	4.26775	6.54092	6.92728	7.42384	6.08912	62.9984	2.54369	1.49017e-13	2.07817e-10
Ccbe1	320924	4933426F18Rik|9430093N24Rik|mKIAA1983	collagen and calcium binding EGF domains 1	4.16192	1.54623	1.71207	3.28309	6.52362	7.47855	6.839	4.6663	54.5074	2.54556	2.58811e-09	1.20311e-06
Usp2	53376	B930035K21Rik|Ubp41	ubiquitin specific peptidase 2	6.1983	6.78751	7.3654	7.7508	9.77034	9.94296	10.1247	9.92788	563.037	2.56402	1.24755e-22	6.95924e-19
Snph	241727	6430515A01|AW045671|AW556958|AW743098|mKIAA0374	syntaphilin	4.42773	3.85236	4.34686	3.02615	7.82909	8.0733	7.8928	5.2322	103.557	2.80055	6.90482e-13	7.22201e-10
Adrb1	11554	Adrb-1|beta-AR	adrenergic receptor_ beta 1	5.12105	4.46765	5.39141	3.85784	8.76096	9.07311	8.59633	6.17859	192.164	2.91731	9.5333e-15	1.99425e-11
Armc2	213402	2610018I05Rik	armadillo repeat containing 2	1.1422	0.971045	1.09637	1.37188	5.7913	6.46403	5.34936	3.81426	24.9238	2.99929	1.45076e-11	1.0116e-08
Dbp	13170	-	D site albumin promoter binding protein	4.34445	5.84938	5.39141	6.14721	8.89144	9.47624	8.90151	9.36732	313.578	3.23375	6.40474e-30	1.07183e-25
