# Supplementary material for: Exploring the transformative effects of calorie restriction on the lacrimal gland in adult mice
Source: GeroScience. 2025 Jun 28;47(5):6157–76. doi: 10.1007/s11357-025-01748-w (PMC12634954; doi:10.1007/s11357-025-01748-w)
Supplement: Supplementary file 6 — Log2 fold change of significant DEGs involved in pathways related to Figs. 3 and 4. (XLSX 25.8 KB) [file 11357_2025_1748_MOESM4_ESM.xlsx]

## Sheet: Circadian rhythm
Log2 fold change of significant DEGs involved in circadian rhythm (LG)
Symbol	Alias	Description	baseMean	log2FoldChange	pvalue	padj
Dbp	-	D site albumin promoter binding protein	313.578	3.23375	6.40474e-30	1.07183e-25
Rorc	Nr1f3|RORgamma|TOR|Thor	RAR-related orphan receptor gamma	62.9984	2.54369	1.49017e-13	2.07817e-10
Per2	mKIAA0347|mPer2	period circadian clock 2	237.759	2.23316	2.86153e-11	1.84184e-08
Per3	2810049O06Rik|mPer3	period circadian clock 3	95.5891	2.12041	6.83678e-11	4.08619e-08
Bhlhe41	6430520M22Rik|Bhlhb2l|Bhlhb3|DEC2|Sharp1	basic helix-loop-helix family_ member e41	138.02	1.71957	8.84606e-08	2.24301e-05
Csnk1e	AI426939|AI551861|AW457082|CK1epsilon|CKIe|KC1epsilon|tau	casein kinase 1_ epsilon	186.737	1.29839	1.73833e-05	0.00178066
Nr1d2	RVR|Rev-erb	nuclear receptor subfamily 1_ group D_ member 2	771.074	1.11135	3.52001e-08	1.11146e-05
Prkaa2	2310008I11Rik|A830082D05|AMPKalpha2	protein kinase_ AMP-activated_ alpha 2 catalytic subunit	91.0506	0.942666	0.000800319	0.0288926
Cry2	AV006279|D130054K12Rik	cryptochrome 2 (photolyase-like)	138.5	0.878394	0.000381894	0.0167743
Per1	Per|m-rigui|mPer1	period circadian clock 1	272.185	0.778663	0.000338054	0.0153315

## Sheet: Salivary secretion
Log2 fold change of significant DEGs involved in salivary secretion (LG)
Symbol	Alias	Description	baseMean	log2FoldChange	pvalue	padj
Adrb1	Adrb-1|beta-AR	adrenergic receptor_ beta 1	192.164	2.91731	9.5333e-15	1.99425e-11
Fxyd2	Atp1g1	FXYD domain-containing ion transport regulator 2	113.83	1.63963	3.01093e-05	0.00272367
Atp1b1	Atp4b|Atpb|Atpb-1|NKbeta1	ATPase_ Na+/K+ transporting_ beta 1 polypeptide	4338.57	1.6246	0.00026665	0.0130479
Kcnn4	IK1|IKCA1|KCA4|KCa3.1|SK4|SKCas|mIKCa1	potassium intermediate/small conductance calcium-activated channel_ subfamily N_ member 4	1690.64	1.57951	6.63284e-08	1.81968e-05
Slc12a2	9330166H04Rik|Nkcc1|mBSC2|sy-ns	solute carrier family 12_ member 2	3307.22	1.51337	0.000579981	0.0226775
Prb1	BC011176|Prpg2	proline-rich protein BstNI subfamily 1	15812.2	1.49566	0.000801085	0.0288926
Atp1a2	AW060654|Atpa-3|mKIAA0778	ATPase_ Na+/K+ transporting_ alpha 2 polypeptide	67.9192	1.24357	0.000379649	0.0167195
Prkacb	CbPKA|Pkacb	protein kinase_ cAMP dependent_ catalytic_ beta	359.826	1.04735	0.000307258	0.0142436
Atp1a1	Atpa-1|BC010319	ATPase_ Na+/K+ transporting_ alpha 1 polypeptide	2016.85	0.91608	0.000188919	0.00994199
Cst3	CysC	cystatin C	679.664	0.807293	0.000752639	0.027866
Adcy9	ACtp10|AW125421|D16Wsu65e|mKIAA0520	adenylate cyclase 9	321.909	0.770394	0.000771792	0.0281393
Gnas	5530400H20Rik|A930027G11Rik|C130027O20Rik|GPSA|GSP|Galphas|Gnas1|Gnasxl|Gs-alpha|Gsa|Nesp|Nesp55|Nespl|Oed-Sml|Oedsml|P1|P2|P3|PHP1A|PHP1B|POH|SCG6	GNAS (guanine nucleotide binding protein_ alpha stimulating) complex locus	2343.23	0.727124	0.000722962	0.0270666

## Sheet: Lipid metabolic process
Log2 fold change of significant DEGs involved in Lipid metabolic process (LG)
Symbol	Alias	Description	baseMean	log2FoldChange	pvalue	padj
Rorc	Nr1f3|RORgamma|TOR|Thor	RAR-related orphan receptor gamma	62.9984	2.54369	1.49017e-13	2.07817e-10
Cyp2e1	Cyp2e	cytochrome P450_ family 2_ subfamily e_ polypeptide 1	25.6594	2.24617	4.79149e-07	9.5459e-05
Adora1	A1-AR|A1AR|A1R|AA1R|AI848715|BB176431|Ri	adenosine A1 receptor	298.739	1.95674	2.45294e-05	0.00235919
Pde3b	9830102A01Rik|AI847709	phosphodiesterase 3B_ cGMP-inhibited	49.2478	1.67403	1.09487e-05	0.00125757
Creb3l1	Oasis	cAMP responsive element binding protein 3-like 1	889.731	1.62489	9.78413e-14	1.48852e-10
Adipoq	30kDa|APN|Acdc|Acrp30|Ad|GBP28|adipo|apM1	adiponectin_ C1Q and collagen domain containing	98.2342	1.62238	2.62642e-05	0.00251161
Acacb	AI597064|AW743042|Acc2|Accb	acetyl-Coenzyme A carboxylase beta	39.555	1.61486	8.86583e-05	0.00579569
Dgat2	0610010B06Rik|ARAT|DGAT-2	diacylglycerol O-acyltransferase 2	34.5699	1.61276	3.02855e-05	0.00272488
Ppargc1a	A830037N07Rik|ENSMUSG00000079510|Gm11133|PGC-1|PGC-1v|Pgc-1alpha|Pgc1|Pgco1|Ppargc1	peroxisome proliferative activated receptor_ gamma_ coactivator 1 alpha	189.424	1.5465	0.000777642	0.0282752
Lbp	Bpifd2|Ly88	lipopolysaccharide binding protein	40.6686	1.54557	0.000401679	0.0175511
Nr4a3	AI573420|CHN|CSMF|MINOR|NOR-1|Nor1|TEC	nuclear receptor subfamily 4_ group A_ member 3	25.8782	1.4714	0.000929372	0.0320021
Fmo2	2310008D08Rik|2310042I22Rik|AW107733	flavin containing monooxygenase 2	169.867	1.44746	3.35759e-06	0.00049725
Thrsp	S14	thyroid hormone responsive	80.5962	1.43618	0.000177388	0.00942408
Pnpla2	0610039C21Rik|1110001C14Rik|Atgl|TTS-2.2	patatin-like phospholipase domain containing 2	582.352	1.3023	8.81922e-07	0.000163988
Pik3ip1	1500004A08Rik|5830455E04Rik|Crkd|Hgfl	phosphoinositide-3-kinase interacting protein 1	69.5605	1.26677	0.000413551	0.0179295
Scd1	AA589638|AI265570|Scd|Scd-1|ab	stearoyl-Coenzyme A desaturase 1	1415.3	1.24876	1.79328e-05	0.00179704
Nr1d2	RVR|Rev-erb	nuclear receptor subfamily 1_ group D_ member 2	771.074	1.11135	3.52001e-08	1.11146e-05
Cpt1a	C730027G07|CPTI|Cpt1	carnitine palmitoyltransferase 1a_ liver	450.742	0.998718	8.83569e-05	0.00579569
Sorbs1	2310065E01Rik|9530001P15Rik|CAP|SH3P12|Sh3d5|mKIAA1296	sorbin and SH3 domain containing 1	315.473	0.972539	3.55259e-05	0.00308045
Dnajc19	1810055D05Rik|AA959924|Tim14	DnaJ (Hsp40) homolog_ subfamily C_ member 19	187.025	0.969909	0.000798126	0.0288926
Eif4ebp1	4e-bp1|AA959816|PHAS-I	eukaryotic translation initiation factor 4E binding protein 1	1424.65	0.967558	5.40223e-06	0.00071751
Lmf1	2400010G15Rik|AW822050|Tmem112|cld	lipase maturation factor 1	119.943	0.957277	0.000205357	0.0104883
Prkaa2	2310008I11Rik|A830082D05|AMPKalpha2	protein kinase_ AMP-activated_ alpha 2 catalytic subunit	91.0506	0.942666	0.000800319	0.0288926
Atp1a1	Atpa-1|BC010319	ATPase_ Na+/K+ transporting_ alpha 1 polypeptide	2016.85	0.91608	0.000188919	0.00994199
Ppp2r1b	2410091N08Rik|AI790395	protein phosphatase 2_ regulatory subunit A_ beta	164.584	0.862271	0.000848432	0.030018
Acsl4	9430020A05Rik|ACS4|AU018108|Facl4|Lacs4	acyl-CoA synthetase long-chain family member 4	232.779	0.785456	0.0012801	0.0398985

## Sheet: Hematopoietic cell linage
Log2 fold change of significant DEGs involved in Hematopoietic cell linage (LG)
Symbol	Alias	Description	baseMean	log2FoldChange	pvalue	padj
Ms4a1	AA960661|Cd20|Ly-44|Ms4a2	membrane-spanning 4-domains_ subfamily A_ member 1	22.0957	-2.1936	8.32799e-07	0.000158374
H2-Eb1	Eb|H-2Eb|H2Eb|Ia-4|Ia4	histocompatibility 2_ class II antigen E beta	824.674	-1.75005	1.74753e-07	3.94624e-05
H2-Ob	A-beta-2|A-beta2|H-2Ab|H-2I|H-2Ob|H2-Ab|H2-Ab2|H2-IAb2|Ob	histocompatibility 2_ O region beta locus	8.76666	-1.74211	0.000171974	0.00928381
Cd3d	T3d	CD3 antigen_ delta polypeptide	11.5702	-1.70836	0.000223992	0.0113248
Cd37	Tspan26	CD37 antigen	8.29143	-1.5291	0.000949906	0.0324439
Cd22	A530093D23|Lyb-8|Lyb8	CD22 antigen	20.3419	-1.49552	0.00125248	0.0393251
H2-Aa	Aalpha|H-2Aa|H2Aa|I-Aalpha|IAalpha|Ia-1|Ia1	histocompatibility 2_ class II antigen A_ alpha	1549.71	-1.48223	6.10469e-08	1.73156e-05
H2-DMb1	AI385589|H-2Mb1|H2-Mb1	histocompatibility 2_ class II_ locus Mb1	98.3776	-1.45164	6.38751e-05	0.00472354
H2-Ab1	AI845868|Abeta|H-2Ab|H2-Ab|I-Abeta|IAb|Ia-2|Ia2|Rmcs1	histocompatibility 2_ class II antigen A_ beta 1	671.844	-1.4462	3.42663e-06	0.000503023
Il1r2	CD121b|Il1r-2	interleukin 1 receptor_ type II	28.2395	-1.37163	0.000313958	0.0144343
Itga4	CD49D|Itga4B	integrin alpha 4	65.8384	-1.11422	0.00169044	0.0480298
Csf2ra	CD116|Csfgmra|GM-CSF-Ra|GM-CSFR	colony stimulating factor 2 receptor_ alpha_ low-affinity (granulocyte-macrophage)	204.684	-1.06765	5.56716e-05	0.00431326
Kitl	Clo|Con|Gb|Kitlg|Mgf|SCF|SF|SLF|Sl|blz|contrasted	kit ligand	191.095	-0.862198	6.96484e-05	0.00489734

## Sheet: Extracellular matrix organizati
Log2 fold change of significant DEGs involved in Extracellular matrix organization (LG)
Symbol	Alias	Description	baseMean	log2FoldChange	pvalue	padj
Col3a1	AW550625|Col3a-1|MMS10-W|Ms10w|mKIAA4231	collagen_ type III_ alpha 1	327.41	-2.58366	2.40928e-26	2.01597e-22
Col1a1	Col1a-1|Cola-1|Cola1|Mov-13|Mov13	collagen_ type I_ alpha 1	168.565	-2.27378	1.55758e-17	6.51651e-14
Col5a1	AI413331	collagen_ type V_ alpha 1	55.7808	-1.67067	3.86466e-07	8.05554e-05
Col5a3	-	collagen_ type V_ alpha 3	38.8899	-1.50847	7.54495e-05	0.00515366
Itgax	AI449405|Cd11c|Cr4|N418	integrin alpha X	60.0671	-1.4833	8.96266e-05	0.00581357
Fbn1	AI536462|B430209H23|Fib-1|Tsk	fibrillin 1	116.678	-1.42373	8.55613e-07	0.000160884
Fn1	E330027I09|Fn|Fn-1	fibronectin 1	84.2392	-1.42114	6.80273e-05	0.00484441
Mmp12	AV378681|Mmel	matrix metallopeptidase 12	75.9236	-1.39595	7.13119e-05	0.00491113
Mmp3	EMS-2|MMP-3|SL-1|SLN-1|SLN1|STR-1|Stmy1|Str1	matrix metallopeptidase 3	219.33	-1.39099	2.3996e-06	0.000371827
Col15a1	-	collagen_ type XV_ alpha 1	89.1027	-1.38064	0.00017139	0.00928222
Adamts5	9530092O11Rik|ADAM-TS5|ADAMTS1|ADAMTS11|AI481094|ASMP-2	a disintegrin-like and metallopeptidase (reprolysin type) with thrombospondin type 1 motif_ 5 (aggrecanase-2)	70.5546	-1.34553	1.74514e-05	0.00178066
Col14a1	5730412L22Rik|AW108078	collagen_ type XIV_ alpha 1	99.938	-1.32536	4.94486e-06	0.000672783
Htra1	AI429470|HTRA|L56|Prss11|RSPP11	HtrA serine peptidase 1	85.7474	-1.24152	1.11794e-05	0.0012641
Itga4	CD49D|Itga4B	integrin alpha 4	65.8384	-1.11422	0.00169044	0.0480298
Col6a2	Col6a-2	collagen_ type VI_ alpha 2	66.5907	-1.05516	0.00143263	0.0430432
Ctss	Cats	cathepsin S	1523.11	-1.05124	0.000899907	0.0313749
Sh3pxd2a	2310014D11Rik|AA589508|AI256723|AI413738|C230050L11|EG329070|Fish|Gm5098|Sh3md1|TSK5|Tks5	SH3 and PX domains 2A	112.867	-0.826938	0.00139492	0.042521
Sparc	BM-40|ON	secreted acidic cysteine rich glycoprotein	520.022	-0.817315	0.000701538	0.0266031

## Sheet: Leukocyte activation
Log2 fold change of significant DEGs involved in Leukocyte activation (LG)
Symbol	Alias	Description	baseMean	log2FoldChange	pvalue	padj
Cd3d	T3d	CD3 antigen_ delta polypeptide	11.5702	-1.70836	0.000223992	0.0113248
Il2rg	CD132|[g]c|gamma(c)|gc|p64	interleukin 2 receptor_ gamma chain	47.7316	-1.52428	0.000101701	0.00635062
Cd22	A530093D23|Lyb-8|Lyb8	CD22 antigen	20.3419	-1.49552	0.00125248	0.0393251
Cd37	Tspan26	CD37 antigen	8.29143	-1.5291	0.000949906	0.0324439
Spib	Spi-B	Spi-B transcription factor (Spi-1/PU.1 related)	9.53763	-1.9782	1.8654e-05	0.00185818
Ms4a1	AA960661|Cd20|Ly-44|Ms4a2	membrane-spanning 4-domains_ subfamily A_ member 1	22.0957	-2.1936	8.32799e-07	0.000158374
Nfil3	AV225605|E4BP4	nuclear factor_ interleukin 3_ regulated	113.964	-2.5291	7.17566e-15	1.7155e-11
Kitl	Clo|Con|Gb|Kitlg|Mgf|SCF|SF|SLF|Sl|blz|contrasted	kit ligand	191.095	-0.862198	6.96484e-05	0.00489734
Blnk	BASH|Bca|Ly-57|Ly57|Lyw-57|SLP-65	B cell linker	97.6139	-0.884745	0.00177597	0.0495985
Fkbp1a	FKBP12|Fkbp|Fkbp1	FK506 binding protein 1a	710.393	-0.808777	9.89365e-06	0.00116117
Prdx1	MSP23|NkefA|OSF-3|OSF3|PAG|Paga|PrdxI|PrxI|TDX2|TPxA|Tdpx2|prx1	peroxiredoxin 1	1934.85	-0.749867	3.57358e-06	0.000511144
Lilrb4a	CD85K|Gp49b|HM18|ILT3|LIR-5|Lilrb4|gp49	leukocyte immunoglobulin-like receptor_ subfamily B_ member 4A	47.2788	-1.2125	0.000533706	0.0215219
Plcg2	PLCgamma2|Plcg-2	phospholipase C_ gamma 2	89.302	-1.29087	2.17705e-06	0.000350316
Ifngr1	CD119|IFN-gammaR|Ifgr|Ifngr|Nktar	interferon gamma receptor 1	149.612	-0.981839	0.00101507	0.0338193
Syk	Sykb	spleen tyrosine kinase	52.4332	-1.09978	0.00121955	0.0385805
Slamf8	5830408F06Rik|Blame|SBBI42	SLAM family member 8	25.7622	-1.92329	2.81798e-05	0.00260704
Myo1f	C330006B10Rik	myosin IF	71.4192	-1.49864	5.1035e-05	0.00405909
Ptprc	B220|CD45R|Cd45|L-CA|Ly-5|Lyt-4|T200|loc	protein tyrosine phosphatase_ receptor type_ C	195.251	-1.39025	4.7402e-05	0.00386852
Bcl11b	9130430L19Rik|AI604821|B630002E05Rik|BCL-11B|Ctip2|Rit1	B cell leukemia/lymphoma 11B	20.98	-1.50234	0.000470572	0.0194445
Selplg	CD162|Psgl-1|Psgl1|Selp1|Selpl	selectin_ platelet (p-selectin) ligand	37.5295	-1.23518	0.00127375	0.0398773
H2-Ab1	AI845868|Abeta|H-2Ab|H2-Ab|I-Abeta|IAb|Ia-2|Ia2|Rmcs1	histocompatibility 2_ class II antigen A_ beta 1	671.844	-1.4462	3.42663e-06	0.000503023
Cd74	CLIP|DHLAG|HLADG|Ia-GAMMA|Ii	CD74 antigen (invariant polypeptide of major histocompatibility complex_ class II antigen-associated)	581.33	-1.31741	4.76197e-05	0.00386852
Cd83	-	CD83 antigen	41.7264	-1.29029	0.000268512	0.0131007
Dock8	1200017A24Rik|5830472H07Rik|A130095G14Rik|AI461977	dedicator of cytokinesis 8	63.47	-1.20043	0.000604632	0.0234225
Ptpn6	70Z-SHP|Hcph|PTPTY-42|Ptp1C|SH-PTP1|SHP-1|hcp|me	protein tyrosine phosphatase_ non-receptor type 6	140.709	-0.982345	0.000159935	0.00883335
Prkcb	A130082F03Rik|PKC-Beta|Pkcb|Prkcb1|Prkcb2	protein kinase C_ beta	160.524	-1.00168	3.70426e-05	0.00317902
