# Supplementary material for: Exploring the transformative effects of calorie restriction on the lacrimal gland in adult mice
Source: GeroScience. 2025 Jun 28;47(5):6157–76. doi: 10.1007/s11357-025-01748-w (PMC12634954; doi:10.1007/s11357-025-01748-w)
Supplement: Supplementary file 7 — Metascape analysis of upregulated DEGs. (XLSX 97.5 KB) [file 11357_2025_1748_MOESM5_ESM.xlsx]

## Sheet: Annotation
Supplementary file 3: Metascape analysis with upregulated DEGs (LG)
MyList	Gene ID	Type	Tax ID	Homologene Gene ID	Homologene Gene Tax ID	Gene Symbol	Description	Biological Process (GO)	Kinase Class (UniProt)	mmu04710 Circadian rhythm - Mus musculu	mmu04970 Salivary secretion - Mus muscu	mmu00512 Mucin type O-glycan biosynthes	GO:0051926 negative regulation of calcium	mmu04923 Regulation of lipolysis in adi	GO:0019216 regulation of lipid metabolic	GO:0046486 glycerolipid metabolic process	GO:0098801 regulation of renal system pro	WP163 Cytoplasmic ribosomal proteins	GO:0032787 monocarboxylic acid metabolic	GO:0051051 negative regulation of transpo	GO:0006639 acylglycerol metabolic process	GO:0010817 regulation of hormone levels	mmu04910 Insulin signaling pathway - Mu	GO:0062012 regulation of small molecule m	GO:1902532 negative regulation of intrace	mmu00910 Nitrogen metabolism - Mus musc	R-MMU-211945 Phase I - Functionalization of	GO:0090263 positive regulation of canonic	GO:0006030 chitin metabolic process
Dbp	13170	symbol	M. musculus	13170	M. musculus	Dbp	D site albumin promoter binding protein	GO:0007623 circadian rhythm;GO:0048511 rhythmic process;GO:0045944 positive regulation of transcription by RNA polymerase II		1	0	0	0	0	0	0	0	0	0	0	0	0	0	0	0	0	0	0	0
Armc2	213402	symbol	M. musculus	213402	M. musculus	Armc2	armadillo repeat containing 2	GO:0007288 sperm axoneme assembly;GO:0120316 sperm flagellum assembly;GO:0044458 motile cilium assembly		0	0	0	0	0	0	0	0	0	0	0	0	0	0	0	0	0	0	0	0
Adrb1	11554	symbol	M. musculus	11554	M. musculus	Adrb1	adrenergic receptor, beta 1	GO:0003061 positive regulation of the force of heart contraction by norepinephrine;GO:0002025 norepinephrine-epinephrine-mediated vasodilation involved in regulation of systemic arterial blood pressure;GO:1900135 positive regulation of renin secretion into blood stream		1	1	0	1	1	0	0	1	0	0	0	0	1	0	0	0	0	0	0	0
Snph	241727	symbol	M. musculus	241727	M. musculus	Snph	syntaphilin	GO:0045806 negative regulation of endocytosis;GO:0006906 vesicle fusion;GO:0090174 organelle membrane fusion		0	0	0	0	0	0	0	0	0	0	1	0	0	0	0	0	0	0	0	0
Usp2	53376	symbol	M. musculus	53376	M. musculus	Usp2	ubiquitin specific peptidase 2	GO:0048642 negative regulation of skeletal muscle tissue development;GO:0045475 locomotor rhythm;GO:1901862 negative regulation of muscle tissue development		1	0	0	1	0	0	0	0	0	0	1	0	0	0	0	0	0	0	0	0
Ccbe1	320924	symbol	M. musculus	320924	M. musculus	Ccbe1	collagen and calcium binding EGF domains 1	GO:1904977 lymphatic endothelial cell migration;GO:1901492 positive regulation of lymphangiogenesis;GO:1901490 regulation of lymphangiogenesis		0	0	0	0	0	0	0	0	0	0	0	0	0	0	0	0	0	0	0	0
Rorc	19885	symbol	M. musculus	19885	M. musculus	Rorc	RAR-related orphan receptor gamma	GO:0070244 negative regulation of thymocyte apoptotic process;GO:0048537 mucosa-associated lymphoid tissue development;GO:0048541 Peyer's patch development		1	0	0	0	0	1	0	0	0	0	0	0	0	0	1	0	0	1	0	0
Gm11266	102635783	symbol	M. musculus	102635783	M. musculus	Gm11266	predicted gene 11266	GO:0008150 biological_process		0	0	0	0	0	0	0	0	0	0	0	0	0	0	0	0	0	0	0	0
Car3	12350	symbol	M. musculus	12350	M. musculus	Car3	carbonic anhydrase 3	GO:0006979 response to oxidative stress;GO:0009617 response to bacterium;GO:0051707 response to other organism		0	0	0	0	0	0	0	0	0	0	0	0	0	0	0	0	1	0	0	0
Bpifa2	19194	symbol	M. musculus	19194	M. musculus	Bpifa2	BPI fold containing family A, member 2	GO:0042742 defense response to bacterium;GO:0009617 response to bacterium;GO:0098542 defense response to other organism		0	0	0	0	0	0	0	0	0	0	0	0	0	0	0	0	0	0	0	0
Prol1	17830	symbol	M. musculus	17830	M. musculus	Prol1	proline rich, lacrimal 1			0	0	0	0	0	0	0	0	0	0	0	0	0	0	0	0	0	0	0	0
Inpp5k	19062	symbol	M. musculus	19062	M. musculus	Inpp5k	inositol polyphosphate 5-phosphatase K	GO:2000466 negative regulation of glycogen (starch) synthase activity;GO:2001151 regulation of renal water transport;GO:2001153 positive regulation of renal water transport		0	1	0	1	0	0	1	1	0	1	1	0	1	0	1	1	0	0	0	0
Odam	69592	symbol	M. musculus	69592	M. musculus	Odam	odontogenic, ameloblast asssociated	GO:0042475 odontogenesis of dentin-containing tooth;GO:0031214 biomineral tissue development;GO:0042476 odontogenesis		0	0	0	0	0	0	0	0	0	0	0	0	0	0	0	0	0	0	0	0
Cyp2e1	13106	symbol	M. musculus	13106	M. musculus	Cyp2e1	cytochrome P450, family 2, subfamily e, polypeptide 1	GO:0016098 monoterpenoid metabolic process;GO:0018960 4-nitrophenol metabolic process;GO:0002933 lipid hydroxylation		0	0	0	0	0	1	1	0	0	1	0	1	0	0	0	0	0	1	0	0
Per2	18627	symbol	M. musculus	18627	M. musculus	Per2	period circadian clock 2	GO:0051941 regulation of amino acid uptake involved in synaptic transmission;GO:0051946 regulation of glutamate uptake involved in transmission of nerve impulse;GO:0060567 negative regulation of termination of DNA-templated transcription		1	1	1	1	1	0	0	0	0	1	0	0	1	0	0	0	0	0	0	0
Cyp4a12a	277753	symbol	M. musculus	277753	M. musculus	Cyp4a12a	cytochrome P450, family 4, subfamily a, polypeptide 12a	GO:0097267 omega-hydroxylase P450 pathway;GO:0048252 lauric acid metabolic process;GO:0051791 medium-chain fatty acid metabolic process		0	0	0	0	0	0	0	0	0	1	0	0	1	0	0	0	0	1	0	0
Wfdc12	192200	symbol	M. musculus	192200	M. musculus	Wfdc12	WAP four-disulfide core domain 12	GO:0019731 antibacterial humoral response;GO:0019730 antimicrobial humoral response;GO:0006959 humoral immune response		0	0	0	0	0	0	0	0	0	0	0	0	0	0	0	0	0	0	0	0
Csn3	12994	symbol	M. musculus	12994	M. musculus	Csn3	casein kappa	GO:0007595 lactation;GO:0007589 body fluid secretion;GO:0030879 mammary gland development		0	1	0	0	0	0	0	0	0	0	0	0	0	0	0	0	0	0	0	0
Tgfb2	21808	symbol	M. musculus	21808	M. musculus	Tgfb2	transforming growth factor, beta 2	GO:0070237 positive regulation of activation-induced cell death of T cells;GO:0062044 negative regulation of cardiac epithelial to mesenchymal transition;GO:1905006 negative regulation of epithelial to mesenchymal transition involved in endocardial cushion formation		0	1	0	1	1	0	0	0	0	0	1	0	1	0	0	1	0	1	0	0
Kif26b	269152	symbol	M. musculus	269152	M. musculus	Kif26b	kinesin family member 26B	GO:0072092 ureteric bud invasion;GO:0072093 metanephric renal vesicle formation;GO:0072033 renal vesicle formation		0	0	0	0	0	0	0	0	0	0	0	0	0	0	0	0	0	0	0	0
Mup5	17844	symbol	M. musculus	17844	M. musculus	Mup5	major urinary protein 5	GO:0007610 behavior;GO:0032501 multicellular organismal process;GO:0008150 biological_process		0	0	0	0	0	0	0	0	0	0	0	0	0	0	0	0	0	0	0	0
Nt5dc2	70021	symbol	M. musculus	70021	M. musculus	Nt5dc2	5'-nucleotidase domain containing 2			0	0	0	0	0	0	0	0	0	0	0	0	0	0	0	0	0	0	0	0
Per3	18628	symbol	M. musculus	18628	M. musculus	Per3	period circadian clock 3	GO:0043153 entrainment of circadian clock by photoperiod;GO:0009648 photoperiodism;GO:0009649 entrainment of circadian clock		1	0	0	0	1	0	0	1	0	0	0	0	0	0	0	0	0	0	0	0
Inmt	21743	symbol	M. musculus	21743	M. musculus	Inmt	indolethylamine N-methyltransferase	GO:0009308 amine metabolic process;GO:0009636 response to toxic substance;GO:0032259 methylation		0	0	0	0	0	0	0	0	0	0	0	0	0	0	0	0	0	1	0	0
Esp8	100126778	symbol	M. musculus	100126778	M. musculus	Esp8	exocrine gland secreted peptide 8	GO:0007165 signal transduction;GO:0023052 signaling;GO:0007154 cell communication		0	0	0	0	0	0	0	0	0	0	0	0	0	0	0	0	0	0	0	0
Cpm	70574	symbol	M. musculus	70574	M. musculus	Cpm	carboxypeptidase M	GO:0016485 protein processing;GO:0051604 protein maturation;GO:0006518 peptide metabolic process		0	0	0	0	0	0	0	0	0	0	0	0	0	0	0	0	0	0	0	0
Car2	12349	symbol	M. musculus	12349	M. musculus	Car2	carbonic anhydrase 2	GO:0090088 regulation of oligopeptide transport;GO:0090089 regulation of dipeptide transport;GO:2000878 positive regulation of oligopeptide transport		0	1	0	1	0	0	0	0	0	0	0	0	1	0	0	0	1	0	0	0
Chn2	69993	symbol	M. musculus	69993	M. musculus	Chn2	chimerin 2	GO:0043547 positive regulation of GTPase activity;GO:0043087 regulation of GTPase activity;GO:0051345 positive regulation of hydrolase activity		0	0	0	0	0	0	0	0	0	0	0	0	0	0	0	0	0	0	0	0
Crisp3	11572	symbol	M. musculus	11572	M. musculus	Crisp3	cysteine-rich secretory protein 3			0	0	0	0	0	0	0	0	0	0	0	0	0	0	0	0	0	0	0	0
Gprc5b	64297	symbol	M. musculus	64297	M. musculus	Gprc5b	G protein-coupled receptor, family C, group 5, member B	GO:0060907 positive regulation of macrophage cytokine production;GO:0061081 positive regulation of myeloid leukocyte cytokine production involved in immune response;GO:0061098 positive regulation of protein tyrosine kinase activity		0	0	0	0	0	0	0	0	0	0	0	0	0	0	0	0	0	0	1	0
Bglap2	12097	symbol	M. musculus	12097	M. musculus	Bglap2	bone gamma-carboxyglutamate protein 2	GO:0032571 response to vitamin K;GO:0044342 type B pancreatic cell proliferation;GO:0033273 response to vitamin		0	0	0	0	0	0	0	0	0	0	0	0	1	0	0	0	0	0	0	0
Smr3a	20599	symbol	M. musculus	20599	M. musculus	Smr3a	submaxillary gland androgen regulated protein 3A	GO:0051930 regulation of sensory perception of pain;GO:0051931 regulation of sensory perception;GO:0031644 regulation of nervous system process		0	1	0	0	0	0	0	0	0	0	0	0	0	0	0	0	0	0	0	0
Fabp4	11770	symbol	M. musculus	11770	M. musculus	Fabp4	fatty acid binding protein 4, adipocyte	GO:0071285 cellular response to lithium ion;GO:0010226 response to lithium ion;GO:0050872 white fat cell differentiation		0	0	0	0	1	0	0	0	0	1	0	0	0	0	0	0	0	0	0	0
Adora1	11539	symbol	M. musculus	11539	M. musculus	Adora1	adenosine A1 receptor	GO:0032244 positive regulation of nucleoside transport;GO:0032900 negative regulation of neurotrophin production;GO:0042323 negative regulation of circadian sleep/wake cycle, non-REM sleep		1	1	0	1	1	1	0	1	0	0	1	0	1	0	0	0	0	0	0	0
Dusp26	66959	symbol	M. musculus	66959	M. musculus	Dusp26	dual specificity phosphatase 26 (putative)	GO:0070373 negative regulation of ERK1 and ERK2 cascade;GO:0006470 protein dephosphorylation;GO:0043409 negative regulation of MAPK cascade		0	0	0	0	0	0	0	0	0	0	0	0	0	0	0	1	0	0	0	0
Slc22a3	20519	symbol	M. musculus	20519	M. musculus	Slc22a3	solute carrier family 22 (organic cation transporter), member 3	GO:0051625 epinephrine uptake;GO:0051615 histamine uptake;GO:0048241 epinephrine transport		0	1	0	0	0	0	1	0	0	0	0	0	0	0	0	0	0	0	0	0
Tmprss2	50528	symbol	M. musculus	50528	M. musculus	Tmprss2	transmembrane protease, serine 2	GO:0046598 positive regulation of viral entry into host cell;GO:0075294 positive regulation by symbiont of entry into host;GO:0016540 protein autoprocessing		0	0	0	0	0	0	0	0	1	0	0	0	0	0	0	0	0	0	0	0
Uox	22262	symbol	M. musculus	22262	M. musculus	Uox	urate oxidase	GO:0019628 urate catabolic process;GO:0009114 hypoxanthine catabolic process;GO:0009115 xanthine catabolic process		0	0	0	0	0	0	0	0	0	0	0	0	0	0	0	0	0	0	0	1
Apol7a	75761	symbol	M. musculus	75761	M. musculus	Apol7a	apolipoprotein L 7a			0	0	0	0	0	0	0	0	0	0	0	0	0	0	0	0	0	0	0	0
Sox10	20665	symbol	M. musculus	20665	M. musculus	Sox10	SRY (sex determining region Y)-box 10	GO:0032808 lacrimal gland development;GO:0010626 negative regulation of Schwann cell proliferation;GO:0010624 regulation of Schwann cell proliferation		0	1	0	0	0	0	0	0	0	0	0	0	0	0	0	0	0	0	1	0
Ntrk2	18212	symbol	M. musculus	18212	M. musculus	Ntrk2	neurotrophic tyrosine kinase, receptor, type 2	GO:0099540 trans-synaptic signaling by neuropeptide;GO:0099551 trans-synaptic signaling by neuropeptide, modulating synaptic transmission;GO:0099183 trans-synaptic signaling by BDNF, modulating synaptic transmission	yes	1	0	0	0	0	0	0	0	0	0	0	0	1	0	0	0	0	0	0	0
Acrv1	11451	symbol	M. musculus	11451	M. musculus	Acrv1	acrosomal vesicle protein 1			0	0	0	0	0	0	0	0	0	0	0	0	0	0	0	0	0	0	0	0
Igfbp3	16009	symbol	M. musculus	16009	M. musculus	Igfbp3	insulin-like growth factor binding protein 3	GO:2000844 negative regulation of testosterone secretion;GO:2000843 regulation of testosterone secretion;GO:1902512 positive regulation of apoptotic DNA fragmentation		0	0	0	0	1	0	0	0	0	0	1	0	1	0	1	0	0	0	0	0
Vnn3	26464	symbol	M. musculus	26464	M. musculus	Vnn3	vanin 3	GO:0015939 pantothenate metabolic process;GO:0006767 water-soluble vitamin metabolic process;GO:0006766 vitamin metabolic process		0	0	0	0	0	0	0	0	0	1	0	0	0	0	0	0	0	0	0	0
Slc7a2	11988	symbol	M. musculus	11988	M. musculus	Slc7a2	solute carrier family 7 (cationic amino acid transporter, y+ system), member 2	GO:0002537 nitric oxide production involved in inflammatory response;GO:0097638 L-arginine import across plasma membrane;GO:1903352 L-ornithine transmembrane transport		0	1	0	0	0	0	0	0	0	0	0	0	0	0	0	0	0	0	0	0
Chit1	71884	symbol	M. musculus	71884	M. musculus	Chit1	chitinase 1 (chitotriosidase)	GO:0006030 chitin metabolic process;GO:0006032 chitin catabolic process;GO:1901072 glucosamine-containing compound catabolic process		0	0	0	0	0	0	0	0	0	0	0	0	0	0	0	0	0	0	0	1
Rasal1	19415	symbol	M. musculus	19415	M. musculus	Rasal1	RAS protein activator like 1 (GAP1 like)	GO:1903861 positive regulation of dendrite extension;GO:1903859 regulation of dendrite extension;GO:0046580 negative regulation of Ras protein signal transduction		0	0	0	0	0	0	0	0	0	0	0	0	0	0	0	1	0	0	0	0
Fyb2	242594	symbol	M. musculus	242594	M. musculus	Fyb2	FYN binding protein 2	GO:0033627 cell adhesion mediated by integrin;GO:0007229 integrin-mediated signaling pathway;GO:0050852 T cell receptor signaling pathway		0	0	0	0	0	0	0	0	0	0	0	0	0	0	0	0	0	0	0	0
Ak4	11639	symbol	M. musculus	11639	M. musculus	Ak4	adenylate kinase 4	GO:2001169 regulation of ATP biosynthetic process;GO:0046039 GTP metabolic process;GO:0002082 regulation of oxidative phosphorylation	yes	0	0	0	0	0	0	0	0	0	0	0	0	0	0	1	0	0	0	0	0
Kcns1	16538	symbol	M. musculus	16538	M. musculus	Kcns1	K+ voltage-gated channel, subfamily S, 1	GO:1902259 regulation of delayed rectifier potassium channel activity;GO:1901016 regulation of potassium ion transmembrane transporter activity;GO:1901379 regulation of potassium ion transmembrane transport		0	1	0	1	0	0	0	0	0	0	0	0	0	0	0	0	0	0	0	0
Glul	14645	symbol	M. musculus	14645	M. musculus	Glul	glutamate-ammonia ligase (glutamine synthetase)	GO:0006542 glutamine biosynthetic process;GO:0019676 ammonia assimilation cycle;GO:0019740 nitrogen utilization		0	0	1	0	1	0	0	0	0	0	0	0	1	0	0	0	1	0	0	0
Prtg	235472	symbol	M. musculus	235472	M. musculus	Prtg	protogenin	GO:0070593 dendrite self-avoidance;GO:0008038 neuron recognition;GO:0007156 homophilic cell adhesion via plasma membrane adhesion molecules		0	0	0	0	0	0	0	0	0	0	0	0	0	0	0	0	0	0	0	0
Sox6	20679	symbol	M. musculus	20679	M. musculus	Sox6	SRY (sex determining region Y)-box 6	GO:2000741 positive regulation of mesenchymal stem cell differentiation;GO:0021529 spinal cord oligodendrocyte cell differentiation;GO:0021778 oligodendrocyte cell fate specification		0	0	0	0	0	0	0	0	0	0	0	0	0	0	0	0	0	0	0	0
Galnt6	207839	symbol	M. musculus	207839	M. musculus	Galnt6	polypeptide N-acetylgalactosaminyltransferase 6	GO:0018243 protein O-linked glycosylation via threonine;GO:0018210 peptidyl-threonine modification;GO:0006493 protein O-linked glycosylation		0	0	1	0	0	0	0	0	0	0	0	0	0	0	0	0	0	0	0	0
Tox	252838	symbol	M. musculus	252838	M. musculus	Tox	thymocyte selection-associated high mobility group box	GO:0002364 NK T cell lineage commitment;GO:0043375 CD8-positive, alpha-beta T cell lineage commitment;GO:1902232 regulation of positive thymic T cell selection		0	0	0	0	0	0	0	0	0	0	0	0	0	0	0	0	0	0	0	0
1500011B03Rik	66236	symbol	M. musculus	66236	M. musculus	1500011B03Rik	RIKEN cDNA 1500011B03 gene	GO:0008150 biological_process		0	0	0	0	0	0	0	0	0	0	0	0	0	0	0	0	0	0	0	0
Cyp2a5	13087	symbol	M. musculus	13087	M. musculus	Cyp2a5	cytochrome P450, family 2, subfamily a, polypeptide 5	GO:0009698 phenylpropanoid metabolic process;GO:0009804 coumarin metabolic process;GO:0035634 response to stilbenoid		0	0	0	0	0	0	0	0	0	1	0	0	0	0	0	0	0	1	0	0
A530006G24Rik	381384	symbol	M. musculus	381384	M. musculus	A530006G24Rik	RIKEN cDNA A530006G24 gene	GO:0008150 biological_process		0	0	0	0	0	0	0	0	0	0	0	0	0	0	0	0	0	0	0	0
Cacnb3	12297	symbol	M. musculus	12297	M. musculus	Cacnb3	calcium channel, voltage-dependent, beta 3 subunit	GO:1905787 regulation of detection of mechanical stimulus involved in sensory perception of touch;GO:1905788 negative regulation of detection of mechanical stimulus involved in sensory perception of touch;GO:0061577 calcium ion transmembrane transport via high voltage-gated calcium channel		0	1	0	1	1	0	0	1	0	0	1	0	1	0	0	0	0	0	0	0
Galnt15	78754	symbol	M. musculus	78754	M. musculus	Galnt15	polypeptide N-acetylgalactosaminyltransferase 15	GO:0006493 protein O-linked glycosylation;GO:0006486 protein glycosylation;GO:0043413 macromolecule glycosylation		0	0	1	0	0	0	0	0	0	0	0	0	0	0	0	0	0	0	0	0
Foxred2	239554	symbol	M. musculus	239554	M. musculus	Foxred2	FAD-dependent oxidoreductase domain containing 2	GO:0030433 ubiquitin-dependent ERAD pathway;GO:0036503 ERAD pathway;GO:0034976 response to endoplasmic reticulum stress		0	0	0	0	0	0	0	0	0	0	0	0	0	0	0	0	0	0	0	0
Arrdc2	70807	symbol	M. musculus	70807	M. musculus	Arrdc2	arrestin domain containing 2	GO:0015031 protein transport;GO:0045184 establishment of protein localization;GO:0071705 nitrogen compound transport		0	0	0	0	0	0	0	0	0	0	0	0	0	0	0	0	0	0	0	0
Bpifb4	381399	symbol	M. musculus	381399	M. musculus	Bpifb4	BPI fold containing family B, member 4	GO:0008150 biological_process		0	0	0	0	0	0	0	0	0	0	0	0	0	0	0	0	0	0	0	0
1700061N14Rik	105243184	symbol	M. musculus	105243184	M. musculus	1700061N14Rik	RIKEN cDNA 1700061N14 gene	GO:0008150 biological_process		0	0	0	0	0	0	0	0	0	0	0	0	0	0	0	0	0	0	0	0
Smpdl3b	100340	symbol	M. musculus	100340	M. musculus	Smpdl3b	sphingomyelin phosphodiesterase, acid-like 3B	GO:0006685 sphingomyelin catabolic process;GO:0006684 sphingomyelin metabolic process;GO:0034122 negative regulation of toll-like receptor signaling pathway		0	0	0	0	0	0	1	0	0	0	0	0	0	0	0	0	0	0	0	0
Hs3st3b1	54710	symbol	M. musculus	54710	M. musculus	Hs3st3b1	heparan sulfate (glucosamine) 3-O-sulfotransferase 3B1	GO:0006477 protein sulfation;GO:0015012 heparan sulfate proteoglycan biosynthetic process;GO:0051923 sulfation		0	0	1	0	0	0	0	0	0	0	0	0	0	0	0	0	0	1	0	1
Slc12a8	171286	symbol	M. musculus	171286	M. musculus	Slc12a8	solute carrier family 12 (potassium/chloride transporters), member 8	GO:0055064 chloride ion homeostasis;GO:0055081 monoatomic anion homeostasis;GO:0055075 potassium ion homeostasis		0	1	0	0	0	0	0	0	0	0	0	0	0	0	0	0	0	0	0	0
St3gal6	54613	symbol	M. musculus	54613	M. musculus	St3gal6	ST3 beta-galactoside alpha-2,3-sialyltransferase 6	GO:0097503 sialylation;GO:0009311 oligosaccharide metabolic process;GO:0009247 glycolipid biosynthetic process		0	0	1	0	0	0	0	0	0	0	0	0	0	0	0	0	0	0	0	0
Fam20a	208659	symbol	M. musculus	208659	M. musculus	Fam20a	FAM20A, golgi associated secretory pathway pseudokinase	GO:0044691 tooth eruption;GO:0070166 enamel mineralization;GO:0034505 tooth mineralization		0	1	0	0	0	0	0	0	0	0	0	0	0	0	0	0	0	0	0	0
Cyp2s1	74134	symbol	M. musculus	74134	M. musculus	Cyp2s1	cytochrome P450, family 2, subfamily s, polypeptide 1	GO:0042573 retinoic acid metabolic process;GO:0019373 epoxygenase P450 pathway;GO:0006692 prostanoid metabolic process		0	0	0	0	0	0	0	0	0	1	0	0	1	0	0	0	0	1	0	0
Atp2a3	53313	symbol	M. musculus	53313	M. musculus	Atp2a3	ATPase, Ca++ transporting, ubiquitous	GO:1903515 calcium ion transport from cytosol to endoplasmic reticulum;GO:0046967 cytosol to endoplasmic reticulum transport;GO:1900121 negative regulation of receptor binding		0	1	0	0	1	0	0	0	0	0	0	0	0	0	0	0	0	0	0	0
Bhlhe41	79362	symbol	M. musculus	79362	M. musculus	Bhlhe41	basic helix-loop-helix family, member e41	GO:0010944 negative regulation of transcription by competitive promoter binding;GO:0010832 negative regulation of myotube differentiation;GO:0051154 negative regulation of striated muscle cell differentiation		1	0	0	0	0	0	0	0	0	0	0	0	0	0	0	0	0	0	0	0
Mfsd4a	213006	symbol	M. musculus	213006	M. musculus	Mfsd4a	major facilitator superfamily domain containing 4A	GO:0055085 transmembrane transport;GO:0006810 transport;GO:0051234 establishment of localization		0	0	0	0	0	0	0	0	0	0	0	0	0	0	0	0	0	0	0	0
Klc3	232943	symbol	M. musculus	232943	M. musculus	Klc3	kinesin light chain 3	GO:0120317 sperm mitochondrial sheath assembly;GO:0120316 sperm flagellum assembly;GO:0042073 intraciliary transport		0	0	0	0	0	0	0	0	0	0	0	0	0	0	0	0	0	0	0	0
Frmpd1os	78508	symbol	M. musculus	78508	M. musculus	Frmpd1os	FERM and PDZ domain containing 1, opposite strand	GO:0008150 biological_process		0	0	0	0	0	0	0	0	0	0	0	0	0	0	0	0	0	0	0	0
Mettl21e	403183	symbol	M. musculus	403183	M. musculus	Mettl21e	methyltransferase like 21E	GO:0018022 peptidyl-lysine methylation;GO:0006479 protein methylation;GO:0008213 protein alkylation		0	0	0	0	0	0	0	0	0	0	0	0	0	0	0	0	0	0	0	0
Cldn4	12740	symbol	M. musculus	12740	M. musculus	Cldn4	claudin 4	GO:1905050 positive regulation of metallopeptidase activity;GO:1905048 regulation of metallopeptidase activity;GO:0070293 renal absorption		0	0	0	0	0	0	0	0	0	0	0	0	0	0	0	0	0	0	0	0
Tef	21685	symbol	M. musculus	21685	M. musculus	Tef	thyrotroph embryonic factor	GO:0048511 rhythmic process;GO:0045944 positive regulation of transcription by RNA polymerase II;GO:0045893 positive regulation of DNA-templated transcription		1	0	0	0	0	0	0	0	0	0	0	0	0	0	0	0	0	0	0	0
Car11	12348	symbol	M. musculus	12348	M. musculus	Car11	carbonic anhydrase 11			0	0	0	0	0	0	0	0	0	0	0	0	0	0	0	0	0	0	0	0
Fzd9	14371	symbol	M. musculus	14371	M. musculus	Fzd9	frizzled class receptor 9	GO:1904394 negative regulation of skeletal muscle acetylcholine-gated channel clustering;GO:1903910 negative regulation of receptor clustering;GO:1990523 bone regeneration		0	1	0	0	0	0	0	0	0	0	0	0	0	0	0	0	0	0	1	0
Pde3b	18576	symbol	M. musculus	18576	M. musculus	Pde3b	phosphodiesterase 3B, cGMP-inhibited	GO:0043951 negative regulation of cAMP-mediated signaling;GO:0061179 negative regulation of insulin secretion involved in cellular response to glucose stimulus;GO:0050995 negative regulation of lipid catabolic process		0	1	0	0	1	1	0	0	0	0	1	0	1	1	0	1	0	0	0	0
Tmem52	69671	symbol	M. musculus	69671	M. musculus	Tmem52	transmembrane protein 52	GO:0008150 biological_process		0	0	0	0	0	0	0	0	0	0	0	0	0	0	0	0	0	0	0	0
Chad	12643	symbol	M. musculus	12643	M. musculus	Chad	chondroadherin	GO:1900154 regulation of bone trabecula formation;GO:1900155 negative regulation of bone trabecula formation;GO:0060348 bone development		0	0	0	0	0	0	0	0	0	0	0	0	0	0	0	0	0	0	0	0
1700041A01Rik	73312	symbol	M. musculus	73312	M. musculus	1700041A01Rik	RIKEN cDNA 1700041A01 gene	GO:0008150 biological_process		0	0	0	0	0	0	0	0	0	0	0	0	0	0	0	0	0	0	0	0
Wipf3	330319	symbol	M. musculus	330319	M. musculus	Wipf3	WAS/WASL interacting protein family, member 3	GO:0007283 spermatogenesis;GO:0048232 male gamete generation;GO:0007276 gamete generation		0	0	0	0	0	0	0	0	0	0	0	0	0	0	0	0	0	0	0	0
Dnase1l2	66705	symbol	M. musculus	66705	M. musculus	Dnase1l2	deoxyribonuclease 1-like 2	GO:0003335 corneocyte development;GO:0000737 DNA catabolic process, endonucleolytic;GO:0003334 keratinocyte development		0	0	0	0	0	0	0	0	0	0	0	0	0	0	0	0	0	0	0	0
Gm13986	329496	symbol	M. musculus	329496	M. musculus	Gm13986	predicted gene 13986	GO:0008150 biological_process		0	0	0	0	0	0	0	0	0	0	0	0	0	0	0	0	0	0	0	0
Fxyd2	11936	symbol	M. musculus	11936	M. musculus	Fxyd2	FXYD domain-containing ion transport regulator 2	GO:1903407 negative regulation of P-type sodium:potassium-exchanging transporter activity;GO:1903406 regulation of P-type sodium:potassium-exchanging transporter activity;GO:0010248 establishment or maintenance of transmembrane electrochemical gradient		0	1	0	1	1	0	0	0	0	0	1	0	0	0	0	0	0	0	0	0
Gm4736	100502592	symbol	M. musculus	100502592	M. musculus	Gm4736	predicted gene 4736			0	0	0	0	0	0	0	0	0	0	0	0	0	0	0	0	0	0	0	0
Ttr	22139	symbol	M. musculus	22139	M. musculus	Ttr	transthyretin	GO:0070327 thyroid hormone transport;GO:0006144 purine nucleobase metabolic process;GO:0042572 retinol metabolic process		0	1	0	0	0	0	0	0	0	0	0	0	1	0	0	0	0	1	0	0
Creb3l1	26427	symbol	M. musculus	26427	M. musculus	Creb3l1	cAMP responsive element binding protein 3-like 1	GO:0070278 extracellular matrix constituent secretion;GO:1990440 positive regulation of transcription from RNA polymerase II promoter in response to endoplasmic reticulum stress;GO:1903671 negative regulation of sprouting angiogenesis		0	1	0	0	1	1	0	0	0	0	0	0	0	1	0	1	0	0	0	0
Atp1b1	11931	symbol	M. musculus	11931	M. musculus	Atp1b1	ATPase, Na+/K+ transporting, beta 1 polypeptide	GO:1903281 positive regulation of calcium:sodium antiporter activity;GO:1903408 positive regulation of P-type sodium:potassium-exchanging transporter activity;GO:1903279 regulation of calcium:sodium antiporter activity		0	1	0	1	1	0	0	0	0	0	0	0	0	0	0	0	0	0	0	0
Adipoq	11450	symbol	M. musculus	11450	M. musculus	Adipoq	adiponectin, C1Q and collagen domain containing	GO:2000477 regulation of metanephric podocyte development;GO:2000478 positive regulation of metanephric podocyte development;GO:2000532 regulation of renal albumin absorption		0	1	0	1	1	1	0	1	0	1	1	1	1	1	1	1	0	1	0	0
Acacb	100705	symbol	M. musculus	100705	M. musculus	Acacb	acetyl-Coenzyme A carboxylase beta	GO:2001295 malonyl-CoA biosynthetic process;GO:2001293 malonyl-CoA metabolic process;GO:0031999 negative regulation of fatty acid beta-oxidation		0	0	1	0	1	1	0	0	0	1	0	0	0	1	1	0	0	0	0	0
Dgat2	67800	symbol	M. musculus	67800	M. musculus	Dgat2	diacylglycerol O-acyltransferase 2	GO:0071400 cellular response to oleic acid;GO:0034201 response to oleic acid;GO:0006640 monoacylglycerol biosynthetic process		0	1	0	0	0	1	1	0	0	1	0	1	0	0	1	0	0	0	0	0
Parm1	231440	symbol	M. musculus	231440	M. musculus	Parm1	prostate androgen-regulated mucin-like protein 1	GO:0051973 positive regulation of telomerase activity;GO:0051972 regulation of telomerase activity;GO:2000573 positive regulation of DNA biosynthetic process		0	0	0	0	0	0	0	0	0	0	0	0	0	0	0	0	0	0	0	0
Esp24	100126776	symbol	M. musculus	100126776	M. musculus	Esp24	exocrine gland secreted peptide 24	GO:0008150 biological_process		0	0	0	0	0	0	0	0	0	0	0	0	0	0	0	0	0	0	0	0
Ap3s1	11777	symbol	M. musculus	11777	M. musculus	Ap3s1	adaptor-related protein complex 3, sigma 1 subunit	GO:0016183 synaptic vesicle coating;GO:0035652 clathrin-coated vesicle cargo loading;GO:0035654 clathrin-coated vesicle cargo loading, AP-3-mediated		0	0	0	0	0	0	0	0	0	0	0	0	0	0	0	0	0	0	0	0
Kcnn4	16534	symbol	M. musculus	16534	M. musculus	Kcnn4	potassium intermediate/small conductance calcium-activated channel, subfamily N, member 4	GO:0046541 saliva secretion;GO:0097623 potassium ion export across plasma membrane;GO:0030322 stabilization of membrane potential		0	1	0	0	0	0	0	0	0	0	0	0	1	0	0	0	0	0	0	0
Cirbp	12696	symbol	M. musculus	12696	M. musculus	Cirbp	cold inducible RNA binding protein	GO:0070417 cellular response to cold;GO:0034063 stress granule assembly;GO:0048026 positive regulation of mRNA splicing, via spliceosome		0	0	0	0	0	0	0	0	0	0	0	0	0	0	0	0	0	0	0	0
Tacc2	57752	symbol	M. musculus	57752	M. musculus	Tacc2	transforming, acidic coiled-coil containing protein 2	GO:0022027 interkinetic nuclear migration;GO:0030953 astral microtubule organization;GO:0007097 nuclear migration		0	0	0	0	0	0	0	0	0	0	0	0	0	0	0	0	0	0	0	0
Mthfd1l	270685	symbol	M. musculus	270685	M. musculus	Mthfd1l	methylenetetrahydrofolate dehydrogenase (NADP+ dependent) 1-like	GO:0015942 formate metabolic process;GO:0009257 10-formyltetrahydrofolate biosynthetic process;GO:0046654 tetrahydrofolate biosynthetic process		0	0	0	0	0	0	0	0	0	1	0	0	0	0	0	0	0	0	0	0
C1galt1	94192	symbol	M. musculus	94192	M. musculus	C1galt1	core 1 synthase, glycoprotein-N-acetylgalactosamine 3-beta-galactosyltransferase, 1	GO:0016267 O-glycan processing, core 1;GO:0016266 O-glycan processing;GO:0060576 intestinal epithelial cell development		0	0	1	0	0	0	0	0	0	0	0	0	0	0	0	0	0	0	0	0
Ppargc1a	19017	symbol	M. musculus	19017	M. musculus	Ppargc1a	peroxisome proliferative activated receptor, gamma, coactivator 1 alpha	GO:2000184 positive regulation of progesterone biosynthetic process;GO:1990910 response to hypobaric hypoxia;GO:1903494 response to dehydroepiandrosterone		1	0	0	1	0	1	0	0	0	0	0	0	1	1	1	0	0	0	0	0
Lbp	16803	symbol	M. musculus	16803	M. musculus	Lbp	lipopolysaccharide binding protein	GO:0015920 lipopolysaccharide transport;GO:0060265 positive regulation of respiratory burst involved in inflammatory response;GO:0060267 positive regulation of respiratory burst		0	0	0	0	0	1	0	0	0	0	0	0	0	0	0	0	0	0	0	0
5930430L01Rik	319982	symbol	M. musculus	319982	M. musculus	5930430L01Rik	RIKEN cDNA 5930430L01 gene	GO:0008150 biological_process		0	0	0	0	0	0	0	0	0	0	0	0	0	0	0	0	0	0	0	0
B4galnt2	14422	symbol	M. musculus	14422	M. musculus	B4galnt2	beta-1,4-N-acetyl-galactosaminyl transferase 2	GO:0019276 UDP-N-acetylgalactosamine metabolic process;GO:0006047 UDP-N-acetylglucosamine metabolic process;GO:0030259 lipid glycosylation		0	0	1	0	0	0	0	0	0	0	0	0	0	0	0	0	0	0	0	1
Slc43a1	72401	symbol	M. musculus	72401	M. musculus	Slc43a1	solute carrier family 43, member 1	GO:1903785 L-valine transmembrane transport;GO:0060357 regulation of leucine import;GO:0060358 negative regulation of leucine import		0	1	0	1	0	0	0	0	0	0	1	0	0	0	0	0	0	0	0	0
Slc25a34	384071	symbol	M. musculus	384071	M. musculus	Slc25a34	solute carrier family 25, member 34	GO:0001835 blastocyst hatching;GO:0035188 hatching;GO:0071684 organism emergence from protective structure		0	0	0	0	0	0	0	0	0	0	0	0	0	0	0	0	0	0	0	0
Car6	12353	symbol	M. musculus	12353	M. musculus	Car6	carbonic anhydrase 6	GO:0001580 detection of chemical stimulus involved in sensory perception of bitter taste;GO:0050912 detection of chemical stimulus involved in sensory perception of taste;GO:0050913 sensory perception of bitter taste		0	0	0	0	0	0	0	0	0	0	0	0	0	0	0	0	1	0	0	0
Ovgp1	12659	symbol	M. musculus	12659	M. musculus	Ovgp1	oviductal glycoprotein 1	GO:2000360 negative regulation of binding of sperm to zona pellucida;GO:2000359 regulation of binding of sperm to zona pellucida;GO:0006030 chitin metabolic process		0	0	0	0	0	0	0	0	0	0	0	0	0	0	0	0	0	0	0	1
Dgki	320127	symbol	M. musculus	320127	M. musculus	Dgki	diacylglycerol kinase, iota	GO:0046959 habituation;GO:0046958 nonassociative learning;GO:0046834 lipid phosphorylation	yes	0	0	0	0	0	0	1	0	0	0	0	1	0	0	0	0	0	0	0	0
Gcnt1	14537	symbol	M. musculus	14537	M. musculus	Gcnt1	glucosaminyl (N-acetyl) transferase 1, core 2	GO:0016268 O-glycan processing, core 2;GO:0060352 cell adhesion molecule production;GO:0016266 O-glycan processing		0	0	1	0	0	0	0	0	0	0	0	0	0	0	0	0	0	0	0	0
Man1a	17155	symbol	M. musculus	17155	M. musculus	Man1a	mannosidase 1, alpha	GO:0035977 protein deglycosylation involved in glycoprotein catabolic process;GO:0036507 protein demannosylation;GO:0036508 protein alpha-1,2-demannosylation		0	0	1	0	0	0	0	0	0	0	0	0	0	0	0	0	0	0	0	1
Slc12a2	20496	symbol	M. musculus	20496	M. musculus	Slc12a2	solute carrier family 12, member 2	GO:0045795 positive regulation of cell volume;GO:0098658 inorganic anion import across plasma membrane;GO:1904448 regulation of aspartate secretion		0	1	0	0	0	0	0	0	0	0	0	0	1	0	0	0	0	0	0	0
C330024C12Rik	399626	symbol	M. musculus	399626	M. musculus	C330024C12Rik	RIKEN cDNA C330024C12 gene	GO:0008150 biological_process		0	0	0	0	0	0	0	0	0	0	0	0	0	0	0	0	0	0	0	0
Cyp4b1	13120	symbol	M. musculus	13120	M. musculus	Cyp4b1	cytochrome P450, family 4, subfamily b, polypeptide 1	GO:0018879 biphenyl metabolic process;GO:0042537 benzene-containing compound metabolic process;GO:0006725 cellular aromatic compound metabolic process		0	0	0	0	0	0	0	0	0	1	0	0	0	0	0	0	0	1	0	0
Crisp1	11571	symbol	M. musculus	11571	M. musculus	Crisp1	cysteine-rich secretory protein 1			0	0	0	0	0	0	0	0	0	0	0	0	0	0	0	0	0	0	0	0
Scrn1	69938	symbol	M. musculus	69938	M. musculus	Scrn1	secernin 1	GO:0098693 regulation of synaptic vesicle cycle;GO:0006887 exocytosis;GO:0032940 secretion by cell		0	0	0	0	0	0	0	0	0	0	0	0	0	0	0	0	0	0	0	0
Prb1	381833	symbol	M. musculus	381833	M. musculus	Prb1	proline-rich protein BstNI subfamily 1	GO:0008150 biological_process		0	1	0	0	0	0	0	0	0	0	0	0	0	0	0	0	0	0	0	0
Fam46a	212943	gene_synonym	M. musculus	212943	M. musculus	Tent5a	terminal nucleotidyltransferase 5A	GO:0030501 positive regulation of bone mineralization;GO:0070169 positive regulation of biomineral tissue development;GO:0048255 mRNA stabilization		0	0	0	0	0	0	0	0	0	0	0	0	0	0	0	0	0	0	0	0
Hlf	217082	symbol	M. musculus	217082	M. musculus	Hlf	hepatic leukemia factor	GO:0035914 skeletal muscle cell differentiation;GO:0007519 skeletal muscle tissue development;GO:0060538 skeletal muscle organ development		1	0	0	0	0	0	0	0	0	0	0	0	0	0	0	0	0	0	0	0
Meis2	17536	symbol	M. musculus	17536	M. musculus	Meis2	Meis homeobox 2	GO:0110022 regulation of cardiac muscle myoblast proliferation;GO:0110024 positive regulation of cardiac muscle myoblast proliferation;GO:2000288 positive regulation of myoblast proliferation		0	0	0	0	0	0	0	0	0	0	0	0	0	0	0	0	0	0	0	0
Aldoc	11676	symbol	M. musculus	11676	M. musculus	Aldoc	aldolase C, fructose-bisphosphate	GO:0030388 fructose 1,6-bisphosphate metabolic process;GO:0006094 gluconeogenesis;GO:0006096 glycolytic process		0	0	0	0	0	0	0	0	0	1	0	0	0	0	0	0	0	0	0	0
Gm8882	667929	symbol	M. musculus	667929	M. musculus	Gm8882	predicted gene 8882	GO:0008150 biological_process		0	0	0	0	0	0	0	0	0	0	0	0	0	0	0	0	0	0	0	0
Kcnip3	56461	symbol	M. musculus	56461	M. musculus	Kcnip3	Kv channel interacting protein 3, calsenilin	GO:0032026 response to magnesium ion;GO:0048266 behavioral response to pain;GO:0048265 response to pain		0	1	0	1	0	0	0	1	0	0	0	0	0	0	0	0	0	0	0	0
Frmpd1	666060	symbol	M. musculus	666060	M. musculus	Frmpd1	FERM and PDZ domain containing 1	GO:0008277 regulation of G protein-coupled receptor signaling pathway;GO:0090150 establishment of protein localization to membrane;GO:0072657 protein localization to membrane		0	0	0	0	0	0	0	0	0	0	0	0	0	0	0	0	0	0	0	0
Nr4a3	18124	symbol	M. musculus	18124	M. musculus	Nr4a3	nuclear receptor subfamily 4, group A, member 3	GO:0009444 pyruvate oxidation;GO:0038097 positive regulation of mast cell activation by Fc-epsilon receptor signaling pathway;GO:0034390 smooth muscle cell apoptotic process		0	1	0	1	0	1	0	0	0	1	0	0	0	0	1	0	0	0	0	0
Slc25a21	217593	symbol	M. musculus	217593	M. musculus	Slc25a21	solute carrier family 25 (mitochondrial oxodicarboxylate carrier), member 21	GO:1990550 mitochondrial alpha-ketoglutarate transmembrane transport;GO:0015742 alpha-ketoglutarate transport;GO:0006835 dicarboxylic acid transport		0	0	0	0	0	0	0	0	0	0	0	0	0	0	0	0	0	0	0	0
Pitx1	18740	symbol	M. musculus	18740	M. musculus	Pitx1	paired-like homeodomain transcription factor 1	GO:0014707 branchiomeric skeletal muscle development;GO:0048625 myoblast fate commitment;GO:0035116 embryonic hindlimb morphogenesis		0	0	0	0	0	0	0	0	0	0	0	0	0	0	0	0	0	0	0	0
Sybu	319613	symbol	M. musculus	319613	M. musculus	Sybu	syntabulin (syntaxin-interacting)	GO:1990048 anterograde neuronal dense core vesicle transport;GO:0060025 regulation of synaptic activity;GO:0032253 dense core granule localization		0	0	0	0	0	0	0	0	0	0	0	0	1	0	0	0	0	0	0	0
Kcnj16	16517	symbol	M. musculus	16517	M. musculus	Kcnj16	potassium inwardly-rectifying channel, subfamily J, member 16	GO:0010037 response to carbon dioxide;GO:1990573 potassium ion import across plasma membrane;GO:0098659 inorganic cation import across plasma membrane		0	1	0	1	0	0	0	0	0	0	0	0	0	0	0	0	0	0	0	0
Tdrd12	71981	symbol	M. musculus	71981	M. musculus	Tdrd12	tudor domain containing 12	GO:0010525 regulation of transposition, RNA-mediated;GO:0010526 negative regulation of transposition, RNA-mediated;GO:0042078 germ-line stem cell division		0	0	0	0	0	0	0	0	0	0	0	0	0	0	0	0	0	0	0	0
Cox7a1	12865	symbol	M. musculus	12865	M. musculus	Cox7a1	cytochrome c oxidase subunit 7A1	GO:0097250 mitochondrial respirasome assembly;GO:0006123 mitochondrial electron transport, cytochrome c to oxygen;GO:0002082 regulation of oxidative phosphorylation		0	1	0	0	0	0	0	0	0	0	0	0	0	1	0	0	0	0	0	0
Cda	72269	symbol	M. musculus	72269	M. musculus	Cda	cytidine deaminase	GO:0008655 pyrimidine-containing compound salvage;GO:0010138 pyrimidine ribonucleotide salvage;GO:0032262 pyrimidine nucleotide salvage		0	0	1	0	0	0	0	0	0	0	0	0	0	0	1	0	0	0	0	1
Fmo2	55990	symbol	M. musculus	55990	M. musculus	Fmo2	flavin containing monooxygenase 2	GO:0072592 oxygen metabolic process;GO:0070995 NADPH oxidation;GO:0009404 toxin metabolic process		0	0	0	0	0	1	0	0	0	0	0	0	0	0	1	0	0	1	0	0
Klhdc1	271005	symbol	M. musculus	271005	M. musculus	Klhdc1	kelch domain containing 1	GO:0140627 ubiquitin-dependent protein catabolic process via the C-end degron rule pathway;GO:0043161 proteasome-mediated ubiquitin-dependent protein catabolic process;GO:0010498 proteasomal protein catabolic process		0	0	0	0	0	0	0	0	0	0	0	0	0	0	0	0	0	0	0	0
Ankrd9	74251	symbol	M. musculus	74251	M. musculus	Ankrd9	ankyrin repeat domain 9	GO:0006878 cellular copper ion homeostasis;GO:0055070 copper ion homeostasis;GO:0046916 cellular transition metal ion homeostasis		0	1	0	0	0	0	0	0	0	0	0	0	0	0	0	0	0	0	0	0
Thrsp	21835	symbol	M. musculus	21835	M. musculus	Thrsp	thyroid hormone responsive	GO:0010866 regulation of triglyceride biosynthetic process;GO:0090207 regulation of triglyceride metabolic process;GO:0046890 regulation of lipid biosynthetic process		0	0	0	0	0	1	0	0	0	1	0	1	0	0	0	0	0	0	0	0
Fndc5	384061	symbol	M. musculus	384061	M. musculus	Fndc5	fibronectin type III domain containing 5	GO:0090336 positive regulation of brown fat cell differentiation;GO:0014850 response to muscle activity;GO:0090335 regulation of brown fat cell differentiation		0	0	0	0	0	0	0	0	0	0	0	0	0	1	0	0	0	0	0	0
Zbtb7c	207259	symbol	M. musculus	207259	M. musculus	Zbtb7c	zinc finger and BTB domain containing 7C	GO:1903025 regulation of RNA polymerase II regulatory region sequence-specific DNA binding;GO:2000677 regulation of transcription regulatory region DNA binding;GO:0045600 positive regulation of fat cell differentiation		0	0	0	0	0	0	0	0	0	0	0	0	0	0	0	0	0	0	0	0
Mapt	17762	symbol	M. musculus	17762	M. musculus	Mapt	microtubule-associated protein tau	GO:1900034 regulation of cellular response to heat;GO:1902474 positive regulation of protein localization to synapse;GO:1903748 negative regulation of establishment of protein localization to mitochondrion		0	0	0	0	0	0	0	0	0	0	1	0	1	0	0	0	0	0	0	0
Chil5	229687	symbol	M. musculus	229687	M. musculus	Chil5	chitinase-like 5	GO:0006030 chitin metabolic process;GO:0006032 chitin catabolic process;GO:1901072 glucosamine-containing compound catabolic process		0	0	0	0	0	0	0	0	0	0	0	0	0	0	0	0	0	0	0	1
Plin4	57435	symbol	M. musculus	57435	M. musculus	Plin4	perilipin 4			0	0	0	0	0	0	0	0	0	1	0	0	0	0	0	0	0	0	0	0
Snhg4	100503380	symbol	M. musculus	100503380	M. musculus	Snhg4	small nucleolar RNA host gene 4			0	0	0	0	0	0	0	0	0	0	0	0	0	0	0	0	0	0	0	0
Lama5	16776	symbol	M. musculus	16776	M. musculus	Lama5	laminin, alpha 5	GO:0035290 trunk segmentation;GO:0036484 trunk neural crest cell migration;GO:0060445 branching involved in salivary gland morphogenesis		0	0	0	0	0	0	0	0	0	0	0	0	0	0	0	0	0	0	0	0
Sh3bgr	50795	symbol	M. musculus	50795	M. musculus	Sh3bgr	SH3-binding domain glutamic acid-rich protein	GO:0008150 biological_process		0	0	0	0	0	0	0	0	0	0	0	0	0	0	0	0	0	0	0	0
Cyp39a1	56050	symbol	M. musculus	56050	M. musculus	Cyp39a1	cytochrome P450, family 39, subfamily a, polypeptide 1	GO:0030573 bile acid catabolic process;GO:0006707 cholesterol catabolic process;GO:0016127 sterol catabolic process		0	0	0	0	0	0	0	0	0	1	0	0	0	0	0	0	0	1	0	0
Wnk2	75607	symbol	M. musculus	75607	M. musculus	Wnk2	WNK lysine deficient protein kinase 2	GO:1903288 positive regulation of potassium ion import across plasma membrane;GO:1903286 regulation of potassium ion import;GO:2000651 positive regulation of sodium ion transmembrane transporter activity	yes	0	1	0	1	0	0	0	0	0	0	1	0	0	0	0	1	0	0	1	0
Plscr4	235527	symbol	M. musculus	235527	M. musculus	Plscr4	phospholipid scramblase 4	GO:0017121 plasma membrane phospholipid scrambling;GO:0045332 phospholipid translocation;GO:0034204 lipid translocation		0	0	0	0	0	0	0	0	0	0	0	0	0	0	0	0	0	0	0	0
Tmem268	230279	symbol	M. musculus	230279	M. musculus	Tmem268	transmembrane protein 268	GO:0008150 biological_process		0	0	0	0	0	0	0	0	0	0	0	0	0	0	0	0	0	0	0	0
Rap1gap	110351	symbol	M. musculus	110351	M. musculus	Rap1gap	Rap1 GTPase-activating protein	GO:1903697 negative regulation of microvillus assembly;GO:1904441 regulation of thyroid gland epithelial cell proliferation;GO:1904442 negative regulation of thyroid gland epithelial cell proliferation		0	0	0	0	0	0	0	0	0	0	0	0	0	0	0	0	0	0	0	0
B4galt6	56386	symbol	M. musculus	56386	M. musculus	B4galt6	UDP-Gal:betaGlcNAc beta 1,4-galactosyltransferase, polypeptide 6	GO:0001572 lactosylceramide biosynthetic process;GO:0046478 lactosylceramide metabolic process;GO:0010706 ganglioside biosynthetic process via lactosylceramide		0	0	1	0	0	0	0	0	0	0	0	0	0	0	0	0	0	0	0	0
Sh3kbp1	58194	symbol	M. musculus	58194	M. musculus	Sh3kbp1	SH3-domain kinase binding protein 1	GO:0050871 positive regulation of B cell activation;GO:0008360 regulation of cell shape;GO:0050864 regulation of B cell activation		0	0	0	0	0	0	0	0	0	0	0	0	0	0	0	0	0	0	0	0
Fgfrl1	116701	symbol	M. musculus	116701	M. musculus	Fgfrl1	fibroblast growth factor receptor-like 1	GO:0060539 diaphragm development;GO:0040037 negative regulation of fibroblast growth factor receptor signaling pathway;GO:0040036 regulation of fibroblast growth factor receptor signaling pathway		0	0	0	0	0	0	0	0	0	0	0	0	0	0	0	0	0	0	0	0
1700018L02Rik	67329	symbol	M. musculus	67329	M. musculus	1700018L02Rik	RIKEN cDNA 1700018L02 gene	GO:0008150 biological_process		0	0	0	0	0	0	0	0	0	0	0	0	0	0	0	0	0	0	0	0
Cited4	56222	symbol	M. musculus	56222	M. musculus	Cited4	Cbp/p300-interacting transactivator, with Glu/Asp-rich carboxy-terminal domain, 4	GO:0043627 response to estrogen;GO:0006351 DNA-templated transcription;GO:0097659 nucleic acid-templated transcription		0	0	0	0	0	0	0	0	0	0	0	0	0	0	0	0	0	0	0	0
Atp6v1g1	66290	symbol	M. musculus	66290	M. musculus	Atp6v1g1	ATPase, H+ transporting, lysosomal V1 subunit G1	GO:0036295 cellular response to increased oxygen levels;GO:0036296 response to increased oxygen levels;GO:0097401 synaptic vesicle lumen acidification		0	1	0	0	0	0	0	0	0	0	0	0	0	0	0	0	0	0	0	0
Raph1	77300	symbol	M. musculus	77300	M. musculus	Raph1	Ras association (RalGDS/AF-6) and pleckstrin homology domains 1	GO:0048675 axon extension;GO:1990138 neuron projection extension;GO:0048588 developmental cell growth		0	0	0	0	0	0	0	0	0	0	0	0	0	0	0	0	0	0	0	0
Cd44	12505	symbol	M. musculus	12505	M. musculus	Cd44	CD44 antigen	GO:0034238 macrophage fusion;GO:1900623 regulation of monocyte aggregation;GO:1900625 positive regulation of monocyte aggregation		0	0	0	0	0	0	0	0	0	0	0	0	0	0	0	1	0	0	0	1
Kbtbd13	74492	symbol	M. musculus	74492	M. musculus	Kbtbd13	kelch repeat and BTB (POZ) domain containing 13	GO:0014728 regulation of the force of skeletal muscle contraction;GO:0014862 regulation of skeletal muscle contraction by chemo-mechanical energy conversion;GO:0090076 relaxation of skeletal muscle		0	1	0	0	0	0	0	0	0	0	0	0	0	0	0	0	0	0	0	0
Ehd3	57440	symbol	M. musculus	57440	M. musculus	Ehd3	EH-domain containing 3	GO:0086036 regulation of cardiac muscle cell membrane potential;GO:0034498 early endosome to Golgi transport;GO:1903779 regulation of cardiac conduction		0	1	0	1	0	0	0	0	0	0	0	0	0	0	0	0	0	0	0	0
Rnf113a2	66381	symbol	M. musculus	66381	M. musculus	Rnf113a2	ring finger protein 113A2	GO:0018276 isopeptide cross-linking via N6-glycyl-L-lysine;GO:0034247 snoRNA splicing;GO:0018262 isopeptide cross-linking		0	0	0	0	0	0	0	0	0	0	0	0	0	0	0	0	0	0	0	0
Coq8a	67426	symbol	M. musculus	67426	M. musculus	Coq8a	coenzyme Q8A	GO:0006744 ubiquinone biosynthetic process;GO:1901663 quinone biosynthetic process;GO:0006743 ubiquinone metabolic process	yes	0	0	0	0	0	0	0	0	0	0	0	0	0	0	0	0	0	0	0	0
Stc1	20855	symbol	M. musculus	20855	M. musculus	Stc1	stanniocalcin 1	GO:0003421 growth plate cartilage axis specification;GO:1903403 negative regulation of renal phosphate excretion;GO:0003422 growth plate cartilage morphogenesis		0	1	0	1	0	0	0	1	0	0	1	0	1	0	0	0	0	0	0	0
Palmd	114301	symbol	M. musculus	114301	M. musculus	Palmd	palmdelphin	GO:0008360 regulation of cell shape;GO:0022604 regulation of cell morphogenesis;GO:0022603 regulation of anatomical structure morphogenesis		0	0	0	0	0	0	0	0	0	0	0	0	0	0	0	0	0	0	0	0
Slc24a3	94249	symbol	M. musculus	94249	M. musculus	Slc24a3	solute carrier family 24 (sodium/potassium/calcium exchanger), member 3	GO:0030282 bone mineralization;GO:0035725 sodium ion transmembrane transport;GO:0031214 biomineral tissue development		0	1	0	0	0	0	0	0	0	0	0	0	0	0	0	0	0	0	0	0
Pnpla2	66853	symbol	M. musculus	66853	M. musculus	Pnpla2	patatin-like phospholipase domain containing 2	GO:0010891 negative regulation of sequestering of triglyceride;GO:1905691 lipid droplet disassembly;GO:0010898 positive regulation of triglyceride catabolic process		0	0	0	0	1	1	1	0	0	1	0	1	0	1	0	0	0	0	0	0
Csnk1e	27373	symbol	M. musculus	27373	M. musculus	Csnk1e	casein kinase 1, epsilon	GO:2000052 positive regulation of non-canonical Wnt signaling pathway;GO:1902004 positive regulation of amyloid-beta formation;GO:1902993 positive regulation of amyloid precursor protein catabolic process	yes	1	0	0	0	0	0	0	0	1	0	0	0	0	0	0	0	0	0	1	0
Barx2	12023	symbol	M. musculus	12023	M. musculus	Barx2	BarH-like homeobox 2	GO:0042637 catagen;GO:0044851 hair cycle phase;GO:0001502 cartilage condensation		0	0	0	0	0	0	0	0	0	0	0	0	0	0	0	0	0	0	0	0
Retreg1	66270	symbol	M. musculus	66270	M. musculus	Retreg1	reticulophagy regulator 1	GO:0061709 reticulophagy;GO:0000423 mitophagy;GO:0050872 white fat cell differentiation		0	0	0	0	0	0	0	1	0	0	0	0	0	0	0	0	0	0	0	0
Fbxo31	76454	symbol	M. musculus	76454	M. musculus	Fbxo31	F-box protein 31	GO:0031145 anaphase-promoting complex-dependent catabolic process;GO:0031571 mitotic G1 DNA damage checkpoint signaling;GO:2001224 positive regulation of neuron migration		0	0	0	0	0	0	0	0	0	0	0	0	0	0	0	0	0	0	0	0
Socs5	56468	symbol	M. musculus	56468	M. musculus	Socs5	suppressor of cytokine signaling 5	GO:0097699 vascular endothelial cell response to fluid shear stress;GO:1904987 regulation of endothelial cell activation;GO:1904988 negative regulation of endothelial cell activation		0	0	0	0	0	0	1	0	0	0	0	1	0	0	0	0	0	0	0	0
Rsad1	237926	symbol	M. musculus	237926	M. musculus	Rsad1	radical S-adenosyl methionine domain containing 1	GO:0006779 porphyrin-containing compound biosynthetic process;GO:0033014 tetrapyrrole biosynthetic process;GO:0006778 porphyrin-containing compound metabolic process		0	0	0	0	0	0	0	0	0	0	0	0	0	0	0	0	0	0	0	0
Abcc2	12780	symbol	M. musculus	12780	M. musculus	Abcc2	ATP-binding cassette, sub-family C (CFTR/MRP), member 2	GO:0015723 bilirubin transport;GO:0030653 beta-lactam antibiotic metabolic process;GO:0042316 penicillin metabolic process		0	1	0	0	0	0	0	0	0	1	0	0	1	0	0	0	0	1	0	0
1810043G02Rik	67884	gene_synonym	M. musculus	67884	M. musculus	Cfap410	cilia and flagella associated protein 410	GO:0007224 smoothened signaling pathway;GO:0008360 regulation of cell shape;GO:0022604 regulation of cell morphogenesis		0	0	0	0	0	0	0	0	0	0	0	0	0	0	0	0	0	0	0	0
Pik3ip1	216505	symbol	M. musculus	216505	M. musculus	Pik3ip1	phosphoinositide-3-kinase interacting protein 1	GO:0043553 negative regulation of phosphatidylinositol 3-kinase activity;GO:0090219 negative regulation of lipid kinase activity;GO:0014067 negative regulation of phosphatidylinositol 3-kinase signaling		0	0	0	0	0	1	0	0	0	0	0	0	0	0	0	1	0	0	0	0
Cmbl	69574	symbol	M. musculus	69574	M. musculus	Cmbl	carboxymethylenebutenolidase-like (Pseudomonas)	GO:0008150 biological_process		0	0	0	0	0	0	0	0	0	0	0	0	0	0	0	0	0	1	0	0
Sox4	20677	symbol	M. musculus	20677	M. musculus	Sox4	SRY (sex determining region Y)-box 4	GO:2000759 regulation of N-terminal peptidyl-lysine acetylation;GO:2000761 positive regulation of N-terminal peptidyl-lysine acetylation;GO:0035910 ascending aorta morphogenesis		0	1	0	0	0	0	0	0	0	0	0	0	1	0	0	0	0	0	1	0
Cyb561	13056	symbol	M. musculus	13056	M. musculus	Cyb561	cytochrome b-561	GO:0140576 ascorbate homeostasis;GO:0006879 cellular iron ion homeostasis;GO:0055072 iron ion homeostasis		0	1	0	0	0	0	0	0	0	0	0	0	0	0	0	0	0	0	0	0
Scd1	20249	symbol	M. musculus	20249	M. musculus	Scd1	stearoyl-Coenzyme A desaturase 1	GO:1903699 tarsal gland development;GO:1903964 monounsaturated fatty acid metabolic process;GO:1903966 monounsaturated fatty acid biosynthetic process		0	0	0	0	0	1	1	0	0	1	0	1	0	0	0	0	0	1	0	0
Atp1a2	98660	symbol	M. musculus	98660	M. musculus	Atp1a2	ATPase, Na+/K+ transporting, alpha 2 polypeptide	GO:0021989 olfactory cortex development;GO:1903280 negative regulation of calcium:sodium antiporter activity;GO:1903416 response to glycoside		0	1	0	1	0	0	0	0	0	0	1	0	0	0	0	0	0	0	0	0
Serinc2	230779	symbol	M. musculus	230779	M. musculus	Serinc2	serine incorporator 2	GO:1904217 regulation of CDP-diacylglycerol-serine O-phosphatidyltransferase activity;GO:1904219 positive regulation of CDP-diacylglycerol-serine O-phosphatidyltransferase activity;GO:1904222 positive regulation of serine C-palmitoyltransferase activity		0	0	0	0	0	0	1	0	0	0	0	0	0	0	0	0	0	0	0	0
Rassf10	78748	symbol	M. musculus	78748	M. musculus	Rassf10	Ras association (RalGDS/AF-6) domain family (N-terminal) member 10	GO:2000179 positive regulation of neural precursor cell proliferation;GO:2000177 regulation of neural precursor cell proliferation;GO:0050769 positive regulation of neurogenesis		0	0	0	0	0	0	0	0	0	0	0	0	0	0	0	0	0	0	0	0
Cxcl13	55985	symbol	M. musculus	55985	M. musculus	Cxcl13	chemokine (C-X-C motif) ligand 13	GO:0035766 cell chemotaxis to fibroblast growth factor;GO:0035768 endothelial cell chemotaxis to fibroblast growth factor;GO:0035769 B cell chemotaxis across high endothelial venule		0	0	0	0	0	0	0	0	0	0	0	0	0	0	0	0	0	0	0	0
Slc46a1	52466	symbol	M. musculus	52466	M. musculus	Slc46a1	solute carrier family 46, member 1	GO:1904447 folate import across plasma membrane;GO:0015884 folic acid transport;GO:0098838 folate transmembrane transport		0	1	0	0	0	0	0	0	0	0	0	0	0	0	0	0	0	0	0	0
Gng7	14708	symbol	M. musculus	14708	M. musculus	Gng7	guanine nucleotide binding protein (G protein), gamma 7	GO:0007168 receptor guanylyl cyclase signaling pathway;GO:0001662 behavioral fear response;GO:0045761 regulation of adenylate cyclase activity		0	1	0	0	1	0	0	0	0	0	0	0	0	1	0	0	0	0	0	0
Hsdl2	72479	symbol	M. musculus	72479	M. musculus	Hsdl2	hydroxysteroid dehydrogenase like 2	GO:0008150 biological_process		0	0	0	0	0	0	0	0	0	0	0	0	0	0	0	0	0	0	0	0
Ddo	70503	symbol	M. musculus	70503	M. musculus	Ddo	D-aspartate oxidase	GO:0019478 D-amino acid catabolic process;GO:0046416 D-amino acid metabolic process;GO:0006533 aspartate catabolic process		0	0	0	0	0	0	0	0	0	0	0	0	1	0	0	0	0	0	0	0
Phldb1	102693	symbol	M. musculus	102693	M. musculus	Phldb1	pleckstrin homology like domain, family B, member 1	GO:1904259 regulation of basement membrane assembly involved in embryonic body morphogenesis;GO:1904261 positive regulation of basement membrane assembly involved in embryonic body morphogenesis;GO:1901203 positive regulation of extracellular matrix assembly		0	0	0	0	0	0	0	0	0	0	0	0	0	0	0	0	0	0	0	0
Psat1	107272	symbol	M. musculus	107272	M. musculus	Psat1	phosphoserine aminotransferase 1	GO:0006564 L-serine biosynthetic process;GO:0006563 L-serine metabolic process;GO:0009070 serine family amino acid biosynthetic process		0	0	0	0	0	0	0	0	0	0	0	0	0	0	0	0	0	0	0	0
Smox	228608	symbol	M. musculus	228608	M. musculus	Smox	spermine oxidase	GO:0046208 spermine catabolic process;GO:0006598 polyamine catabolic process;GO:0008215 spermine metabolic process		0	0	0	0	0	0	0	0	0	0	0	0	0	0	0	0	0	1	0	0
Ech1	51798	symbol	M. musculus	51798	M. musculus	Ech1	enoyl coenzyme A hydratase 1, peroxisomal	GO:0006631 fatty acid metabolic process;GO:0032787 monocarboxylic acid metabolic process;GO:0019752 carboxylic acid metabolic process		0	0	0	0	0	0	0	0	0	1	0	0	0	0	0	0	0	0	0	0
Galnt12	230145	symbol	M. musculus	230145	M. musculus	Galnt12	polypeptide N-acetylgalactosaminyltransferase 12	GO:0006493 protein O-linked glycosylation;GO:0006486 protein glycosylation;GO:0043413 macromolecule glycosylation		0	0	1	0	0	0	0	0	0	0	0	0	0	0	0	0	0	0	0	0
Rcn1	19672	symbol	M. musculus	19672	M. musculus	Rcn1	reticulocalbin 1	GO:0043010 camera-type eye development;GO:0001654 eye development;GO:0150063 visual system development		0	0	0	0	0	0	0	0	0	0	0	0	0	0	0	0	0	0	0	0
Retsat	67442	symbol	M. musculus	67442	M. musculus	Retsat	retinol saturase (all trans retinol 13,14 reductase)	GO:0042572 retinol metabolic process;GO:0001523 retinoid metabolic process;GO:0016101 diterpenoid metabolic process		0	0	0	0	0	0	0	0	0	0	0	0	1	0	0	0	0	1	0	0
Sult1d1	53315	symbol	M. musculus	53315	M. musculus	Sult1d1	sulfotransferase family 1D, member 1	GO:0000103 sulfate assimilation;GO:0051923 sulfation;GO:0006584 catecholamine metabolic process		0	0	0	0	0	0	0	0	0	0	0	0	0	0	0	0	0	0	0	0
St3gal1	20442	symbol	M. musculus	20442	M. musculus	St3gal1	ST3 beta-galactoside alpha-2,3-sialyltransferase 1	GO:0002319 memory B cell differentiation;GO:1905403 negative regulation of activated CD8-positive, alpha-beta T cell apoptotic process;GO:0090715 immunological memory formation process		0	0	1	0	0	0	0	0	0	0	0	0	0	0	0	0	0	0	0	0
Pink1	68943	symbol	M. musculus	68943	M. musculus	Pink1	PTEN induced putative kinase 1	GO:1903383 regulation of hydrogen peroxide-induced neuron intrinsic apoptotic signaling pathway;GO:1903384 negative regulation of hydrogen peroxide-induced neuron intrinsic apoptotic signaling pathway;GO:1904880 response to hydrogen sulfide	yes	0	0	0	1	0	0	0	0	0	0	0	0	1	0	0	1	0	0	0	0
Syngr1	20972	symbol	M. musculus	20972	M. musculus	Syngr1	synaptogyrin 1	GO:0048499 synaptic vesicle membrane organization;GO:0048172 regulation of short-term neuronal synaptic plasticity;GO:0048169 regulation of long-term neuronal synaptic plasticity		0	0	0	0	0	0	0	0	0	0	0	0	0	0	0	0	0	0	0	0
Galnt3	14425	symbol	M. musculus	14425	M. musculus	Galnt3	polypeptide N-acetylgalactosaminyltransferase 3	GO:0018242 protein O-linked glycosylation via serine;GO:0018243 protein O-linked glycosylation via threonine;GO:0018210 peptidyl-threonine modification		0	0	1	0	0	0	0	0	0	0	0	0	0	0	0	0	0	0	0	0
Dnase1	13419	symbol	M. musculus	13419	M. musculus	Dnase1	deoxyribonuclease I	GO:0070948 regulation of neutrophil mediated cytotoxicity;GO:0000737 DNA catabolic process, endonucleolytic;GO:0002283 neutrophil activation involved in immune response		0	0	0	0	0	0	0	0	0	0	0	0	0	0	0	0	0	0	0	0
Zfp827	622675	symbol	M. musculus	622675	M. musculus	Zfp827	zinc finger protein 827	GO:1904791 negative regulation of shelterin complex assembly;GO:1904790 regulation of shelterin complex assembly;GO:0070200 establishment of protein localization to telomere		0	0	0	0	0	0	0	0	0	0	0	0	0	0	0	0	0	0	0	0
Tfcp2l1	81879	symbol	M. musculus	81879	M. musculus	Tfcp2l1	transcription factor CP2-like 1	GO:0007028 cytoplasm organization;GO:0002070 epithelial cell maturation;GO:0008340 determination of adult lifespan		0	0	0	0	0	0	0	0	0	0	0	0	0	0	0	0	0	0	0	0
Tmem9	66241	symbol	M. musculus	66241	M. musculus	Tmem9	transmembrane protein 9	GO:0048388 endosomal lumen acidification;GO:0070070 proton-transporting V-type ATPase complex assembly;GO:0007042 lysosomal lumen acidification		0	1	0	0	0	0	0	0	0	0	0	0	0	0	0	0	0	0	1	0
Eci2	23986	symbol	M. musculus	23986	M. musculus	Eci2	enoyl-Coenzyme A delta isomerase 2	GO:0006635 fatty acid beta-oxidation;GO:0019395 fatty acid oxidation;GO:0009062 fatty acid catabolic process		0	0	0	0	0	0	0	0	0	1	0	0	0	0	0	0	0	0	0	0
Tns4	217169	symbol	M. musculus	217169	M. musculus	Tns4	tensin 4	GO:0006915 apoptotic process;GO:0012501 programmed cell death;GO:0008219 cell death		0	0	0	0	0	0	0	0	0	0	0	0	0	0	0	0	0	0	0	0
Sesn1	140742	symbol	M. musculus	140742	M. musculus	Sesn1	sestrin 1	GO:0043201 response to leucine;GO:0071233 cellular response to leucine;GO:1990253 cellular response to leucine starvation		0	0	0	0	0	0	0	0	0	0	0	0	0	1	0	1	0	0	0	0
Ace	11421	symbol	M. musculus	11421	M. musculus	Ace	angiotensin I converting enzyme (peptidyl-dipeptidase A) 1	GO:1903597 negative regulation of gap junction assembly;GO:2000170 positive regulation of peptidyl-cysteine S-nitrosylation;GO:0010814 substance P catabolic process		0	1	0	1	1	0	0	1	1	0	1	0	1	0	1	0	0	0	0	0
Ppp1r1b	19049	symbol	M. musculus	19049	M. musculus	Ppp1r1b	protein phosphatase 1, regulatory inhibitor subunit 1B	GO:0007621 negative regulation of female receptivity;GO:0071314 cellular response to cocaine;GO:0045924 regulation of female receptivity		0	1	0	0	1	0	0	0	0	0	0	0	0	0	0	0	0	0	0	0
Pithd1	66193	symbol	M. musculus	66193	M. musculus	Pithd1	PITH (C-terminal proteasome-interacting domain of thioredoxin-like) domain containing 1	GO:0061956 penetration of cumulus oophorus;GO:0045654 positive regulation of megakaryocyte differentiation;GO:0007341 penetration of zona pellucida		0	0	0	0	0	0	0	0	0	0	0	0	0	0	0	0	0	0	0	0
Nr1d2	353187	symbol	M. musculus	353187	M. musculus	Nr1d2	nuclear receptor subfamily 1, group D, member 2	GO:0048512 circadian behavior;GO:2001014 regulation of skeletal muscle cell differentiation;GO:0007622 rhythmic behavior		1	0	0	0	0	1	0	0	0	0	0	0	0	0	0	0	0	0	0	0
Slc25a5	11740	symbol	M. musculus	11740	M. musculus	Slc25a5	solute carrier family 25 (mitochondrial carrier, adenine nucleotide translocator), member 5	GO:1990544 mitochondrial ATP transmembrane transport;GO:0140021 mitochondrial ADP transmembrane transport;GO:1901526 positive regulation of mitophagy		0	1	0	0	0	0	0	0	0	0	0	0	0	0	0	0	0	0	0	0
Zc3h6	78751	symbol	M. musculus	78751	M. musculus	Zc3h6	zinc finger CCCH type containing 6	GO:0045892 negative regulation of DNA-templated transcription;GO:1903507 negative regulation of nucleic acid-templated transcription;GO:1902679 negative regulation of RNA biosynthetic process		0	0	0	0	0	0	0	0	0	0	0	0	0	0	0	0	0	0	0	0
Etv1	14009	symbol	M. musculus	14009	M. musculus	Etv1	ets variant 1	GO:0048934 peripheral nervous system neuron differentiation;GO:0048935 peripheral nervous system neuron development;GO:0007638 mechanosensory behavior		0	0	0	0	0	0	0	0	0	0	0	0	0	0	0	0	0	0	0	0
Cyp2b10	13088	symbol	M. musculus	13088	M. musculus	Cyp2b10	cytochrome P450, family 2, subfamily b, polypeptide 10	GO:0042178 xenobiotic catabolic process;GO:0019373 epoxygenase P450 pathway;GO:0019369 arachidonic acid metabolic process		0	0	0	0	1	0	0	0	0	1	0	0	0	0	0	0	0	1	0	0
Fbxw8	231672	symbol	M. musculus	231672	M. musculus	Fbxw8	F-box and WD-40 domain protein 8	GO:1901483 regulation of transcription factor catabolic process;GO:1901485 positive regulation of transcription factor catabolic process;GO:0060712 spongiotrophoblast layer development		0	0	0	0	0	0	0	0	0	0	0	0	0	0	0	0	0	0	0	0
Zfas1	68949	symbol	M. musculus	68949	M. musculus	Zfas1	zinc finger, NFX1-type containing 1, antisense RNA 1	GO:1903611 negative regulation of calcium-dependent ATPase activity;GO:1903610 regulation of calcium-dependent ATPase activity;GO:0033600 negative regulation of mammary gland epithelial cell proliferation		0	0	0	1	0	0	0	0	0	0	1	0	0	0	0	0	0	0	0	0
Tacc1	320165	symbol	M. musculus	320165	M. musculus	Tacc1	transforming, acidic coiled-coil containing protein 1	GO:0022027 interkinetic nuclear migration;GO:0007097 nuclear migration;GO:0021846 cell proliferation in forebrain		0	0	0	0	0	0	0	0	0	0	0	0	0	0	0	0	0	0	0	0
Fam120aos	68128	symbol	M. musculus	68128	M. musculus	Fam120aos	family with sequence similarity 120A, opposite strand	GO:0008150 biological_process		0	0	0	0	0	0	0	0	0	0	0	0	0	0	0	0	0	0	0	0
Ppm1m	67905	symbol	M. musculus	67905	M. musculus	Ppm1m	protein phosphatase 1M	GO:1904184 positive regulation of pyruvate dehydrogenase activity;GO:1904182 regulation of pyruvate dehydrogenase activity;GO:0051353 positive regulation of oxidoreductase activity		0	0	0	0	0	0	0	0	0	0	0	0	0	0	0	0	0	0	0	0
Stx17	67727	symbol	M. musculus	67727	M. musculus	Stx17	syntaxin 17	GO:0097111 endoplasmic reticulum-Golgi intermediate compartment organization;GO:0016240 autophagosome membrane docking;GO:0034497 protein localization to phagophore assembly site		0	0	0	0	0	0	0	0	0	0	0	0	0	0	0	0	0	0	0	0
Adgrg6	215798	symbol	M. musculus	215798	M. musculus	Adgrg6	adhesion G protein-coupled receptor G6	GO:0060347 heart trabecula formation;GO:0060343 trabecula formation;GO:0019933 cAMP-mediated signaling		0	0	0	0	0	0	0	0	0	0	0	0	0	0	0	0	0	0	0	0
Prkacb	18749	symbol	M. musculus	18749	M. musculus	Prkacb	protein kinase, cAMP dependent, catalytic, beta	GO:1901621 negative regulation of smoothened signaling pathway involved in dorsal/ventral neural tube patterning;GO:1901620 regulation of smoothened signaling pathway involved in dorsal/ventral neural tube patterning;GO:0010737 protein kinase A signaling	yes	0	1	0	0	1	0	0	0	0	0	0	0	0	1	0	0	0	0	0	0
Acaa2	52538	symbol	M. musculus	52538	M. musculus	Acaa2	acetyl-Coenzyme A acyltransferase 2 (mitochondrial 3-oxoacyl-Coenzyme A thiolase)	GO:1902109 negative regulation of mitochondrial membrane permeability involved in apoptotic process;GO:1901029 negative regulation of mitochondrial outer membrane permeabilization involved in apoptotic signaling pathway;GO:0035795 negative regulation of mitochondrial membrane permeability		0	0	0	0	0	0	0	0	0	1	0	0	0	0	0	0	0	0	0	0
Klf5	12224	symbol	M. musculus	12224	M. musculus	Klf5	Kruppel-like factor 5	GO:0061586 positive regulation of transcription by transcription factor localization;GO:0099156 cell-cell signaling via exosome;GO:0014901 satellite cell activation involved in skeletal muscle regeneration		0	0	0	0	1	0	0	0	0	0	0	0	0	0	0	0	0	0	0	0
2410006H16Rik	69221	symbol	M. musculus	69221	M. musculus	2410006H16Rik	RIKEN cDNA 2410006H16 gene	GO:0008150 biological_process		0	0	0	0	0	0	0	0	0	0	0	0	0	0	0	0	0	0	0	0
Ly6g6d	114654	symbol	M. musculus	114654	M. musculus	Ly6g6d	lymphocyte antigen 6 complex, locus G6D	GO:2000272 negative regulation of signaling receptor activity;GO:0095500 acetylcholine receptor signaling pathway;GO:1905145 cellular response to acetylcholine		0	0	0	0	0	0	0	0	0	0	0	0	0	0	0	0	0	0	0	0
Dcxr	67880	symbol	M. musculus	67880	M. musculus	Dcxr	dicarbonyl L-xylulose reductase	GO:0005997 xylulose metabolic process;GO:0042732 D-xylose metabolic process;GO:0006064 glucuronate catabolic process		0	0	1	0	0	0	0	0	0	1	0	0	0	0	0	0	0	0	0	0
Pkn1	320795	symbol	M. musculus	320795	M. musculus	Pkn1	protein kinase N1	GO:0002634 regulation of germinal center formation;GO:0030889 negative regulation of B cell proliferation;GO:0006972 hyperosmotic response	yes	0	0	0	0	0	0	0	0	0	0	0	0	0	0	0	0	0	0	0	0
Tnrc6a	233833	symbol	M. musculus	233833	M. musculus	Tnrc6a	trinucleotide repeat containing 6a	GO:0060213 positive regulation of nuclear-transcribed mRNA poly(A) tail shortening;GO:0060211 regulation of nuclear-transcribed mRNA poly(A) tail shortening;GO:0035278 miRNA-mediated gene silencing by inhibition of translation		0	0	0	0	0	0	0	0	0	0	0	0	0	0	0	0	0	0	0	0
Mknk2	17347	symbol	M. musculus	17347	M. musculus	Mknk2	MAP kinase-interacting serine/threonine kinase 2	GO:0071243 cellular response to arsenic-containing substance;GO:0046685 response to arsenic-containing substance;GO:0038034 signal transduction in absence of ligand	yes	0	0	0	0	0	0	0	0	0	0	0	0	0	1	0	0	0	0	0	0
Pip5k1b	18719	symbol	M. musculus	18719	M. musculus	Pip5k1b	phosphatidylinositol-4-phosphate 5-kinase, type 1 beta	GO:0006661 phosphatidylinositol biosynthetic process;GO:0046488 phosphatidylinositol metabolic process;GO:0046474 glycerophospholipid biosynthetic process	yes	0	0	0	0	0	0	1	0	0	1	0	1	0	0	0	0	0	0	0	0
Ppfibp2	19024	symbol	M. musculus	19024	M. musculus	Ppfibp2	PTPRF interacting protein, binding protein 2 (liprin beta 2)	GO:0007528 neuromuscular junction development;GO:0050808 synapse organization;GO:0034330 cell junction organization		0	0	0	0	0	0	0	0	0	0	0	0	0	0	0	0	0	0	0	0
Fam234b	74525	symbol	M. musculus	74525	M. musculus	Fam234b	family with sequence similarity 234, member B	GO:0008150 biological_process		0	0	0	0	0	0	0	0	0	0	0	0	0	0	0	0	0	0	0	0
Slc25a33	70556	symbol	M. musculus	70556	M. musculus	Slc25a33	solute carrier family 25, member 33	GO:0006864 pyrimidine nucleotide transport;GO:0031930 mitochondria-nucleus signaling pathway;GO:1990519 pyrimidine nucleotide import into mitochondrion		0	0	0	0	0	0	0	0	0	0	0	0	0	0	0	0	0	0	0	0
Cpt1a	12894	symbol	M. musculus	12894	M. musculus	Cpt1a	carnitine palmitoyltransferase 1a, liver	GO:0032000 positive regulation of fatty acid beta-oxidation;GO:0009437 carnitine metabolic process;GO:0006577 amino-acid betaine metabolic process		0	0	0	0	0	1	1	0	0	1	0	1	1	1	1	0	0	1	0	0
Epb41l4aos	69749	symbol	M. musculus	69749	M. musculus	Epb41l4aos	erythrocyte membrane protein band 4.1 like 4a, opposite strand	GO:0008150 biological_process		0	0	0	0	0	0	0	0	0	0	0	0	0	0	0	0	0	0	0	0
Farp1	223254	symbol	M. musculus	223254	M. musculus	Farp1	FERM, RhoGEF (Arhgef) and pleckstrin domain protein 1 (chondrocyte-derived)	GO:0098942 retrograde trans-synaptic signaling by trans-synaptic protein complex;GO:0098917 retrograde trans-synaptic signaling;GO:0099545 trans-synaptic signaling by trans-synaptic complex		0	0	0	0	0	0	0	0	0	0	0	0	0	0	0	0	0	0	0	0
E130102H24Rik	77866	symbol	M. musculus	77866	M. musculus	E130102H24Rik	RIKEN cDNA E130102H24 gene	GO:0008150 biological_process		0	0	0	0	0	0	0	0	0	0	0	0	0	0	0	0	0	0	0	0
Ltbp3	16998	symbol	M. musculus	16998	M. musculus	Ltbp3	latent transforming growth factor beta binding protein 3	GO:0036363 transforming growth factor beta activation;GO:2000741 positive regulation of mesenchymal stem cell differentiation;GO:1902460 regulation of mesenchymal stem cell proliferation		0	0	0	0	0	0	0	0	0	0	0	0	0	0	0	0	0	0	0	0
2810001G20Rik	66456	symbol	M. musculus	66456	M. musculus	2810001G20Rik	RIKEN cDNA 2810001G20 gene	GO:0008150 biological_process		0	0	0	0	0	0	0	0	0	0	0	0	0	0	0	0	0	0	0	0
Mad1l1	17120	symbol	M. musculus	17120	M. musculus	Mad1l1	MAD1 mitotic arrest deficient 1-like 1	GO:0140499 negative regulation of mitotic spindle assembly checkpoint signaling;GO:1902426 deactivation of mitotic spindle assembly checkpoint;GO:0090233 negative regulation of spindle checkpoint		0	0	0	0	0	0	0	0	0	0	0	0	0	0	0	1	0	0	0	0
Psmf1	228769	symbol	M. musculus	228769	M. musculus	Psmf1	proteasome (prosome, macropain) inhibitor subunit 1	GO:1901799 negative regulation of proteasomal protein catabolic process;GO:1903051 negative regulation of proteolysis involved in protein catabolic process;GO:0042177 negative regulation of protein catabolic process		0	1	0	0	0	0	0	0	0	0	0	0	0	0	0	0	0	0	0	0
Sorbs1	20411	symbol	M. musculus	20411	M. musculus	Sorbs1	sorbin and SH3 domain containing 1	GO:1904393 regulation of skeletal muscle acetylcholine-gated channel clustering;GO:0045725 positive regulation of glycogen biosynthetic process;GO:0070875 positive regulation of glycogen metabolic process		0	1	0	1	0	1	0	0	0	1	0	0	1	1	1	0	0	0	0	0
Cxadr	13052	symbol	M. musculus	13052	M. musculus	Cxadr	coxsackie virus and adenovirus receptor	GO:0086072 AV node cell-bundle of His cell adhesion involved in cell communication;GO:0098904 regulation of AV node cell action potential;GO:0086042 cardiac muscle cell-cardiac muscle cell adhesion		0	1	0	0	0	0	0	0	0	0	0	0	0	0	0	0	0	0	0	0
Dnajc19	67713	symbol	M. musculus	67713	M. musculus	Dnajc19	DnaJ heat shock protein family (Hsp40) member C19	GO:1900208 regulation of cardiolipin metabolic process;GO:0030150 protein import into mitochondrial matrix;GO:0044743 protein transmembrane import into intracellular organelle		0	0	0	0	0	1	0	0	0	0	0	0	0	0	0	0	0	0	0	0
Ssbp4	76900	symbol	M. musculus	76900	M. musculus	Ssbp4	single stranded DNA binding protein 4	GO:0045944 positive regulation of transcription by RNA polymerase II;GO:0045893 positive regulation of DNA-templated transcription;GO:1903508 positive regulation of nucleic acid-templated transcription		0	0	0	0	0	0	0	0	0	0	0	0	0	0	0	0	0	0	0	0
Eif4ebp1	13685	symbol	M. musculus	13685	M. musculus	Eif4ebp1	eukaryotic translation initiation factor 4E binding protein 1	GO:0002190 cap-independent translational initiation;GO:0002192 IRES-dependent translational initiation of linear mRNA;GO:0110017 cap-independent translational initiation of linear mRNA		0	0	1	0	1	1	1	0	1	0	0	0	0	1	0	0	0	0	0	0
Kdm2b	30841	symbol	M. musculus	30841	M. musculus	Kdm2b	lysine (K)-specific demethylase 2B	GO:0021993 initiation of neural tube closure;GO:0021592 fourth ventricle development;GO:0021555 midbrain-hindbrain boundary morphogenesis		0	0	0	0	0	0	0	0	0	0	0	0	0	0	0	0	0	0	0	0
Serinc3	26943	symbol	M. musculus	26943	M. musculus	Serinc3	serine incorporator 3	GO:0009597 detection of virus;GO:1902237 positive regulation of endoplasmic reticulum stress-induced intrinsic apoptotic signaling pathway;GO:0006658 phosphatidylserine metabolic process		0	0	0	0	0	0	1	0	0	0	0	0	0	0	0	0	0	0	0	0
Lonrf1	244421	symbol	M. musculus	244421	M. musculus	Lonrf1	LON peptidase N-terminal domain and ring finger 1			0	0	0	0	0	0	0	0	0	0	0	0	0	0	0	0	0	0	0	0
Socs2	216233	symbol	M. musculus	216233	M. musculus	Socs2	suppressor of cytokine signaling 2	GO:0060396 growth hormone receptor signaling pathway;GO:0071378 cellular response to growth hormone stimulus;GO:0060416 response to growth hormone		0	0	0	0	1	0	1	0	0	0	0	1	0	1	0	0	0	0	0	0
Atf5	107503	symbol	M. musculus	107503	M. musculus	Atf5	activating transcription factor 5	GO:0021891 olfactory bulb interneuron development;GO:0021924 cell proliferation in external granule layer;GO:0021930 cerebellar granule cell precursor proliferation		1	0	0	0	1	0	0	0	0	0	0	0	0	0	0	0	0	0	0	0
Lmf1	76483	symbol	M. musculus	76483	M. musculus	Lmf1	lipase maturation factor 1	GO:0034382 chylomicron remnant clearance;GO:0071830 triglyceride-rich lipoprotein particle clearance;GO:0051006 positive regulation of lipoprotein lipase activity		0	1	1	0	0	1	1	0	0	0	0	1	0	0	1	0	0	0	0	0
Gpcpd1	74182	symbol	M. musculus	74182	M. musculus	Gpcpd1	glycerophosphocholine phosphodiesterase 1	GO:0046475 glycerophospholipid catabolic process;GO:0009395 phospholipid catabolic process;GO:0046503 glycerolipid catabolic process		0	0	0	0	0	0	1	0	0	0	0	0	0	0	0	0	0	0	0	0
Lsm6	78651	symbol	M. musculus	78651	M. musculus	Lsm6	LSM6 homolog, U6 small nuclear RNA and mRNA degradation associated	GO:0030490 maturation of SSU-rRNA;GO:0042274 ribosomal small subunit biogenesis;GO:0008033 tRNA processing		0	0	0	0	0	0	0	0	0	0	0	0	0	0	0	0	0	0	0	0
Tfdp2	211586	symbol	M. musculus	211586	M. musculus	Tfdp2	transcription factor Dp 2	GO:0051726 regulation of cell cycle;GO:0045944 positive regulation of transcription by RNA polymerase II;GO:0007049 cell cycle		0	0	0	0	0	0	0	0	0	0	0	0	0	0	0	0	0	0	0	0
Prkaa2	108079	symbol	M. musculus	108079	M. musculus	Prkaa2	protein kinase, AMP-activated, alpha 2 catalytic subunit	GO:1990044 protein localization to lipid droplet;GO:0062028 regulation of stress granule assembly;GO:1905691 lipid droplet disassembly	yes	1	1	0	0	1	1	0	0	0	1	0	0	1	1	1	1	0	1	0	0
Arhgap21	71435	symbol	M. musculus	71435	M. musculus	Arhgap21	Rho GTPase activating protein 21	GO:0051684 maintenance of Golgi location;GO:0051683 establishment of Golgi localization;GO:0051657 maintenance of organelle location		0	0	0	0	0	0	0	0	0	0	0	0	0	0	0	0	0	0	0	0
2310010J17Rik	78329	symbol	M. musculus	78329	M. musculus	2310010J17Rik	RIKEN cDNA 2310010J17 gene	GO:0008150 biological_process		0	0	0	0	0	0	0	0	0	0	0	0	0	0	0	0	0	0	0	0
Pgp	67078	symbol	M. musculus	67078	M. musculus	Pgp	phosphoglycolate phosphatase	GO:0006114 glycerol biosynthetic process;GO:0019401 alditol biosynthetic process;GO:0045721 negative regulation of gluconeogenesis		0	0	0	0	0	0	1	0	0	0	0	0	0	0	1	0	0	0	0	0
Atp1a1	11928	symbol	M. musculus	11928	M. musculus	Atp1a1	ATPase, Na+/K+ transporting, alpha 1 polypeptide	GO:0031944 negative regulation of glucocorticoid metabolic process;GO:0031947 negative regulation of glucocorticoid biosynthetic process;GO:0090032 negative regulation of steroid hormone biosynthetic process		0	1	0	1	0	1	0	0	0	0	0	0	1	0	0	0	0	1	0	0
Eppk1	223650	symbol	M. musculus	223650	M. musculus	Eppk1	epiplakin 1	GO:0051548 negative regulation of keratinocyte migration;GO:1905041 regulation of epithelium regeneration;GO:0045110 intermediate filament bundle assembly		0	0	0	0	0	0	0	0	0	0	0	0	0	0	0	0	0	0	0	0
Taf1d	75316	symbol	M. musculus	75316	M. musculus	Taf1d	TATA-box binding protein associated factor, RNA polymerase I, D	GO:0006355 regulation of DNA-templated transcription;GO:1903506 regulation of nucleic acid-templated transcription;GO:2001141 regulation of RNA biosynthetic process		0	0	0	0	0	0	0	0	0	0	0	0	0	0	0	0	0	0	0	0
Dtna	13527	symbol	M. musculus	13527	M. musculus	Dtna	dystrobrevin alpha	GO:0099536 synaptic signaling;GO:0007267 cell-cell signaling;GO:0023052 signaling		0	0	0	0	0	0	0	0	0	0	0	0	0	0	0	0	0	0	0	0
Pbxip1	229534	symbol	M. musculus	229534	M. musculus	Pbxip1	pre B cell leukemia transcription factor interacting protein 1	GO:0097043 histone H3-K56 acetylation;GO:1901148 gene expression involved in extracellular matrix organization;GO:0061975 articular cartilage development		0	0	0	0	0	0	0	0	0	0	0	0	0	0	0	0	0	0	1	0
Cdo1	12583	symbol	M. musculus	12583	M. musculus	Cdo1	cysteine dioxygenase 1, cytosolic	GO:0019452 L-cysteine catabolic process to taurine;GO:0009093 cysteine catabolic process;GO:0019448 L-cysteine catabolic process		0	0	0	0	0	0	0	0	0	0	0	0	0	0	0	0	0	0	0	0
Maea	59003	symbol	M. musculus	59003	M. musculus	Maea	macrophage erythroblast attacher	GO:0048822 enucleate erythrocyte development;GO:0043353 enucleate erythrocyte differentiation;GO:0043249 erythrocyte maturation		0	0	0	0	0	0	0	0	0	0	0	0	0	0	0	0	0	0	0	0
Ephx1	13849	symbol	M. musculus	13849	M. musculus	Ephx1	epoxide hydrolase 1, microsomal	GO:0097176 epoxide metabolic process;GO:0034312 diol biosynthetic process;GO:0018904 ether metabolic process		0	1	0	0	1	0	0	0	0	1	0	0	0	0	0	0	0	1	0	0
Tsc22d3	14605	symbol	M. musculus	14605	M. musculus	Tsc22d3	TSC22 domain family, member 3	GO:0070236 negative regulation of activation-induced cell death of T cells;GO:0070235 regulation of activation-induced cell death of T cells;GO:0070233 negative regulation of T cell apoptotic process		0	1	0	0	0	0	0	0	0	0	0	0	0	0	0	0	0	0	0	0
Mgat4a	269181	symbol	M. musculus	269181	M. musculus	Mgat4a	mannoside acetylglucosaminyltransferase 4, isoenzyme A	GO:0006491 N-glycan processing;GO:0006487 protein N-linked glycosylation;GO:0006486 protein glycosylation		0	0	1	0	0	0	0	0	0	0	0	0	0	0	0	0	0	0	0	0
Slc25a1	13358	symbol	M. musculus	13358	M. musculus	Slc25a1	solute carrier family 25 (mitochondrial carrier, citrate transporter), member 1	GO:0006843 mitochondrial citrate transmembrane transport;GO:1990546 mitochondrial tricarboxylic acid transmembrane transport;GO:0035674 tricarboxylic acid transmembrane transport		0	0	0	0	0	0	0	0	0	1	0	0	0	0	0	0	0	0	0	0
Cry2	12953	symbol	M. musculus	12953	M. musculus	Cry2	cryptochrome 2 (photolyase-like)	GO:2000832 negative regulation of steroid hormone secretion;GO:2000847 negative regulation of corticosteroid hormone secretion;GO:2000850 negative regulation of glucocorticoid secretion		1	1	0	0	0	0	0	0	0	0	1	0	1	1	0	0	0	0	0	0
Atxn1	20238	symbol	M. musculus	20238	M. musculus	Atxn1	ataxin 1	GO:0043569 negative regulation of insulin-like growth factor receptor signaling pathway;GO:0043567 regulation of insulin-like growth factor receptor signaling pathway;GO:0060252 positive regulation of glial cell proliferation		0	0	0	0	0	0	0	0	0	0	0	0	0	0	0	0	0	0	0	0
Ralgapa2	241694	symbol	M. musculus	241694	M. musculus	Ralgapa2	Ral GTPase activating protein, alpha subunit 2 (catalytic)	GO:0060178 regulation of exocyst localization;GO:0032484 Ral protein signal transduction;GO:0090630 activation of GTPase activity		0	0	0	0	0	0	0	0	0	0	0	0	0	0	0	0	0	0	0	0
C1qtnf12	67389	symbol	M. musculus	67389	M. musculus	C1qtnf12	C1q and tumor necrosis factor related 12	GO:0045721 negative regulation of gluconeogenesis;GO:0046323 glucose import;GO:0046628 positive regulation of insulin receptor signaling pathway		0	0	0	1	0	0	0	0	0	0	0	0	1	0	1	0	0	0	0	0
Ppp2r1b	73699	symbol	M. musculus	73699	M. musculus	Ppp2r1b	protein phosphatase 2, regulatory subunit A, beta	GO:2001241 positive regulation of extrinsic apoptotic signaling pathway in absence of ligand;GO:0060561 apoptotic process involved in morphogenesis;GO:1902742 apoptotic process involved in development		0	1	0	0	0	1	0	0	0	0	0	0	0	0	0	0	0	0	0	0
Bcl9l	80288	symbol	M. musculus	80288	M. musculus	Bcl9l	B cell CLL/lymphoma 9-like	GO:0045445 myoblast differentiation;GO:0010718 positive regulation of epithelial to mesenchymal transition;GO:0035914 skeletal muscle cell differentiation		0	0	0	0	0	0	0	0	0	0	0	0	0	0	0	0	0	0	0	0
Rab4a	19341	symbol	M. musculus	19341	M. musculus	Rab4a	RAB4A, member RAS oncogene family	GO:0032482 Rab protein signal transduction;GO:0019882 antigen processing and presentation;GO:0007265 Ras protein signal transduction		0	0	0	0	0	0	0	0	0	1	0	0	0	0	0	0	0	0	0	0
Dgkg	110197	symbol	M. musculus	110197	M. musculus	Dgkg	diacylglycerol kinase, gamma	GO:0090038 negative regulation of protein kinase C signaling;GO:0046834 lipid phosphorylation;GO:0090036 regulation of protein kinase C signaling	yes	0	0	0	0	0	0	1	0	0	0	0	1	0	0	0	1	0	0	0	0
Herpud1	64209	symbol	M. musculus	64209	M. musculus	Herpud1	homocysteine-inducible, endoplasmic reticulum stress-inducible, ubiquitin-like domain member 1	GO:1903071 positive regulation of ER-associated ubiquitin-dependent protein catabolic process;GO:1903069 regulation of ER-associated ubiquitin-dependent protein catabolic process;GO:0030970 retrograde protein transport, ER to cytosol		1	1	0	0	0	0	0	0	0	0	0	0	0	0	0	1	0	0	0	0
Chchd10	103172	symbol	M. musculus	103172	M. musculus	Chchd10	coiled-coil-helix-coiled-coil-helix domain containing 10	GO:0090143 nucleoid organization;GO:0090144 mitochondrial nucleoid organization;GO:0031930 mitochondria-nucleus signaling pathway		0	0	0	0	0	0	0	0	0	0	0	0	0	0	0	0	0	0	0	0
Ifrd1	15982	symbol	M. musculus	15982	M. musculus	Ifrd1	interferon-related developmental regulator 1	GO:0048671 negative regulation of collateral sprouting;GO:0048670 regulation of collateral sprouting;GO:0043403 skeletal muscle tissue regeneration		0	0	0	0	0	0	0	0	0	0	0	0	0	0	0	0	0	0	0	0
Tnk2	51789	symbol	M. musculus	51789	M. musculus	Tnk2	tyrosine kinase, non-receptor, 2	GO:2000369 regulation of clathrin-dependent endocytosis;GO:0048259 regulation of receptor-mediated endocytosis;GO:0050731 positive regulation of peptidyl-tyrosine phosphorylation	yes	0	0	0	0	0	0	0	0	0	0	0	0	0	0	0	0	0	0	0	0
2310061I04Rik	69662	symbol	M. musculus	69662	M. musculus	2310061I04Rik	RIKEN cDNA 2310061I04 gene	GO:0008150 biological_process		0	0	0	0	0	0	0	0	0	0	0	0	0	0	0	0	0	0	0	0
Kif21a	16564	symbol	M. musculus	16564	M. musculus	Kif21a	kinesin family member 21A	GO:0007018 microtubule-based movement;GO:0007017 microtubule-based process;GO:0009987 cellular process		0	0	0	0	0	0	0	0	0	0	0	0	0	0	0	0	0	0	0	0
Amotl1	75723	symbol	M. musculus	75723	M. musculus	Amotl1	angiomotin-like 1	GO:0003365 establishment of cell polarity involved in ameboidal cell migration;GO:0035329 hippo signaling;GO:0043534 blood vessel endothelial cell migration		0	0	0	0	0	0	0	0	0	0	0	0	0	0	0	0	0	0	0	0
Abracl	73112	symbol	M. musculus	73112	M. musculus	Abracl	ABRA C-terminal like	GO:0032970 regulation of actin filament-based process;GO:0050794 regulation of cellular process;GO:0050789 regulation of biological process		0	0	0	0	0	0	0	0	0	0	0	0	0	0	0	0	0	0	0	0
Fam129b	227737	gene_synonym	M. musculus	227737	M. musculus	Niban2	niban apoptosis regulator 2	GO:0032274 gonadotropin secretion;GO:0060986 endocrine hormone secretion;GO:2000679 positive regulation of transcription regulatory region DNA binding		0	0	0	0	0	0	0	0	0	0	0	0	1	0	0	0	0	0	0	0
Cst3	13010	symbol	M. musculus	13010	M. musculus	Cst3	cystatin C	GO:0010711 negative regulation of collagen catabolic process;GO:0060310 regulation of elastin catabolic process;GO:0060311 negative regulation of elastin catabolic process		0	1	0	0	0	0	0	0	0	0	0	0	0	0	0	0	0	0	0	0
Ccnd3	12445	symbol	M. musculus	12445	M. musculus	Ccnd3	cyclin D3	GO:0030213 hyaluronan biosynthetic process;GO:0045737 positive regulation of cyclin-dependent protein serine/threonine kinase activity;GO:1904031 positive regulation of cyclin-dependent protein kinase activity		0	0	1	0	1	0	0	0	0	0	0	0	0	0	1	0	0	0	0	1
Gsto1	14873	symbol	M. musculus	14873	M. musculus	Gsto1	glutathione S-transferase omega 1	GO:0019853 L-ascorbic acid biosynthetic process;GO:1901336 lactone biosynthetic process;GO:0060315 negative regulation of ryanodine-sensitive calcium-release channel activity		0	0	0	1	1	0	0	0	0	0	1	0	0	0	0	0	0	1	0	0
Acsl4	50790	symbol	M. musculus	50790	M. musculus	Acsl4	acyl-CoA synthetase long-chain family member 4	GO:0032307 negative regulation of prostaglandin secretion;GO:0035338 long-chain fatty-acyl-CoA biosynthetic process;GO:0032304 negative regulation of icosanoid secretion		0	0	1	0	1	1	1	0	0	1	1	1	1	1	1	0	0	1	0	0
Asns	27053	symbol	M. musculus	27053	M. musculus	Asns	asparagine synthetase	GO:0006529 asparagine biosynthetic process;GO:0006528 asparagine metabolic process;GO:0009067 aspartate family amino acid biosynthetic process		0	0	0	0	0	0	0	0	0	0	0	0	0	0	0	0	0	0	0	0
Rapgef3	223864	symbol	M. musculus	223864	M. musculus	Rapgef3	Rap guanine nucleotide exchange factor (GEF) 3	GO:1904453 positive regulation of potassium:proton exchanging ATPase activity;GO:1904451 regulation of potassium:proton exchanging ATPase activity;GO:1904426 positive regulation of GTP binding		0	1	0	1	1	0	0	0	0	0	0	0	1	0	0	0	0	0	0	0
Slc29a1	63959	symbol	M. musculus	63959	M. musculus	Slc29a1	solute carrier family 29 (nucleoside transporters), member 1	GO:0032238 adenosine transport;GO:0015860 purine nucleoside transmembrane transport;GO:0015862 uridine transport		0	1	0	0	0	0	0	0	0	0	0	0	0	0	0	0	0	0	0	0
Per1	18626	symbol	M. musculus	18626	M. musculus	Per1	period circadian clock 1	GO:0097167 circadian regulation of translation;GO:2000323 negative regulation of glucocorticoid receptor signaling pathway;GO:2000322 regulation of glucocorticoid receptor signaling pathway		1	1	0	1	1	0	0	0	0	0	0	0	0	0	0	1	0	0	0	0
Adcy9	11515	symbol	M. musculus	11515	M. musculus	Adcy9	adenylate cyclase 9	GO:0006171 cAMP biosynthetic process;GO:0046058 cAMP metabolic process;GO:0071880 adenylate cyclase-activating adrenergic receptor signaling pathway		0	1	1	0	1	0	0	0	0	0	0	0	0	1	0	0	0	0	0	0
Smc6	67241	symbol	M. musculus	67241	M. musculus	Smc6	structural maintenance of chromosomes 6	GO:0000722 telomere maintenance via recombination;GO:0006312 mitotic recombination;GO:0051984 positive regulation of chromosome segregation		0	0	0	0	0	0	0	0	0	0	0	0	0	0	0	0	0	0	0	0
Otud3	73162	symbol	M. musculus	73162	M. musculus	Otud3	OTU domain containing 3	GO:0044313 protein K6-linked deubiquitination;GO:1990167 protein K27-linked deubiquitination;GO:0035871 protein K11-linked deubiquitination		0	0	0	0	0	0	0	0	0	0	0	0	0	0	0	1	0	0	0	0
Nfic	18029	symbol	M. musculus	18029	M. musculus	Nfic	nuclear factor I/C	GO:0042475 odontogenesis of dentin-containing tooth;GO:0042476 odontogenesis;GO:0006260 DNA replication		0	0	0	0	0	0	0	0	0	0	0	0	0	0	0	0	0	0	0	0
Atp9a	11981	symbol	M. musculus	11981	M. musculus	Atp9a	ATPase, class II, type 9A	GO:1903542 negative regulation of exosomal secretion;GO:1905279 regulation of retrograde transport, endosome to Golgi;GO:1903541 regulation of exosomal secretion		0	1	0	0	0	0	0	0	0	0	1	0	1	0	0	0	0	0	0	0
Pde4dip	83679	symbol	M. musculus	83679	M. musculus	Pde4dip	phosphodiesterase 4D interacting protein (myomegalin)	GO:0090063 positive regulation of microtubule nucleation;GO:0010968 regulation of microtubule nucleation;GO:0030953 astral microtubule organization		0	0	0	0	0	0	0	0	0	0	0	0	0	0	0	0	0	0	0	0
Lifr	16880	symbol	M. musculus	16880	M. musculus	Lifr	LIF receptor alpha	GO:0038165 oncostatin-M-mediated signaling pathway;GO:0070120 ciliary neurotrophic factor-mediated signaling pathway;GO:0048861 leukemia inhibitory factor signaling pathway		0	0	0	0	0	0	0	0	0	0	0	0	0	0	0	0	0	0	0	0
Pdcd4	18569	symbol	M. musculus	18569	M. musculus	Pdcd4	programmed cell death 4	GO:0060940 epithelial to mesenchymal transition involved in cardiac fibroblast development;GO:0060938 epicardium-derived cardiac fibroblast cell differentiation;GO:0060939 epicardium-derived cardiac fibroblast cell development		0	0	0	0	0	0	0	0	0	0	0	0	0	0	0	0	0	0	0	0
Homer2	26557	symbol	M. musculus	26557	M. musculus	Homer2	homer scaffolding protein 2	GO:0007216 G protein-coupled glutamate receptor signaling pathway;GO:0070885 negative regulation of calcineurin-NFAT signaling cascade;GO:0106057 negative regulation of calcineurin-mediated signaling		0	0	0	1	1	0	0	0	0	0	0	0	0	0	0	1	0	0	0	0
Gnas	14683	symbol	M. musculus	14683	M. musculus	Gnas	GNAS (guanine nucleotide binding protein, alpha stimulating) complex locus	GO:0040032 post-embryonic body morphogenesis;GO:0060789 hair follicle placode formation;GO:2000828 regulation of parathyroid hormone secretion		0	1	0	1	1	0	0	1	0	0	1	0	1	1	0	0	0	1	0	0
Rps28	54127	symbol	M. musculus	54127	M. musculus	Rps28	ribosomal protein S28	GO:0000028 ribosomal small subunit assembly;GO:0140236 translation at presynapse;GO:0140241 translation at synapse		0	0	1	0	0	0	0	0	1	0	0	0	0	0	0	0	0	0	0	0
Prdx6	11758	symbol	M. musculus	11758	M. musculus	Prdx6	peroxiredoxin 6	GO:0032060 bleb assembly;GO:0098869 cellular oxidant detoxification;GO:0042744 hydrogen peroxide catabolic process		0	1	0	0	0	0	1	0	0	0	0	0	0	0	0	0	0	0	0	0
Ppm1a	19042	symbol	M. musculus	19042	M. musculus	Ppm1a	protein phosphatase 1A, magnesium dependent, alpha isoform	GO:0006499 N-terminal protein myristoylation;GO:0018377 protein myristoylation;GO:0010991 negative regulation of SMAD protein complex assembly		0	0	1	0	0	0	0	0	0	0	0	0	1	0	0	1	0	0	1	0
Rpl36	54217	symbol	M. musculus	54217	M. musculus	Rpl36	ribosomal protein L36	GO:0140236 translation at presynapse;GO:0140241 translation at synapse;GO:0140242 translation at postsynapse		0	0	1	0	0	0	0	0	1	0	0	0	0	0	0	0	0	0	0	0
Foxc1	17300	symbol	M. musculus	17300	M. musculus	Foxc1	forkhead box C1	GO:1902038 positive regulation of hematopoietic stem cell differentiation;GO:0003275 apoptotic process involved in outflow tract morphogenesis;GO:1902257 negative regulation of apoptotic process involved in outflow tract morphogenesis		0	0	0	0	0	0	0	0	0	0	0	0	0	0	0	0	0	0	0	1
Golim4	73124	symbol	M. musculus	73124	M. musculus	Golim4	golgi integral membrane protein 4	GO:0008150 biological_process		0	0	0	0	0	0	0	0	0	0	0	0	0	0	0	0	0	0	0	0
Map1lc3a	66734	symbol	M. musculus	66734	M. musculus	Map1lc3a	microtubule-associated protein 1 light chain 3 alpha	GO:0006995 cellular response to nitrogen starvation;GO:0043562 cellular response to nitrogen levels;GO:0097352 autophagosome maturation		0	0	0	0	0	0	0	0	0	0	0	0	0	1	0	0	0	0	0	0
Rab3a	19339	symbol	M. musculus	19339	M. musculus	Rab3a	RAB3A, member RAS oncogene family	GO:0061670 evoked neurotransmitter secretion;GO:0099161 regulation of presynaptic dense core granule exocytosis;GO:0048790 maintenance of presynaptic active zone structure		0	1	0	0	0	0	0	0	0	0	0	0	1	0	0	0	0	0	0	0
Rpsa	16785	symbol	M. musculus	16785	M. musculus	Rpsa	ribosomal protein SA	GO:0000028 ribosomal small subunit assembly;GO:0042255 ribosome assembly;GO:0042274 ribosomal small subunit biogenesis		0	0	1	0	0	0	0	0	1	0	0	0	0	0	0	0	0	0	0	0
Ncl	17975	symbol	M. musculus	17975	M. musculus	Ncl	nucleolin	GO:1901838 positive regulation of transcription of nucleolar large rRNA by RNA polymerase I;GO:1901836 regulation of transcription of nucleolar large rRNA by RNA polymerase I;GO:2000232 regulation of rRNA processing		0	0	0	0	0	0	0	0	1	0	0	0	0	0	1	0	0	0	0	0
Ak3	56248	symbol	M. musculus	56248	M. musculus	Ak3	adenylate kinase 3	GO:0046041 ITP metabolic process;GO:0006756 AMP phosphorylation;GO:0006172 ADP biosynthetic process	yes	0	0	1	0	0	0	0	0	0	0	0	0	0	0	0	0	0	0	0	0
Rpl36a	19982	symbol	M. musculus	19982	M. musculus	Rpl36a	ribosomal protein L36A	GO:0140236 translation at presynapse;GO:0140241 translation at synapse;GO:0140242 translation at postsynapse		0	0	1	0	0	0	0	0	1	0	0	0	0	0	0	0	0	0	0	0
Rps12	20042	symbol	M. musculus	20042	M. musculus	Rps12	ribosomal protein S12	GO:0140236 translation at presynapse;GO:0140241 translation at synapse;GO:0140242 translation at postsynapse		0	0	1	0	0	0	0	0	1	0	0	0	0	0	0	0	0	0	1	0
Rapgef1	107746	symbol	M. musculus	107746	M. musculus	Rapgef1	Rap guanine nucleotide exchange factor (GEF) 1	GO:1905451 positive regulation of Fc-gamma receptor signaling pathway involved in phagocytosis;GO:1905449 regulation of Fc-gamma receptor signaling pathway involved in phagocytosis;GO:0060369 positive regulation of Fc receptor mediated stimulatory signaling pathway		0	0	0	0	0	0	0	0	0	0	0	0	0	1	0	1	0	0	1	0
Rpl21	19933	symbol	M. musculus	19933	M. musculus	Rpl21	ribosomal protein L21	GO:0002181 cytoplasmic translation;GO:0006412 translation;GO:0043043 peptide biosynthetic process		0	0	1	0	0	0	0	0	1	0	0	0	0	0	0	0	0	0	0	0
Rpl8	26961	symbol	M. musculus	26961	M. musculus	Rpl8	ribosomal protein L8	GO:0140236 translation at presynapse;GO:0140241 translation at synapse;GO:0140242 translation at postsynapse		0	0	1	0	0	0	0	0	1	0	0	0	0	0	0	0	0	0	0	0
Krt18	16668	symbol	M. musculus	16668	M. musculus	Krt18	keratin 18	GO:0097284 hepatocyte apoptotic process;GO:0043001 Golgi to plasma membrane protein transport;GO:0033209 tumor necrosis factor-mediated signaling pathway		0	0	0	0	0	0	0	0	0	0	0	0	0	0	0	0	0	0	0	0
Polr2i	69920	symbol	M. musculus	69920	M. musculus	Polr2i	polymerase (RNA) II (DNA directed) polypeptide I	GO:0001192 maintenance of transcriptional fidelity during transcription elongation;GO:0001193 maintenance of transcriptional fidelity during transcription elongation by RNA polymerase II;GO:0006283 transcription-coupled nucleotide-excision repair		0	0	0	0	0	0	0	0	0	0	0	0	0	0	0	0	0	0	0	0
Tmem219	68742	symbol	M. musculus	68742	M. musculus	Tmem219	transmembrane protein 219	GO:0006915 apoptotic process;GO:0012501 programmed cell death;GO:0008219 cell death		0	0	0	0	0	0	0	0	0	0	0	0	0	0	0	0	0	0	0	0
Rps8	20116	symbol	M. musculus	20116	M. musculus	Rps8	ribosomal protein S8	GO:0000462 maturation of SSU-rRNA from tricistronic rRNA transcript (SSU-rRNA, 5.8S rRNA, LSU-rRNA);GO:0030490 maturation of SSU-rRNA;GO:0042274 ribosomal small subunit biogenesis		0	0	1	0	0	0	0	0	1	0	0	0	0	0	0	0	0	0	0	0
Rere	68703	symbol	M. musculus	68703	M. musculus	Rere	arginine glutamic acid dipeptide (RE) repeats	GO:0021691 cerebellar Purkinje cell layer maturation;GO:0021699 cerebellar cortex maturation;GO:0021590 cerebellum maturation		0	0	0	0	0	0	0	0	0	0	0	0	0	0	0	0	0	0	0	0
Rps26	27370	symbol	M. musculus	27370	M. musculus	Rps26	ribosomal protein S26	GO:0033119 negative regulation of RNA splicing;GO:0140236 translation at presynapse;GO:0140241 translation at synapse		0	0	1	0	0	0	0	0	1	0	0	0	0	0	0	0	0	0	0	0

## Sheet: Enrichment
GroupID	Category	Term	Description	LogP	Log(q-value)	InTerm_InList	Genes	Symbols
1_Summary	KEGG Pathway	mmu04710	Circadian rhythm - Mus musculus (house mouse)	-10.3707	-6.10171	10/34	12953,13170,18626,18627,18628,19885,27373,79362,108079,353187,18212,19017,53376,107503,11539,11554,21685,217082,64209	Cry2,Dbp,Per1,Per2,Per3,Rorc,Csnk1e,Bhlhe41,Prkaa2,Nr1d2,Ntrk2,Ppargc1a,Usp2,Atf5,Adora1,Adrb1,Tef,Hlf,Herpud1
1_Member	KEGG Pathway	mmu04710	Circadian rhythm - Mus musculus (house mouse)	-10.3707	-6.10171	10/34	12953,13170,18626,18627,18628,19885,27373,79362,108079,353187	Cry2,Dbp,Per1,Per2,Per3,Rorc,Csnk1e,Bhlhe41,Prkaa2,Nr1d2
1_Member	GO Biological Processes	GO:0007623	circadian rhythm	-6.54728	-2.79109	13/146	12953,13170,18212,18626,18627,18628,19017,19885,27373,53376,79362,107503,353187	Cry2,Dbp,Ntrk2,Per1,Per2,Per3,Ppargc1a,Rorc,Csnk1e,Usp2,Bhlhe41,Atf5,Nr1d2
1_Member	GO Biological Processes	GO:0042752	regulation of circadian rhythm	-6.25666	-2.79109	12/130	11539,11554,12953,18626,18627,18628,19017,19885,27373,53376,108079,353187	Adora1,Adrb1,Cry2,Per1,Per2,Per3,Ppargc1a,Rorc,Csnk1e,Usp2,Prkaa2,Nr1d2
1_Member	GO Biological Processes	GO:0032922	circadian regulation of gene expression	-5.83379	-2.60623	9/74	12953,18626,18627,18628,19017,19885,27373,53376,79362	Cry2,Per1,Per2,Per3,Ppargc1a,Rorc,Csnk1e,Usp2,Bhlhe41
1_Member	GO Biological Processes	GO:0048511	rhythmic process	-5.41344	-2.4667	16/275	12953,13170,18212,18626,18627,18628,19017,19885,21685,27373,53376,79362,107503,108079,217082,353187	Cry2,Dbp,Ntrk2,Per1,Per2,Per3,Ppargc1a,Rorc,Tef,Csnk1e,Usp2,Bhlhe41,Atf5,Prkaa2,Hlf,Nr1d2
1_Member	GO Biological Processes	GO:0043153	entrainment of circadian clock by photoperiod	-4.53881	-1.80134	5/25	12953,18626,18627,18628,53376	Cry2,Per1,Per2,Per3,Usp2
1_Member	GO Biological Processes	GO:0009648	photoperiodism	-4.45134	-1.73869	5/26	12953,18626,18627,18628,53376	Cry2,Per1,Per2,Per3,Usp2
1_Member	GO Biological Processes	GO:0009649	entrainment of circadian clock	-4.36768	-1.69057	5/27	12953,18626,18627,18628,53376	Cry2,Per1,Per2,Per3,Usp2
1_Member	GO Biological Processes	GO:2000322	regulation of glucocorticoid receptor signaling pathway	-3.19148	-1.06045	3/12	12953,18212,18626	Cry2,Ntrk2,Per1
1_Member	WikiPathways	WP544	Exercise-induced circadian regulation	-3.11005	-1.00841	5/49	12953,18626,18627,64209,353187	Cry2,Per1,Per2,Herpud1,Nr1d2
2_Summary	KEGG Pathway	mmu04970	Salivary secretion - Mus musculus (house mouse)	-8.33925	-4.37133	12/85	11515,11554,11928,11931,11936,13010,14683,16534,18749,20496,98660,381833,19339,26427,12297,53313,73699,223864,22139,12349,12780,13849,11539,18576,19049,16517,171286,20855,57440,74492,16538,56461,94249,11740,13056,14371,64209,66241,66290,74251,75607,208659,11981,12994,14605,14708,20519,52466,63959,72401,76483,228769,12865,11758,20677,67800,108079,11988,18626,11421,13052,18627,21808,11450,12953,181…	Adcy9,Adrb1,Atp1a1,Atp1b1,Fxyd2,Cst3,Gnas,Kcnn4,Prkacb,Slc12a2,Atp1a2,Prb1,Rab3a,Creb3l1,Cacnb3,Atp2a3,Ppp2r1b,Rapgef3,Ttr,Car2,Abcc2,Ephx1,Adora1,Pde3b,Ppp1r1b,Kcnj16,Slc12a8,Stc1,Ehd3,Kbtbd13,Kcns1,Kcnip3,Slc24a3,Slc25a5,Cyb561,Fzd9,Herpud1,Tmem9,Atp6v1g1,Ankrd9,Wnk2,Fam20a,Atp9a,Csn3,Tsc22d3,Gng7,Slc22a3,Slc46a1,Slc29a1,Slc43a1,Lmf1,Psmf1,Cox7a1,Prdx6,Sox4,Dgat2,Prkaa2,Slc7a2,Per1,Ace,Cxadr,Pe…
2_Member	KEGG Pathway	mmu04970	Salivary secretion - Mus musculus (house mouse)	-8.33925	-4.37133	12/85	11515,11554,11928,11931,11936,13010,14683,16534,18749,20496,98660,381833	Adcy9,Adrb1,Atp1a1,Atp1b1,Fxyd2,Cst3,Gnas,Kcnn4,Prkacb,Slc12a2,Atp1a2,Prb1
2_Member	KEGG Pathway	mmu04911	Insulin secretion - Mus musculus (house mouse)	-6.23486	-2.79109	10/86	11515,11928,11931,11936,14683,16534,18749,19339,26427,98660	Adcy9,Atp1a1,Atp1b1,Fxyd2,Gnas,Kcnn4,Prkacb,Rab3a,Creb3l1,Atp1a2
2_Member	KEGG Pathway	mmu04261	Adrenergic signaling in cardiomyocytes - Mus musculus (house mouse)	-6.21494	-2.79109	13/156	11515,11554,11928,11931,11936,12297,14683,18749,26427,53313,73699,98660,223864	Adcy9,Adrb1,Atp1a1,Atp1b1,Fxyd2,Cacnb3,Gnas,Prkacb,Creb3l1,Atp2a3,Ppp2r1b,Atp1a2,Rapgef3
2_Member	KEGG Pathway	mmu04918	Thyroid hormone synthesis - Mus musculus (house mouse)	-5.83379	-2.60623	9/74	11515,11928,11931,11936,14683,18749,22139,26427,98660	Adcy9,Atp1a1,Atp1b1,Fxyd2,Gnas,Prkacb,Ttr,Creb3l1,Atp1a2
2_Member	KEGG Pathway	mmu04976	Bile secretion - Mus musculus (house mouse)	-5.62505	-2.58654	10/100	11515,11928,11931,11936,12349,12780,13849,14683,18749,98660	Adcy9,Atp1a1,Atp1b1,Fxyd2,Car2,Abcc2,Ephx1,Gnas,Prkacb,Atp1a2
2_Member	KEGG Pathway	mmu04024	cAMP signaling pathway - Mus musculus (house mouse)	-5.16006	-2.25284	14/224	11515,11539,11554,11928,11931,11936,14683,18576,18749,19049,26427,53313,98660,223864	Adcy9,Adora1,Adrb1,Atp1a1,Atp1b1,Fxyd2,Gnas,Pde3b,Prkacb,Ppp1r1b,Creb3l1,Atp2a3,Atp1a2,Rapgef3
2_Member	KEGG Pathway	mmu04964	Proximal tubule bicarbonate reclamation - Mus musculus (house mouse)	-4.82779	-2.01085	5/22	11928,11931,11936,12349,98660	Atp1a1,Atp1b1,Fxyd2,Car2,Atp1a2
2_Member	KEGG Pathway	mmu04971	Gastric acid secretion - Mus musculus (house mouse)	-4.81741	-2.01085	8/75	11515,11928,11931,12349,14683,16517,18749,98660	Adcy9,Atp1a1,Atp1b1,Car2,Gnas,Kcnj16,Prkacb,Atp1a2
2_Member	KEGG Pathway	mmu04961	Endocrine and other factor-regulated calcium reabsorption - Mus musculus (house mouse)	-4.48959	-1.76471	7/61	11515,11928,11931,11936,14683,18749,98660	Adcy9,Atp1a1,Atp1b1,Fxyd2,Gnas,Prkacb,Atp1a2
2_Member	GO Biological Processes	GO:1990573	potassium ion import across plasma membrane	-4.40973	-1.70898	6/43	11928,11931,16517,20496,98660,171286	Atp1a1,Atp1b1,Kcnj16,Slc12a2,Atp1a2,Slc12a8
2_Member	GO Biological Processes	GO:0006942	regulation of striated muscle contraction	-4.34461	-1.68844	8/87	11539,11554,11928,11931,20855,57440,74492,98660	Adora1,Adrb1,Atp1a1,Atp1b1,Stc1,Ehd3,Kbtbd13,Atp1a2
2_Member	GO Biological Processes	GO:0006813	potassium ion transport	-4.31167	-1.67657	11/170	11928,11931,11936,16517,16534,16538,20496,56461,94249,98660,171286	Atp1a1,Atp1b1,Fxyd2,Kcnj16,Kcnn4,Kcns1,Slc12a2,Kcnip3,Slc24a3,Atp1a2,Slc12a8
2_Member	KEGG Pathway	mmu04972	Pancreatic secretion - Mus musculus (house mouse)	-4.29026	-1.67657	9/114	11515,11928,11931,11936,12349,14683,20496,53313,98660	Adcy9,Atp1a1,Atp1b1,Fxyd2,Car2,Gnas,Slc12a2,Atp2a3,Atp1a2
2_Member	GO Biological Processes	GO:0030007	cellular potassium ion homeostasis	-4.24479	-1.66857	4/15	11928,11931,20496,98660	Atp1a1,Atp1b1,Slc12a2,Atp1a2
2_Member	KEGG Pathway	mmu04022	cGMP-PKG signaling pathway - Mus musculus (house mouse)	-4.24258	-1.66857	11/173	11515,11539,11554,11740,11928,11931,11936,18576,26427,53313,98660	Adcy9,Adora1,Adrb1,Slc25a5,Atp1a1,Atp1b1,Fxyd2,Pde3b,Creb3l1,Atp2a3,Atp1a2
2_Member	GO Biological Processes	GO:0071805	potassium ion transmembrane transport	-4.2017	-1.64031	10/145	11928,11931,16517,16534,16538,20496,56461,94249,98660,171286	Atp1a1,Atp1b1,Kcnj16,Kcnn4,Kcns1,Slc12a2,Kcnip3,Slc24a3,Atp1a2,Slc12a8
2_Member	GO Biological Processes	GO:0050801	monoatomic ion homeostasis	-4.12882	-1.60806	21/547	11539,11928,11931,12349,12780,13056,14371,14683,16517,20496,20855,53313,64209,66241,66290,74251,75607,94249,98660,171286,208659	Adora1,Atp1a1,Atp1b1,Car2,Abcc2,Cyb561,Fzd9,Gnas,Kcnj16,Slc12a2,Stc1,Atp2a3,Herpud1,Tmem9,Atp6v1g1,Ankrd9,Wnk2,Slc24a3,Atp1a2,Slc12a8,Fam20a
2_Member	GO Biological Processes	GO:0055117	regulation of cardiac muscle contraction	-4.06041	-1.55488	7/71	11539,11554,11928,11931,20855,57440,98660	Adora1,Adrb1,Atp1a1,Atp1b1,Stc1,Ehd3,Atp1a2
2_Member	GO Biological Processes	GO:0010248	establishment or maintenance of transmembrane electrochemical gradient	-3.96589	-1.48227	3/7	11928,11931,11936	Atp1a1,Atp1b1,Fxyd2
2_Member	Reactome Gene Sets	R-MMU-936837	Ion transport by P-type ATPases	-3.84207	-1.38603	6/54	11928,11931,11936,11981,53313,98660	Atp1a1,Atp1b1,Fxyd2,Atp9a,Atp2a3,Atp1a2
2_Member	GO Biological Processes	GO:0055075	potassium ion homeostasis	-3.80548	-1.36458	5/35	11928,11931,20496,98660,171286	Atp1a1,Atp1b1,Slc12a2,Atp1a2,Slc12a8
2_Member	GO Biological Processes	GO:0086004	regulation of cardiac muscle cell contraction	-3.57767	-1.24807	5/39	11539,11554,11928,20855,98660	Adora1,Adrb1,Atp1a1,Stc1,Atp1a2
2_Member	Reactome Gene Sets	R-MMU-382551	Transport of small molecules	-3.57614	-1.24807	22/644	11740,11928,11931,11936,11981,12349,12780,12994,14605,14683,14708,18749,20496,20519,52466,53313,63959,66290,72401,76483,98660,228769	Slc25a5,Atp1a1,Atp1b1,Fxyd2,Atp9a,Car2,Abcc2,Csn3,Tsc22d3,Gnas,Gng7,Prkacb,Slc12a2,Slc22a3,Slc46a1,Atp2a3,Slc29a1,Atp6v1g1,Slc43a1,Lmf1,Atp1a2,Psmf1
2_Member	KEGG Pathway	mmu04260	Cardiac muscle contraction - Mus musculus (house mouse)	-3.50513	-1.22741	7/87	11928,11931,11936,12297,12865,53313,98660	Atp1a1,Atp1b1,Fxyd2,Cacnb3,Cox7a1,Atp2a3,Atp1a2
2_Member	GO Biological Processes	GO:0055080	monoatomic cation homeostasis	-3.37415	-1.1659	19/534	11539,11928,11931,12349,13056,14371,14683,16517,20496,20855,53313,64209,66241,66290,74251,94249,98660,171286,208659	Adora1,Atp1a1,Atp1b1,Car2,Cyb561,Fzd9,Gnas,Kcnj16,Slc12a2,Stc1,Atp2a3,Herpud1,Tmem9,Atp6v1g1,Ankrd9,Slc24a3,Atp1a2,Slc12a8,Fam20a
2_Member	GO Biological Processes	GO:1902600	proton transmembrane transport	-3.2902	-1.10043	6/68	11928,11931,11936,52466,66290,98660	Atp1a1,Atp1b1,Fxyd2,Slc46a1,Atp6v1g1,Atp1a2
2_Member	GO Biological Processes	GO:0019725	cellular homeostasis	-3.26499	-1.09127	22/679	11539,11758,11928,11931,12349,12780,13056,14371,16534,20496,20677,20855,53313,64209,66241,66290,67800,74251,94249,98660,108079,171286	Adora1,Prdx6,Atp1a1,Atp1b1,Car2,Abcc2,Cyb561,Fzd9,Kcnn4,Slc12a2,Sox4,Stc1,Atp2a3,Herpud1,Tmem9,Atp6v1g1,Dgat2,Ankrd9,Slc24a3,Atp1a2,Prkaa2,Slc12a8
2_Member	GO Biological Processes	GO:0006883	cellular sodium ion homeostasis	-3.19657	-1.06045	4/27	11928,11931,20496,98660	Atp1a1,Atp1b1,Slc12a2,Atp1a2
2_Member	GO Biological Processes	GO:1903115	regulation of actin filament-based movement	-3.19409	-1.06045	5/47	11539,11554,11928,20855,98660	Adora1,Adrb1,Atp1a1,Stc1,Atp1a2
2_Member	GO Biological Processes	GO:0098771	inorganic ion homeostasis	-3.16421	-1.03828	17/469	11539,11928,11931,12780,13056,14371,14683,20496,20855,53313,64209,66290,74251,94249,98660,171286,208659	Adora1,Atp1a1,Atp1b1,Abcc2,Cyb561,Fzd9,Gnas,Slc12a2,Stc1,Atp2a3,Herpud1,Atp6v1g1,Ankrd9,Slc24a3,Atp1a2,Slc12a8,Fam20a
2_Member	GO Biological Processes	GO:0098657	import into cell	-3.14327	-1.02409	10/196	11928,11931,11988,16517,20496,20519,52466,63959,98660,171286	Atp1a1,Atp1b1,Slc7a2,Kcnj16,Slc12a2,Slc22a3,Slc46a1,Slc29a1,Atp1a2,Slc12a8
2_Member	KEGG Pathway	mmu04925	Aldosterone synthesis and secretion - Mus musculus (house mouse)	-3.08723	-0.995212	7/102	11515,11928,11931,14683,18749,26427,98660	Adcy9,Atp1a1,Atp1b1,Gnas,Prkacb,Creb3l1,Atp1a2
2_Member	GO Biological Processes	GO:0036376	sodium ion export across plasma membrane	-3.08232	-0.995212	3/13	11928,11931,98660	Atp1a1,Atp1b1,Atp1a2
2_Member	GO Biological Processes	GO:0002028	regulation of sodium ion transport	-3.06211	-0.977852	7/103	11928,11931,11936,14683,18626,75607,98660	Atp1a1,Atp1b1,Fxyd2,Gnas,Per1,Wnk2,Atp1a2
2_Member	GO Biological Processes	GO:0055082	cellular chemical homeostasis	-3.02568	-0.949853	19/571	11539,11928,11931,12349,12780,13056,14371,20496,20677,20855,53313,64209,66241,66290,67800,74251,94249,98660,108079	Adora1,Atp1a1,Atp1b1,Car2,Abcc2,Cyb561,Fzd9,Slc12a2,Sox4,Stc1,Atp2a3,Herpud1,Tmem9,Atp6v1g1,Dgat2,Ankrd9,Slc24a3,Atp1a2,Prkaa2
2_Member	Reactome Gene Sets	R-MMU-5578775	Ion homeostasis	-2.99127	-0.926441	5/52	11928,11931,11936,53313,98660	Atp1a1,Atp1b1,Fxyd2,Atp2a3,Atp1a2
2_Member	GO Biological Processes	GO:0006873	cellular monoatomic ion homeostasis	-2.96282	-0.913972	16/446	11539,11928,11931,12349,12780,13056,14371,20496,20855,53313,64209,66241,66290,74251,94249,98660	Adora1,Atp1a1,Atp1b1,Car2,Abcc2,Cyb561,Fzd9,Slc12a2,Stc1,Atp2a3,Herpud1,Tmem9,Atp6v1g1,Ankrd9,Slc24a3,Atp1a2
2_Member	GO Biological Processes	GO:0055065	metal ion homeostasis	-2.95272	-0.907127	16/447	11539,11928,11931,13056,14371,14683,20496,20855,53313,64209,66290,74251,94249,98660,171286,208659	Adora1,Atp1a1,Atp1b1,Cyb561,Fzd9,Gnas,Slc12a2,Stc1,Atp2a3,Herpud1,Atp6v1g1,Ankrd9,Slc24a3,Atp1a2,Slc12a8,Fam20a
2_Member	KEGG Pathway	mmu04978	Mineral absorption - Mus musculus (house mouse)	-2.9165	-0.895521	5/54	11928,11931,11936,52466,98660	Atp1a1,Atp1b1,Fxyd2,Slc46a1,Atp1a2
2_Member	GO Biological Processes	GO:0140115	export across plasma membrane	-2.74312	-0.781665	5/59	11928,11931,12780,16534,98660	Atp1a1,Atp1b1,Abcc2,Kcnn4,Atp1a2
2_Member	GO Biological Processes	GO:0055078	sodium ion homeostasis	-2.67151	-0.737008	4/37	11928,11931,20496,98660	Atp1a1,Atp1b1,Slc12a2,Atp1a2
2_Member	GO Biological Processes	GO:1903522	regulation of blood circulation	-2.65016	-0.72165	11/267	11421,11539,11554,11928,11931,13052,18627,20855,21808,57440,98660	Ace,Adora1,Adrb1,Atp1a1,Atp1b1,Cxadr,Per2,Stc1,Tgfb2,Ehd3,Atp1a2
2_Member	GO Biological Processes	GO:0030003	cellular monoatomic cation homeostasis	-2.63576	-0.713394	15/436	11539,11928,11931,12349,13056,14371,20496,20855,53313,64209,66241,66290,74251,94249,98660	Adora1,Atp1a1,Atp1b1,Car2,Cyb561,Fzd9,Slc12a2,Stc1,Atp2a3,Herpud1,Tmem9,Atp6v1g1,Ankrd9,Slc24a3,Atp1a2
2_Member	GO Biological Processes	GO:0098739	import across plasma membrane	-2.63216	-0.713394	8/156	11928,11931,11988,16517,20496,52466,98660,171286	Atp1a1,Atp1b1,Slc7a2,Kcnj16,Slc12a2,Slc46a1,Atp1a2,Slc12a8
2_Member	KEGG Pathway	mmu04960	Aldosterone-regulated sodium reabsorption - Mus musculus (house mouse)	-2.62824	-0.713394	4/38	11928,11931,11936,98660	Atp1a1,Atp1b1,Fxyd2,Atp1a2
2_Member	GO Biological Processes	GO:0044057	regulation of system process	-2.61969	-0.708671	20/667	11421,11450,11539,11554,11928,11931,12297,12953,13052,14683,18124,18627,19062,20599,20665,20855,21808,57440,74492,98660	Ace,Adipoq,Adora1,Adrb1,Atp1a1,Atp1b1,Cacnb3,Cry2,Cxadr,Gnas,Nr4a3,Per2,Inpp5k,Smr3a,Sox10,Stc1,Tgfb2,Ehd3,Kbtbd13,Atp1a2
2_Member	GO Biological Processes	GO:0098662	inorganic cation transmembrane transport	-2.57659	-0.684213	16/487	11928,11931,11936,12297,12780,16517,16534,16538,20496,52466,53313,56461,66290,94249,98660,171286	Atp1a1,Atp1b1,Fxyd2,Cacnb3,Abcc2,Kcnj16,Kcnn4,Kcns1,Slc12a2,Slc46a1,Atp2a3,Kcnip3,Atp6v1g1,Slc24a3,Atp1a2,Slc12a8
2_Member	GO Biological Processes	GO:0008016	regulation of heart contraction	-2.55458	-0.667789	9/197	11539,11554,11928,11931,13052,20855,21808,57440,98660	Adora1,Adrb1,Atp1a1,Atp1b1,Cxadr,Stc1,Tgfb2,Ehd3,Atp1a2
2_Member	GO Biological Processes	GO:0006875	cellular metal ion homeostasis	-2.55113	-0.667789	13/358	11539,11928,11931,13056,14371,20496,20855,53313,64209,66290,74251,94249,98660	Adora1,Atp1a1,Atp1b1,Cyb561,Fzd9,Slc12a2,Stc1,Atp2a3,Herpud1,Atp6v1g1,Ankrd9,Slc24a3,Atp1a2
2_Member	GO Biological Processes	GO:0098655	monoatomic cation transmembrane transport	-2.52451	-0.655229	16/493	11928,11931,11936,12297,12780,16517,16534,16538,20496,52466,53313,56461,66290,94249,98660,171286	Atp1a1,Atp1b1,Fxyd2,Cacnb3,Abcc2,Kcnj16,Kcnn4,Kcns1,Slc12a2,Slc46a1,Atp2a3,Kcnip3,Atp6v1g1,Slc24a3,Atp1a2,Slc12a8
2_Member	GO Biological Processes	GO:0098659	inorganic cation import across plasma membrane	-2.4675	-0.628302	6/98	11928,11931,16517,20496,98660,171286	Atp1a1,Atp1b1,Kcnj16,Slc12a2,Atp1a2,Slc12a8
2_Member	GO Biological Processes	GO:0099587	inorganic ion import across plasma membrane	-2.4675	-0.628302	6/98	11928,11931,16517,20496,98660,171286	Atp1a1,Atp1b1,Kcnj16,Slc12a2,Atp1a2,Slc12a8
2_Member	Reactome Gene Sets	R-MMU-5576891	Cardiac conduction	-2.4675	-0.628302	6/98	11928,11931,11936,53313,56461,98660	Atp1a1,Atp1b1,Fxyd2,Atp2a3,Kcnip3,Atp1a2
2_Member	GO Biological Processes	GO:0006937	regulation of muscle contraction	-2.43474	-0.606695	8/168	11539,11554,11928,11931,20855,57440,74492,98660	Adora1,Adrb1,Atp1a1,Atp1b1,Stc1,Ehd3,Kbtbd13,Atp1a2
2_Member	Reactome Gene Sets	R-MMU-983712	Ion channel transport	-2.41915	-0.595806	8/169	11928,11931,11936,11981,14605,53313,66290,98660	Atp1a1,Atp1b1,Fxyd2,Atp9a,Tsc22d3,Atp2a3,Atp6v1g1,Atp1a2
2_Member	KEGG Pathway	mmu04973	Carbohydrate digestion and absorption - Mus musculus (house mouse)	-2.2575	-0.475687	4/48	11928,11931,11936,98660	Atp1a1,Atp1b1,Fxyd2,Atp1a2
2_Member	GO Biological Processes	GO:0098660	inorganic ion transmembrane transport	-2.12897	-0.390222	16/543	11928,11931,11936,12297,12780,16517,16534,16538,20496,52466,53313,56461,66290,94249,98660,171286	Atp1a1,Atp1b1,Fxyd2,Cacnb3,Abcc2,Kcnj16,Kcnn4,Kcns1,Slc12a2,Slc46a1,Atp2a3,Kcnip3,Atp6v1g1,Slc24a3,Atp1a2,Slc12a8
2_Member	Reactome Gene Sets	R-MMU-397014	Muscle contraction	-2.09985	-0.369975	7/153	11928,11931,11936,20411,53313,56461,98660	Atp1a1,Atp1b1,Fxyd2,Sorbs1,Atp2a3,Kcnip3,Atp1a2
2_Member	GO Biological Processes	GO:0045822	negative regulation of heart contraction	-2.05191	-0.34167	3/29	11539,11928,98660	Adora1,Atp1a1,Atp1a2
2_Member	KEGG Pathway	mmu04919	Thyroid hormone signaling pathway - Mus musculus (house mouse)	-2.04384	-0.340735	6/120	11928,11931,11936,18749,53313,98660	Atp1a1,Atp1b1,Fxyd2,Prkacb,Atp2a3,Atp1a2
2_Member	GO Biological Processes	GO:0045932	negative regulation of muscle contraction	-2.01088	-0.320105	3/30	11539,11554,98660	Adora1,Adrb1,Atp1a2
3_Summary	KEGG Pathway	mmu00512	Mucin type O-glycan biosynthesis - Mus musculus (house mouse)	-6.44253	-2.79109	7/32	14425,14537,20442,78754,94192,207839,230145,56386,14422,54613,76483,269181,11515,12445,50790,54710,56248,67880,72269,100705,13685,14645,16785,18627,19042,19933,19982,20042,20116,26961,27370,54127,54217,17155	Galnt3,Gcnt1,St3gal1,Galnt15,C1galt1,Galnt6,Galnt12,B4galt6,B4galnt2,St3gal6,Lmf1,Mgat4a,Adcy9,Ccnd3,Acsl4,Hs3st3b1,Ak3,Dcxr,Cda,Acacb,Eif4ebp1,Glul,Rpsa,Per2,Ppm1a,Rpl21,Rpl36a,Rps12,Rps8,Rpl8,Rps26,Rps28,Rpl36,Man1a
3_Member	KEGG Pathway	mmu00512	Mucin type O-glycan biosynthesis - Mus musculus (house mouse)	-6.44253	-2.79109	7/32	14425,14537,20442,78754,94192,207839,230145	Galnt3,Gcnt1,St3gal1,Galnt15,C1galt1,Galnt6,Galnt12
3_Member	Reactome Gene Sets	R-MMU-913709	O-linked glycosylation of mucins	-5.97433	-2.60846	8/53	14425,14537,20442,56386,78754,94192,207839,230145	Galnt3,Gcnt1,St3gal1,B4galt6,Galnt15,C1galt1,Galnt6,Galnt12
3_Member	Reactome Gene Sets	R-MMU-5173105	O-linked glycosylation	-4.03869	-1.54059	8/96	14425,14537,20442,56386,78754,94192,207839,230145	Galnt3,Gcnt1,St3gal1,B4galt6,Galnt15,C1galt1,Galnt6,Galnt12
3_Member	GO Biological Processes	GO:0006486	protein glycosylation	-3.79877	-1.36458	11/194	14422,14425,14537,20442,54613,76483,78754,94192,207839,230145,269181	B4galnt2,Galnt3,Gcnt1,St3gal1,St3gal6,Lmf1,Galnt15,C1galt1,Galnt6,Galnt12,Mgat4a
3_Member	GO Biological Processes	GO:0043413	macromolecule glycosylation	-3.79877	-1.36458	11/194	14422,14425,14537,20442,54613,76483,78754,94192,207839,230145,269181	B4galnt2,Galnt3,Gcnt1,St3gal1,St3gal6,Lmf1,Galnt15,C1galt1,Galnt6,Galnt12,Mgat4a
3_Member	GO Biological Processes	GO:1901137	carbohydrate derivative biosynthetic process	-3.7398	-1.32211	20/541	11515,12445,14422,14425,14537,20442,50790,54613,54710,56248,56386,67880,72269,76483,78754,94192,100705,207839,230145,269181	Adcy9,Ccnd3,B4galnt2,Galnt3,Gcnt1,St3gal1,Acsl4,St3gal6,Hs3st3b1,Ak3,B4galt6,Dcxr,Cda,Lmf1,Galnt15,C1galt1,Acacb,Galnt6,Galnt12,Mgat4a
3_Member	GO Biological Processes	GO:0034645	cellular macromolecule biosynthetic process	-3.62768	-1.24807	25/773	13685,14422,14425,14537,14645,16785,18627,19042,19933,19982,20042,20116,20442,26961,27370,54127,54217,54613,54710,76483,78754,94192,207839,230145,269181	Eif4ebp1,B4galnt2,Galnt3,Gcnt1,Glul,Rpsa,Per2,Ppm1a,Rpl21,Rpl36a,Rps12,Rps8,St3gal1,Rpl8,Rps26,Rps28,Rpl36,St3gal6,Hs3st3b1,Lmf1,Galnt15,C1galt1,Galnt6,Galnt12,Mgat4a
3_Member	GO Biological Processes	GO:0070085	glycosylation	-3.39708	-1.16952	11/216	14422,14425,14537,20442,54613,76483,78754,94192,207839,230145,269181	B4galnt2,Galnt3,Gcnt1,St3gal1,St3gal6,Lmf1,Galnt15,C1galt1,Galnt6,Galnt12,Mgat4a
3_Member	GO Biological Processes	GO:0009101	glycoprotein biosynthetic process	-3.39122	-1.16759	12/252	14422,14425,14537,20442,54613,54710,76483,78754,94192,207839,230145,269181	B4galnt2,Galnt3,Gcnt1,St3gal1,St3gal6,Hs3st3b1,Lmf1,Galnt15,C1galt1,Galnt6,Galnt12,Mgat4a
3_Member	KEGG Pathway	mmu00514	Other types of O-glycan biosynthesis - Mus musculus (house mouse)	-3.37547	-1.1659	5/43	14425,78754,94192,207839,230145	Galnt3,Galnt15,C1galt1,Galnt6,Galnt12
3_Member	GO Biological Processes	GO:0009100	glycoprotein metabolic process	-2.9804	-0.920964	13/320	14422,14425,14537,17155,20442,54613,54710,76483,78754,94192,207839,230145,269181	B4galnt2,Galnt3,Gcnt1,Man1a,St3gal1,St3gal6,Hs3st3b1,Lmf1,Galnt15,C1galt1,Galnt6,Galnt12,Mgat4a
3_Member	GO Biological Processes	GO:0006493	protein O-linked glycosylation	-2.88781	-0.881309	6/81	14425,14537,78754,94192,207839,230145	Galnt3,Gcnt1,Galnt15,C1galt1,Galnt6,Galnt12
4_Summary	GO Biological Processes	GO:0051926	negative regulation of calcium ion transport	-5.83379	-2.60623	9/74	11421,12297,14873,19062,20855,21808,53376,68949,98660,11539,11554,11928,11931,11936,14683,16538,18626,26557,56461,57440,75607,223864,11450,12349,16517,18124,18627,19017,20411,67389,68943,72401	Ace,Cacnb3,Gsto1,Inpp5k,Stc1,Tgfb2,Usp2,Zfas1,Atp1a2,Adora1,Adrb1,Atp1a1,Atp1b1,Fxyd2,Gnas,Kcns1,Per1,Homer2,Kcnip3,Ehd3,Wnk2,Rapgef3,Adipoq,Car2,Kcnj16,Nr4a3,Per2,Ppargc1a,Sorbs1,C1qtnf12,Pink1,Slc43a1
4_Member	GO Biological Processes	GO:0051926	negative regulation of calcium ion transport	-5.83379	-2.60623	9/74	11421,12297,14873,19062,20855,21808,53376,68949,98660	Ace,Cacnb3,Gsto1,Inpp5k,Stc1,Tgfb2,Usp2,Zfas1,Atp1a2
4_Member	GO Biological Processes	GO:0010959	regulation of metal ion transport	-5.75757	-2.59515	22/462	11421,11539,11554,11928,11931,11936,12297,14683,14873,16538,18626,19062,20855,21808,26557,53376,56461,57440,68949,75607,98660,223864	Ace,Adora1,Adrb1,Atp1a1,Atp1b1,Fxyd2,Cacnb3,Gnas,Gsto1,Kcns1,Per1,Inpp5k,Stc1,Tgfb2,Homer2,Usp2,Kcnip3,Ehd3,Zfas1,Wnk2,Atp1a2,Rapgef3
4_Member	GO Biological Processes	GO:0034762	regulation of transmembrane transport	-4.98815	-2.11714	25/636	11421,11450,11554,11931,11936,12297,12349,14873,16517,16538,18124,18627,19017,19062,20411,21808,56461,57440,67389,68943,68949,72401,75607,98660,223864	Ace,Adipoq,Adrb1,Atp1b1,Fxyd2,Cacnb3,Car2,Gsto1,Kcnj16,Kcns1,Nr4a3,Per2,Ppargc1a,Inpp5k,Sorbs1,Tgfb2,Kcnip3,Ehd3,C1qtnf12,Pink1,Zfas1,Slc43a1,Wnk2,Atp1a2,Rapgef3
4_Member	GO Biological Processes	GO:0043269	regulation of monoatomic ion transport	-4.98815	-2.11714	25/636	11421,11539,11554,11928,11931,11936,12297,12349,14683,14873,16517,16538,18626,19062,20855,21808,26557,53376,56461,57440,68943,68949,75607,98660,223864	Ace,Adora1,Adrb1,Atp1a1,Atp1b1,Fxyd2,Cacnb3,Car2,Gnas,Gsto1,Kcnj16,Kcns1,Per1,Inpp5k,Stc1,Tgfb2,Homer2,Usp2,Kcnip3,Ehd3,Pink1,Zfas1,Wnk2,Atp1a2,Rapgef3
4_Member	GO Biological Processes	GO:0043271	negative regulation of monoatomic ion transport	-4.63005	-1.83822	11/157	11421,11936,12297,14873,19062,20855,21808,53376,68949,75607,98660	Ace,Fxyd2,Cacnb3,Gsto1,Inpp5k,Stc1,Tgfb2,Usp2,Zfas1,Wnk2,Atp1a2
4_Member	GO Biological Processes	GO:0051924	regulation of calcium ion transport	-3.86486	-1.40209	14/294	11421,11554,11931,12297,14873,19062,20855,21808,26557,53376,57440,68949,98660,223864	Ace,Adrb1,Atp1b1,Cacnb3,Gsto1,Inpp5k,Stc1,Tgfb2,Homer2,Usp2,Ehd3,Zfas1,Atp1a2,Rapgef3
4_Member	GO Biological Processes	GO:0032411	positive regulation of transporter activity	-3.60604	-1.24807	9/140	11450,11554,11931,12297,14873,57440,68943,75607,223864	Adipoq,Adrb1,Atp1b1,Cacnb3,Gsto1,Ehd3,Pink1,Wnk2,Rapgef3
4_Member	GO Biological Processes	GO:0034764	positive regulation of transmembrane transport	-3.55199	-1.24686	13/278	11450,11554,11931,12297,12349,14873,18124,20411,57440,67389,68943,75607,223864	Adipoq,Adrb1,Atp1b1,Cacnb3,Car2,Gsto1,Nr4a3,Sorbs1,Ehd3,C1qtnf12,Pink1,Wnk2,Rapgef3
4_Member	GO Biological Processes	GO:0032409	regulation of transporter activity	-3.52853	-1.23731	14/317	11450,11554,11931,11936,12297,14873,16538,19017,57440,68943,68949,75607,98660,223864	Adipoq,Adrb1,Atp1b1,Fxyd2,Cacnb3,Gsto1,Kcns1,Ppargc1a,Ehd3,Pink1,Zfas1,Wnk2,Atp1a2,Rapgef3
4_Member	GO Biological Processes	GO:0032412	regulation of monoatomic ion transmembrane transporter activity	-3.37663	-1.1659	13/290	11554,11931,11936,12297,14873,16538,19017,57440,68943,68949,75607,98660,223864	Adrb1,Atp1b1,Fxyd2,Cacnb3,Gsto1,Kcns1,Ppargc1a,Ehd3,Pink1,Zfas1,Wnk2,Atp1a2,Rapgef3
4_Member	GO Biological Processes	GO:0034763	negative regulation of transmembrane transport	-3.36332	-1.15883	9/151	11421,11936,12297,14873,19062,21808,68949,72401,98660	Ace,Fxyd2,Cacnb3,Gsto1,Inpp5k,Tgfb2,Zfas1,Slc43a1,Atp1a2
4_Member	GO Biological Processes	GO:0022898	regulation of transmembrane transporter activity	-3.19795	-1.06045	13/303	11554,11931,11936,12297,14873,16538,19017,57440,68943,68949,75607,98660,223864	Adrb1,Atp1b1,Fxyd2,Cacnb3,Gsto1,Kcns1,Ppargc1a,Ehd3,Pink1,Zfas1,Wnk2,Atp1a2,Rapgef3
4_Member	GO Biological Processes	GO:0032414	positive regulation of ion transmembrane transporter activity	-3.0952	-0.999437	8/132	11554,11931,12297,14873,57440,68943,75607,223864	Adrb1,Atp1b1,Cacnb3,Gsto1,Ehd3,Pink1,Wnk2,Rapgef3
4_Member	GO Biological Processes	GO:1903170	negative regulation of calcium ion transmembrane transport	-2.84494	-0.85245	5/56	12297,14873,21808,68949,98660	Cacnb3,Gsto1,Tgfb2,Zfas1,Atp1a2
4_Member	GO Biological Processes	GO:1901020	negative regulation of calcium ion transmembrane transporter activity	-2.62824	-0.713394	4/38	12297,14873,68949,98660	Cacnb3,Gsto1,Zfas1,Atp1a2
4_Member	GO Biological Processes	GO:0043270	positive regulation of monoatomic ion transport	-2.5514	-0.667789	11/275	11539,11554,11931,12297,14683,14873,20855,57440,68943,75607,223864	Adora1,Adrb1,Atp1b1,Cacnb3,Gnas,Gsto1,Stc1,Ehd3,Pink1,Wnk2,Rapgef3
4_Member	GO Biological Processes	GO:1901019	regulation of calcium ion transmembrane transporter activity	-2.51202	-0.654692	6/96	11931,12297,14873,57440,68949,98660	Atp1b1,Cacnb3,Gsto1,Ehd3,Zfas1,Atp1a2
4_Member	GO Biological Processes	GO:1903169	regulation of calcium ion transmembrane transport	-2.49653	-0.642555	9/201	11554,11931,12297,14873,21808,57440,68949,98660,223864	Adrb1,Atp1b1,Cacnb3,Gsto1,Tgfb2,Ehd3,Zfas1,Atp1a2,Rapgef3
4_Member	GO Biological Processes	GO:1904062	regulation of monoatomic cation transmembrane transport	-2.42002	-0.595806	13/371	11554,11931,11936,12297,14873,16538,21808,56461,57440,68949,75607,98660,223864	Adrb1,Atp1b1,Fxyd2,Cacnb3,Gsto1,Kcns1,Tgfb2,Kcnip3,Ehd3,Zfas1,Wnk2,Atp1a2,Rapgef3
4_Member	GO Biological Processes	GO:1904063	negative regulation of cation transmembrane transport	-2.38182	-0.572265	6/102	11936,12297,14873,21808,68949,98660	Fxyd2,Cacnb3,Gsto1,Tgfb2,Zfas1,Atp1a2
4_Member	GO Biological Processes	GO:1904427	positive regulation of calcium ion transmembrane transport	-2.24178	-0.462791	6/109	11554,11931,12297,14873,57440,223864	Adrb1,Atp1b1,Cacnb3,Gsto1,Ehd3,Rapgef3
4_Member	GO Biological Processes	GO:1901021	positive regulation of calcium ion transmembrane transporter activity	-2.19432	-0.42786	4/50	11931,12297,14873,57440	Atp1b1,Cacnb3,Gsto1,Ehd3
4_Member	GO Biological Processes	GO:0034765	regulation of monoatomic ion transmembrane transport	-2.15563	-0.403871	15/492	11554,11931,11936,12297,14873,16517,16538,21808,56461,57440,68943,68949,75607,98660,223864	Adrb1,Atp1b1,Fxyd2,Cacnb3,Gsto1,Kcnj16,Kcns1,Tgfb2,Kcnip3,Ehd3,Pink1,Zfas1,Wnk2,Atp1a2,Rapgef3
4_Member	GO Biological Processes	GO:0034766	negative regulation of monoatomic ion transmembrane transport	-2.13073	-0.390691	6/115	11936,12297,14873,21808,68949,98660	Fxyd2,Cacnb3,Gsto1,Tgfb2,Zfas1,Atp1a2
4_Member	GO Biological Processes	GO:0051928	positive regulation of calcium ion transport	-2.11481	-0.381149	7/152	11554,11931,12297,14873,20855,57440,223864	Adrb1,Atp1b1,Cacnb3,Gsto1,Stc1,Ehd3,Rapgef3
4_Member	GO Biological Processes	GO:0032413	negative regulation of ion transmembrane transporter activity	-2.06174	-0.346673	5/85	11936,12297,14873,68949,98660	Fxyd2,Cacnb3,Gsto1,Zfas1,Atp1a2
5_Summary	KEGG Pathway	mmu04923	Regulation of lipolysis in adipocytes - Mus musculus (house mouse)	-5.72613	-2.59515	8/57	11515,11539,11554,11770,14683,18576,18749,66853,11450,12297,14708,50790,100705,108079,223864,11931,11936,53313,14873,16009,107503,21808,12224,12445,13088,13685,13849,26427,18626,18627,18628,11421,216233,19049,14645,26557	Adcy9,Adora1,Adrb1,Fabp4,Gnas,Pde3b,Prkacb,Pnpla2,Adipoq,Cacnb3,Gng7,Acsl4,Acacb,Prkaa2,Rapgef3,Atp1b1,Fxyd2,Atp2a3,Gsto1,Igfbp3,Atf5,Tgfb2,Klf5,Ccnd3,Cyp2b10,Eif4ebp1,Ephx1,Creb3l1,Per1,Per2,Per3,Ace,Socs2,Ppp1r1b,Glul,Homer2
5_Member	KEGG Pathway	mmu04923	Regulation of lipolysis in adipocytes - Mus musculus (house mouse)	-5.72613	-2.59515	8/57	11515,11539,11554,11770,14683,18576,18749,66853	Adcy9,Adora1,Adrb1,Fabp4,Gnas,Pde3b,Prkacb,Pnpla2
5_Member	Reactome Gene Sets	R-MMU-163685	Integration of energy metabolism	-5.68644	-2.59358	9/77	11450,12297,14683,14708,18749,50790,100705,108079,223864	Adipoq,Cacnb3,Gnas,Gng7,Prkacb,Acsl4,Acacb,Prkaa2,Rapgef3
5_Member	Reactome Gene Sets	R-MMU-422356	Regulation of insulin secretion	-3.54733	-1.24686	6/61	12297,14683,14708,18749,50790,223864	Cacnb3,Gnas,Gng7,Prkacb,Acsl4,Rapgef3
5_Member	WikiPathways	WP553	Calcium regulation in cardiac cells	-3.51503	-1.23285	9/144	11515,11554,11931,11936,12297,14683,14708,18749,53313	Adcy9,Adrb1,Atp1b1,Fxyd2,Cacnb3,Gnas,Gng7,Prkacb,Atp2a3
5_Member	WikiPathways	WP385	Myometrial relaxation and contraction pathways	-3.40573	-1.1702	9/149	11515,12297,14683,14708,14873,16009,18749,53313,107503	Adcy9,Cacnb3,Gnas,Gng7,Gsto1,Igfbp3,Prkacb,Atp2a3,Atf5
5_Member	KEGG Pathway	mmu05414	Dilated cardiomyopathy - Mus musculus (house mouse)	-3.29989	-1.10282	7/94	11515,11554,12297,14683,18749,21808,53313	Adcy9,Adrb1,Cacnb3,Gnas,Prkacb,Tgfb2,Atp2a3
5_Member	KEGG Pathway	mmu05207	Chemical carcinogenesis - receptor activation - Mus musculus (house mouse)	-3.24833	-1.07975	11/225	11515,11554,12224,12445,13088,13685,13849,14683,14873,18749,26427	Adcy9,Adrb1,Klf5,Ccnd3,Cyp2b10,Eif4ebp1,Ephx1,Gnas,Gsto1,Prkacb,Creb3l1
5_Member	KEGG Pathway	mmu04713	Circadian entrainment - Mus musculus (house mouse)	-3.19087	-1.06045	7/98	11515,14683,14708,18626,18627,18628,18749	Adcy9,Gnas,Gng7,Per1,Per2,Per3,Prkacb
5_Member	KEGG Pathway	mmu04924	Renin secretion - Mus musculus (house mouse)	-3.03263	-0.954012	6/76	11421,11539,11554,14683,18576,18749	Ace,Adora1,Adrb1,Gnas,Pde3b,Prkacb
5_Member	Reactome Gene Sets	R-MMU-381676	Glucagon-like Peptide-1 (GLP1) regulates insulin secretion	-2.91031	-0.893424	4/32	14683,14708,18749,223864	Gnas,Gng7,Prkacb,Rapgef3
5_Member	GO Biological Processes	GO:0040015	negative regulation of multicellular organism growth	-2.72526	-0.77228	3/17	11554,14683,216233	Adrb1,Gnas,Socs2
5_Member	KEGG Pathway	mmu05032	Morphine addiction - Mus musculus (house mouse)	-2.62864	-0.713394	6/91	11515,11539,14683,14708,18576,18749	Adcy9,Adora1,Gnas,Gng7,Pde3b,Prkacb
5_Member	GO Biological Processes	GO:0071880	adenylate cyclase-activating adrenergic receptor signaling pathway	-2.51514	-0.654692	3/20	11515,11554,14683	Adcy9,Adrb1,Gnas
5_Member	KEGG Pathway	mmu04962	Vasopressin-regulated water reabsorption - Mus musculus (house mouse)	-2.3938	-0.578167	4/44	11515,14683,18749,26427	Adcy9,Gnas,Prkacb,Creb3l1
5_Member	GO Biological Processes	GO:0071875	adrenergic receptor signaling pathway	-2.28482	-0.490085	3/24	11515,11554,14683	Adcy9,Adrb1,Gnas
5_Member	KEGG Pathway	mmu05030	Cocaine addiction - Mus musculus (house mouse)	-2.2575	-0.475687	4/48	14683,18749,19049,26427	Gnas,Prkacb,Ppp1r1b,Creb3l1
5_Member	KEGG Pathway	mmu04724	Glutamatergic synapse - Mus musculus (house mouse)	-2.16689	-0.412483	6/113	11515,14645,14683,14708,18749,26557	Adcy9,Glul,Gnas,Gng7,Prkacb,Homer2
5_Member	KEGG Pathway	mmu04935	Growth hormone synthesis, secretion and action - Mus musculus (house mouse)	-2.09538	-0.36955	6/117	11515,14683,16009,18749,26427,216233	Adcy9,Gnas,Igfbp3,Prkacb,Creb3l1,Socs2
5_Member	Reactome Gene Sets	R-MMU-9634597	GPER1 signaling	-2.09462	-0.36955	3/28	14683,14708,18749	Gnas,Gng7,Prkacb
6_Summary	GO Biological Processes	GO:0019216	regulation of lipid metabolic process	-5.71797	-2.59515	20/393	11450,11539,11928,12894,18124,18576,19017,19885,20411,21835,50790,55990,66853,67713,67800,76483,100705,108079,216505,353187,13685,20249,26427,73699,13106,16803	Adipoq,Adora1,Atp1a1,Cpt1a,Nr4a3,Pde3b,Ppargc1a,Rorc,Sorbs1,Thrsp,Acsl4,Fmo2,Pnpla2,Dnajc19,Dgat2,Lmf1,Acacb,Prkaa2,Pik3ip1,Nr1d2,Eif4ebp1,Scd1,Creb3l1,Ppp2r1b,Cyp2e1,Lbp
6_Member	GO Biological Processes	GO:0019216	regulation of lipid metabolic process	-5.71797	-2.59515	20/393	11450,11539,11928,12894,18124,18576,19017,19885,20411,21835,50790,55990,66853,67713,67800,76483,100705,108079,216505,353187	Adipoq,Adora1,Atp1a1,Cpt1a,Nr4a3,Pde3b,Ppargc1a,Rorc,Sorbs1,Thrsp,Acsl4,Fmo2,Pnpla2,Dnajc19,Dgat2,Lmf1,Acacb,Prkaa2,Pik3ip1,Nr1d2
6_Member	Reactome Gene Sets	R-MMU-200425	Carnitine metabolism	-4.37439	-1.69057	4/14	12894,21835,100705,108079	Cpt1a,Thrsp,Acacb,Prkaa2
6_Member	GO Biological Processes	GO:0046320	regulation of fatty acid oxidation	-4.29471	-1.67657	6/45	12894,18124,19017,55990,67800,100705	Cpt1a,Nr4a3,Ppargc1a,Fmo2,Dgat2,Acacb
6_Member	KEGG Pathway	mmu04152	AMPK signaling pathway - Mus musculus (house mouse)	-3.92623	-1.44967	9/127	11450,12894,13685,19017,20249,26427,73699,100705,108079	Adipoq,Cpt1a,Eif4ebp1,Ppargc1a,Scd1,Creb3l1,Ppp2r1b,Acacb,Prkaa2
6_Member	GO Biological Processes	GO:0019217	regulation of fatty acid metabolic process	-3.68117	-1.26955	8/108	11450,12894,18124,19017,50790,55990,67800,100705	Adipoq,Cpt1a,Nr4a3,Ppargc1a,Acsl4,Fmo2,Dgat2,Acacb
6_Member	KEGG Pathway	mmu04920	Adipocytokine signaling pathway - Mus musculus (house mouse)	-3.18952	-1.06045	6/71	11450,12894,19017,50790,100705,108079	Adipoq,Cpt1a,Ppargc1a,Acsl4,Acacb,Prkaa2
6_Member	KEGG Pathway	mmu04936	Alcoholic liver disease - Mus musculus (house mouse)	-2.90952	-0.893424	8/141	11450,12894,13106,16803,19017,20249,100705,108079	Adipoq,Cpt1a,Cyp2e1,Lbp,Ppargc1a,Scd1,Acacb,Prkaa2
6_Member	GO Biological Processes	GO:0097009	energy homeostasis	-2.70253	-0.759917	6/88	18124,19017,55990,100705,108079,353187	Nr4a3,Ppargc1a,Fmo2,Acacb,Prkaa2,Nr1d2
6_Member	GO Biological Processes	GO:0010565	regulation of cellular ketone metabolic process	-2.56413	-0.673581	8/160	11450,12894,18124,19017,50790,55990,67800,100705	Adipoq,Cpt1a,Nr4a3,Ppargc1a,Acsl4,Fmo2,Dgat2,Acacb
6_Member	GO Biological Processes	GO:0046321	positive regulation of fatty acid oxidation	-2.39403	-0.578167	3/22	12894,18124,19017	Cpt1a,Nr4a3,Ppargc1a
6_Member	GO Biological Processes	GO:0045923	positive regulation of fatty acid metabolic process	-2.2575	-0.475687	4/48	11450,12894,18124,19017	Adipoq,Cpt1a,Nr4a3,Ppargc1a
6_Member	GO Biological Processes	GO:0045834	positive regulation of lipid metabolic process	-2.18594	-0.427122	8/185	11450,11539,12894,18124,19017,20411,66853,67800	Adipoq,Adora1,Cpt1a,Nr4a3,Ppargc1a,Sorbs1,Pnpla2,Dgat2
7_Summary	GO Biological Processes	GO:0046486	glycerolipid metabolic process	-5.63909	-2.58654	18/329	11758,12894,13106,18719,19062,20249,26943,50790,56468,66853,67078,67800,74182,76483,110197,216233,230779,320127,13685,20519,100340	Prdx6,Cpt1a,Cyp2e1,Pip5k1b,Inpp5k,Scd1,Serinc3,Acsl4,Socs5,Pnpla2,Pgp,Dgat2,Gpcpd1,Lmf1,Dgkg,Socs2,Serinc2,Dgki,Eif4ebp1,Slc22a3,Smpdl3b
7_Member	GO Biological Processes	GO:0046486	glycerolipid metabolic process	-5.63909	-2.58654	18/329	11758,12894,13106,18719,19062,20249,26943,50790,56468,66853,67078,67800,74182,76483,110197,216233,230779,320127	Prdx6,Cpt1a,Cyp2e1,Pip5k1b,Inpp5k,Scd1,Serinc3,Acsl4,Socs5,Pnpla2,Pgp,Dgat2,Gpcpd1,Lmf1,Dgkg,Socs2,Serinc2,Dgki
7_Member	GO Biological Processes	GO:0006650	glycerophospholipid metabolic process	-2.84746	-0.852665	11/252	11758,18719,19062,26943,56468,67078,74182,110197,216233,230779,320127	Prdx6,Pip5k1b,Inpp5k,Serinc3,Socs5,Pgp,Gpcpd1,Dgkg,Socs2,Serinc2,Dgki
7_Member	KEGG Pathway	mmu05231	Choline metabolism in cancer - Mus musculus (house mouse)	-2.4675	-0.628302	6/98	13685,18719,20519,74182,110197,320127	Eif4ebp1,Pip5k1b,Slc22a3,Gpcpd1,Dgkg,Dgki
7_Member	GO Biological Processes	GO:0006644	phospholipid metabolic process	-2.39958	-0.579335	12/330	11758,18719,19062,26943,56468,67078,74182,100340,110197,216233,230779,320127	Prdx6,Pip5k1b,Inpp5k,Serinc3,Socs5,Pgp,Gpcpd1,Smpdl3b,Dgkg,Socs2,Serinc2,Dgki
8_Summary	GO Biological Processes	GO:0098801	regulation of renal system process	-5.52213	-2.5204	7/43	11421,11450,11539,11554,14683,19062,20855,12297,56461,66270,18628	Ace,Adipoq,Adora1,Adrb1,Gnas,Inpp5k,Stc1,Cacnb3,Kcnip3,Retreg1,Per3
8_Member	GO Biological Processes	GO:0098801	regulation of renal system process	-5.52213	-2.5204	7/43	11421,11450,11539,11554,14683,19062,20855	Ace,Adipoq,Adora1,Adrb1,Gnas,Inpp5k,Stc1
8_Member	GO Biological Processes	GO:0035814	negative regulation of renal sodium excretion	-3.59527	-1.24807	3/9	11421,11539,14683	Ace,Adora1,Gnas
8_Member	GO Biological Processes	GO:0044062	regulation of excretion	-2.96325	-0.913972	4/31	11421,11539,14683,20855	Ace,Adora1,Gnas,Stc1
8_Member	GO Biological Processes	GO:0019233	sensory perception of pain	-2.28059	-0.488755	6/107	11421,11539,11554,12297,56461,66270	Ace,Adora1,Adrb1,Cacnb3,Kcnip3,Retreg1
8_Member	GO Biological Processes	GO:0003084	positive regulation of systemic arterial blood pressure	-2.18553	-0.427122	3/26	11421,11539,11554	Ace,Adora1,Adrb1
8_Member	GO Biological Processes	GO:0035813	regulation of renal sodium excretion	-2.18553	-0.427122	3/26	11421,11539,14683	Ace,Adora1,Gnas
8_Member	GO Biological Processes	GO:0045187	regulation of circadian sleep/wake cycle, sleep	-2.05191	-0.34167	3/29	11539,11554,18628	Adora1,Adrb1,Per3
9_Summary	WikiPathways	WP163	Cytoplasmic ribosomal proteins	-5.50019	-2.5204	9/81	16785,19933,19982,20042,20116,26961,27370,54127,54217,13685,17975,27373,11421,50528	Rpsa,Rpl21,Rpl36a,Rps12,Rps8,Rpl8,Rps26,Rps28,Rpl36,Eif4ebp1,Ncl,Csnk1e,Ace,Tmprss2
9_Member	WikiPathways	WP163	Cytoplasmic ribosomal proteins	-5.50019	-2.5204	9/81	16785,19933,19982,20042,20116,26961,27370,54127,54217	Rpsa,Rpl21,Rpl36a,Rps12,Rps8,Rpl8,Rps26,Rps28,Rpl36
9_Member	GO Biological Processes	GO:0002181	cytoplasmic translation	-5.17854	-2.25284	10/112	13685,16785,19933,19982,20042,20116,26961,27370,54127,54217	Eif4ebp1,Rpsa,Rpl21,Rpl36a,Rps12,Rps8,Rpl8,Rps26,Rps28,Rpl36
9_Member	GO Biological Processes	GO:0140236	translation at presynapse	-4.1855	-1.63657	6/47	19982,20042,26961,27370,54127,54217	Rpl36a,Rps12,Rpl8,Rps26,Rps28,Rpl36
9_Member	GO Biological Processes	GO:0140241	translation at synapse	-4.1329	-1.60806	6/48	19982,20042,26961,27370,54127,54217	Rpl36a,Rps12,Rpl8,Rps26,Rps28,Rpl36
9_Member	GO Biological Processes	GO:0140242	translation at postsynapse	-4.1329	-1.60806	6/48	19982,20042,26961,27370,54127,54217	Rpl36a,Rps12,Rpl8,Rps26,Rps28,Rpl36
9_Member	Reactome Gene Sets	R-MMU-72662	Activation of the mRNA upon binding of the cap-binding complex and eIFs, and subsequent binding to 43S	-3.58692	-1.24807	6/60	13685,16785,20042,20116,27370,54127	Eif4ebp1,Rpsa,Rps12,Rps8,Rps26,Rps28
9_Member	Reactome Gene Sets	R-MMU-72613	Eukaryotic Translation Initiation	-3.46903	-1.20868	8/116	13685,16785,19982,20042,20116,26961,27370,54127	Eif4ebp1,Rpsa,Rpl36a,Rps12,Rps8,Rpl8,Rps26,Rps28
9_Member	Reactome Gene Sets	R-MMU-72737	Cap-dependent Translation Initiation	-3.46903	-1.20868	8/116	13685,16785,19982,20042,20116,26961,27370,54127	Eif4ebp1,Rpsa,Rpl36a,Rps12,Rps8,Rpl8,Rps26,Rps28
9_Member	Reactome Gene Sets	R-MMU-1799339	SRP-dependent cotranslational protein targeting to membrane	-3.44448	-1.19188	7/89	16785,19982,20042,20116,26961,27370,54127	Rpsa,Rpl36a,Rps12,Rps8,Rpl8,Rps26,Rps28
9_Member	Reactome Gene Sets	R-MMU-975956	Nonsense Mediated Decay (NMD) independent of the Exon Junction Complex (EJC)	-3.38548	-1.1659	7/91	16785,19982,20042,20116,26961,27370,54127	Rpsa,Rpl36a,Rps12,Rps8,Rpl8,Rps26,Rps28
9_Member	Reactome Gene Sets	R-MMU-72689	Formation of a pool of free 40S subunits	-3.19087	-1.06045	7/98	16785,19982,20042,20116,26961,27370,54127	Rpsa,Rpl36a,Rps12,Rps8,Rpl8,Rps26,Rps28
9_Member	Reactome Gene Sets	R-MMU-72695	Formation of the ternary complex, and subsequently, the 43S complex	-2.99127	-0.926441	5/52	16785,20042,20116,27370,54127	Rpsa,Rps12,Rps8,Rps26,Rps28
9_Member	Reactome Gene Sets	R-MMU-156827	L13a-mediated translational silencing of Ceruloplasmin expression	-2.94094	-0.907127	7/108	16785,19982,20042,20116,26961,27370,54127	Rpsa,Rpl36a,Rps12,Rps8,Rpl8,Rps26,Rps28
9_Member	Reactome Gene Sets	R-MMU-6791226	Major pathway of rRNA processing in the nucleolus and cytosol	-2.94055	-0.907127	9/173	16785,17975,19982,20042,20116,26961,27370,27373,54127	Rpsa,Ncl,Rpl36a,Rps12,Rps8,Rpl8,Rps26,Csnk1e,Rps28
9_Member	Reactome Gene Sets	R-MMU-72312	rRNA processing	-2.94055	-0.907127	9/173	16785,17975,19982,20042,20116,26961,27370,27373,54127	Rpsa,Ncl,Rpl36a,Rps12,Rps8,Rpl8,Rps26,Csnk1e,Rps28
9_Member	Reactome Gene Sets	R-MMU-8868773	rRNA processing in the nucleus and cytosol	-2.94055	-0.907127	9/173	16785,17975,19982,20042,20116,26961,27370,27373,54127	Rpsa,Ncl,Rpl36a,Rps12,Rps8,Rpl8,Rps26,Csnk1e,Rps28
9_Member	Reactome Gene Sets	R-MMU-72706	GTP hydrolysis and joining of the 60S ribosomal subunit	-2.91756	-0.895521	7/109	16785,19982,20042,20116,26961,27370,54127	Rpsa,Rpl36a,Rps12,Rps8,Rpl8,Rps26,Rps28
9_Member	KEGG Pathway	mmu05171	Coronavirus disease - COVID-19 - Mus musculus (house mouse)	-2.90294	-0.889262	11/248	11421,16785,19933,19982,20042,20116,26961,27370,50528,54127,54217	Ace,Rpsa,Rpl21,Rpl36a,Rps12,Rps8,Rpl8,Rps26,Tmprss2,Rps28,Rpl36
9_Member	KEGG Pathway	mmu03010	Ribosome - Mus musculus (house mouse)	-2.88843	-0.881309	9/176	16785,19933,19982,20042,20116,26961,27370,54127,54217	Rpsa,Rpl21,Rpl36a,Rps12,Rps8,Rpl8,Rps26,Rps28,Rpl36
9_Member	Reactome Gene Sets	R-MMU-927802	Nonsense-Mediated Decay (NMD)	-2.87159	-0.872147	7/111	16785,19982,20042,20116,26961,27370,54127	Rpsa,Rpl36a,Rps12,Rps8,Rpl8,Rps26,Rps28
9_Member	Reactome Gene Sets	R-MMU-975957	Nonsense Mediated Decay (NMD) enhanced by the Exon Junction Complex (EJC)	-2.87159	-0.872147	7/111	16785,19982,20042,20116,26961,27370,54127	Rpsa,Rpl36a,Rps12,Rps8,Rpl8,Rps26,Rps28
9_Member	Reactome Gene Sets	R-MMU-72649	Translation initiation complex formation	-2.74312	-0.781665	5/59	16785,20042,20116,27370,54127	Rpsa,Rps12,Rps8,Rps26,Rps28
9_Member	Reactome Gene Sets	R-MMU-72702	Ribosomal scanning and start codon recognition	-2.74312	-0.781665	5/59	16785,20042,20116,27370,54127	Rpsa,Rps12,Rps8,Rps26,Rps28
9_Member	CORUM	CORUM:3047	Parvulin-associated pre-rRNP complex	-2.19432	-0.42786	4/50	17975,19933,20116,26961	Ncl,Rpl21,Rps8,Rpl8
10_Summary	GO Biological Processes	GO:0032787	monocarboxylic acid metabolic process	-5.48832	-2.5204	24/556	11450,11676,11770,12780,12894,13087,13088,13106,13849,18124,18627,20249,23986,26464,50790,51798,52538,56050,67880,74134,100705,108079,270685,277753,20411,57435,13120,13358,21835,18719,19062,19341,66853,67800	Adipoq,Aldoc,Fabp4,Abcc2,Cpt1a,Cyp2a5,Cyp2b10,Cyp2e1,Ephx1,Nr4a3,Per2,Scd1,Eci2,Vnn3,Acsl4,Ech1,Acaa2,Cyp39a1,Dcxr,Cyp2s1,Acacb,Prkaa2,Mthfd1l,Cyp4a12a,Sorbs1,Plin4,Cyp4b1,Slc25a1,Thrsp,Pip5k1b,Inpp5k,Rab4a,Pnpla2,Dgat2
10_Member	GO Biological Processes	GO:0032787	monocarboxylic acid metabolic process	-5.48832	-2.5204	24/556	11450,11676,11770,12780,12894,13087,13088,13106,13849,18124,18627,20249,23986,26464,50790,51798,52538,56050,67880,74134,100705,108079,270685,277753	Adipoq,Aldoc,Fabp4,Abcc2,Cpt1a,Cyp2a5,Cyp2b10,Cyp2e1,Ephx1,Nr4a3,Per2,Scd1,Eci2,Vnn3,Acsl4,Ech1,Acaa2,Cyp39a1,Dcxr,Cyp2s1,Acacb,Prkaa2,Mthfd1l,Cyp4a12a
10_Member	WikiPathways	WP336	Fatty acid biosynthesis	-4.82779	-2.01085	5/22	20249,50790,51798,52538,100705	Scd1,Acsl4,Ech1,Acaa2,Acacb
10_Member	GO Biological Processes	GO:0006631	fatty acid metabolic process	-4.27776	-1.67657	17/377	11450,11770,12894,13087,13088,13106,13849,18627,20249,23986,50790,51798,52538,74134,100705,108079,277753	Adipoq,Fabp4,Cpt1a,Cyp2a5,Cyp2b10,Cyp2e1,Ephx1,Per2,Scd1,Eci2,Acsl4,Ech1,Acaa2,Cyp2s1,Acacb,Prkaa2,Cyp4a12a
10_Member	KEGG Pathway	mmu03320	PPAR signaling pathway - Mus musculus (house mouse)	-4.27342	-1.67657	8/89	11450,11770,12894,20249,20411,50790,57435,277753	Adipoq,Fabp4,Cpt1a,Scd1,Sorbs1,Acsl4,Plin4,Cyp4a12a
10_Member	Reactome Gene Sets	R-MMU-8978868	Fatty acid metabolism	-3.77942	-1.35557	10/163	12894,13120,13358,20249,21835,23986,50790,52538,100705,108079	Cpt1a,Cyp4b1,Slc25a1,Scd1,Thrsp,Eci2,Acsl4,Acaa2,Acacb,Prkaa2
10_Member	WikiPathways	WP2316	PPAR signaling pathway	-3.66447	-1.25885	7/82	11450,11770,12894,20249,20411,50790,277753	Adipoq,Fabp4,Cpt1a,Scd1,Sorbs1,Acsl4,Cyp4a12a
10_Member	KEGG Pathway	mmu00071	Fatty acid degradation - Mus musculus (house mouse)	-2.99127	-0.926441	5/52	12894,23986,50790,52538,277753	Cpt1a,Eci2,Acsl4,Acaa2,Cyp4a12a
10_Member	Reactome Gene Sets	R-MMU-556833	Metabolism of lipids	-2.47969	-0.630896	18/591	11770,12894,13106,13120,13358,18719,19062,19341,20249,21835,23986,50790,52538,56050,66853,67800,100705,108079	Fabp4,Cpt1a,Cyp2e1,Cyp4b1,Slc25a1,Pip5k1b,Inpp5k,Rab4a,Scd1,Thrsp,Eci2,Acsl4,Acaa2,Cyp39a1,Pnpla2,Dgat2,Acacb,Prkaa2
11_Summary	GO Biological Processes	GO:0051051	negative regulation of transport	-4.88742	-2.03344	22/524	11421,11450,11539,11936,11981,12297,12953,14683,14873,16009,17762,18576,19062,20855,21808,50790,53376,68949,72401,75607,98660,241727	Ace,Adipoq,Adora1,Fxyd2,Atp9a,Cacnb3,Cry2,Gnas,Gsto1,Igfbp3,Mapt,Pde3b,Inpp5k,Stc1,Tgfb2,Acsl4,Usp2,Zfas1,Slc43a1,Wnk2,Atp1a2,Snph
11_Member	GO Biological Processes	GO:0051051	negative regulation of transport	-4.88742	-2.03344	22/524	11421,11450,11539,11936,11981,12297,12953,14683,14873,16009,17762,18576,19062,20855,21808,50790,53376,68949,72401,75607,98660,241727	Ace,Adipoq,Adora1,Fxyd2,Atp9a,Cacnb3,Cry2,Gnas,Gsto1,Igfbp3,Mapt,Pde3b,Inpp5k,Stc1,Tgfb2,Acsl4,Usp2,Zfas1,Slc43a1,Wnk2,Atp1a2,Snph
11_Member	GO Biological Processes	GO:0051048	negative regulation of secretion	-2.26691	-0.476528	9/218	11421,11450,11539,11981,12953,14683,16009,18576,50790	Ace,Adipoq,Adora1,Atp9a,Cry2,Gnas,Igfbp3,Pde3b,Acsl4
12_Summary	GO Biological Processes	GO:0006639	acylglycerol metabolic process	-4.60694	-1.83637	9/104	12894,13106,20249,50790,66853,67800,76483,110197,320127,11450,18719,56468,216233,21835	Cpt1a,Cyp2e1,Scd1,Acsl4,Pnpla2,Dgat2,Lmf1,Dgkg,Dgki,Adipoq,Pip5k1b,Socs5,Socs2,Thrsp
12_Member	GO Biological Processes	GO:0006639	acylglycerol metabolic process	-4.60694	-1.83637	9/104	12894,13106,20249,50790,66853,67800,76483,110197,320127	Cpt1a,Cyp2e1,Scd1,Acsl4,Pnpla2,Dgat2,Lmf1,Dgkg,Dgki
12_Member	GO Biological Processes	GO:0006638	neutral lipid metabolic process	-4.54071	-1.80134	9/106	12894,13106,20249,50790,66853,67800,76483,110197,320127	Cpt1a,Cyp2e1,Scd1,Acsl4,Pnpla2,Dgat2,Lmf1,Dgkg,Dgki
12_Member	GO Biological Processes	GO:0006641	triglyceride metabolic process	-4.18125	-1.63657	7/68	12894,13106,20249,50790,66853,67800,76483	Cpt1a,Cyp2e1,Scd1,Acsl4,Pnpla2,Dgat2,Lmf1
12_Member	GO Biological Processes	GO:0046339	diacylglycerol metabolic process	-2.96325	-0.913972	4/31	66853,67800,110197,320127	Pnpla2,Dgat2,Dgkg,Dgki
12_Member	GO Biological Processes	GO:0034381	plasma lipoprotein particle clearance	-2.45295	-0.620157	3/21	11450,67800,76483	Adipoq,Dgat2,Lmf1
12_Member	GO Biological Processes	GO:0045017	glycerolipid biosynthetic process	-2.21353	-0.440121	8/183	18719,50790,56468,66853,67800,110197,216233,320127	Pip5k1b,Acsl4,Socs5,Pnpla2,Dgat2,Dgkg,Socs2,Dgki
12_Member	GO Biological Processes	GO:0090207	regulation of triglyceride metabolic process	-2.19432	-0.42786	4/50	21835,66853,67800,76483	Thrsp,Pnpla2,Dgat2,Lmf1
13_Summary	GO Biological Processes	GO:0010817	regulation of hormone levels	-4.60018	-1.83637	24/629	11421,11450,11539,11928,12097,12780,12894,12953,14645,14683,16009,18576,18627,19017,19339,20677,22139,50790,67389,67442,70503,74134,227737,319613,11554,12297,16534,17762,19042,19062,20496,21808,68943,223864,11981,18212,20855,277753,12349,20411,108079	Ace,Adipoq,Adora1,Atp1a1,Bglap2,Abcc2,Cpt1a,Cry2,Glul,Gnas,Igfbp3,Pde3b,Per2,Ppargc1a,Rab3a,Sox4,Ttr,Acsl4,C1qtnf12,Retsat,Ddo,Cyp2s1,Niban2,Sybu,Adrb1,Cacnb3,Kcnn4,Mapt,Ppm1a,Inpp5k,Slc12a2,Tgfb2,Pink1,Rapgef3,Atp9a,Ntrk2,Stc1,Cyp4a12a,Car2,Sorbs1,Prkaa2
13_Member	GO Biological Processes	GO:0010817	regulation of hormone levels	-4.60018	-1.83637	24/629	11421,11450,11539,11928,12097,12780,12894,12953,14645,14683,16009,18576,18627,19017,19339,20677,22139,50790,67389,67442,70503,74134,227737,319613	Ace,Adipoq,Adora1,Atp1a1,Bglap2,Abcc2,Cpt1a,Cry2,Glul,Gnas,Igfbp3,Pde3b,Per2,Ppargc1a,Rab3a,Sox4,Ttr,Acsl4,C1qtnf12,Retsat,Ddo,Cyp2s1,Niban2,Sybu
13_Member	GO Biological Processes	GO:0070201	regulation of establishment of protein localization	-3.43503	-1.18727	21/615	11450,11554,12097,12297,12894,14645,14683,16534,17762,18576,18627,19042,19062,20496,20677,21808,50790,67389,68943,223864,319613	Adipoq,Adrb1,Bglap2,Cacnb3,Cpt1a,Glul,Gnas,Kcnn4,Mapt,Pde3b,Per2,Ppm1a,Inpp5k,Slc12a2,Sox4,Tgfb2,Acsl4,C1qtnf12,Pink1,Rapgef3,Sybu
13_Member	GO Biological Processes	GO:0051046	regulation of secretion	-3.42975	-1.18611	25/797	11421,11450,11539,11554,11981,12097,12894,12953,14645,14683,16009,16534,18212,18576,18627,19339,20496,20677,20855,21808,50790,67389,68943,277753,319613	Ace,Adipoq,Adora1,Adrb1,Atp9a,Bglap2,Cpt1a,Cry2,Glul,Gnas,Igfbp3,Kcnn4,Ntrk2,Pde3b,Per2,Rab3a,Slc12a2,Sox4,Stc1,Tgfb2,Acsl4,C1qtnf12,Pink1,Cyp4a12a,Sybu
13_Member	GO Biological Processes	GO:0051223	regulation of protein transport	-3.29403	-1.10062	20/586	11450,11554,12097,12297,12894,14645,14683,16534,18576,18627,19042,19062,20496,20677,21808,50790,67389,68943,223864,319613	Adipoq,Adrb1,Bglap2,Cacnb3,Cpt1a,Glul,Gnas,Kcnn4,Pde3b,Per2,Ppm1a,Inpp5k,Slc12a2,Sox4,Tgfb2,Acsl4,C1qtnf12,Pink1,Rapgef3,Sybu
13_Member	GO Biological Processes	GO:0050708	regulation of protein secretion	-3.27602	-1.09343	14/336	11554,12097,12894,14645,14683,16534,18576,18627,20496,20677,21808,50790,67389,319613	Adrb1,Bglap2,Cpt1a,Glul,Gnas,Kcnn4,Pde3b,Per2,Slc12a2,Sox4,Tgfb2,Acsl4,C1qtnf12,Sybu
13_Member	GO Biological Processes	GO:0050714	positive regulation of protein secretion	-3.26575	-1.09127	10/189	11554,12097,14645,14683,16534,20677,21808,50790,67389,319613	Adrb1,Bglap2,Glul,Gnas,Kcnn4,Sox4,Tgfb2,Acsl4,C1qtnf12,Sybu
13_Member	GO Biological Processes	GO:0046883	regulation of hormone secretion	-3.26331	-1.09127	14/337	11450,11539,12097,12894,12953,14645,14683,16009,18576,18627,20677,50790,67389,319613	Adipoq,Adora1,Bglap2,Cpt1a,Cry2,Glul,Gnas,Igfbp3,Pde3b,Per2,Sox4,Acsl4,C1qtnf12,Sybu
13_Member	GO Biological Processes	GO:0090087	regulation of peptide transport	-3.11197	-1.00841	12/271	11539,12097,12349,12894,14645,14683,18576,18627,20677,50790,67389,319613	Adora1,Bglap2,Car2,Cpt1a,Glul,Gnas,Pde3b,Per2,Sox4,Acsl4,C1qtnf12,Sybu
13_Member	GO Biological Processes	GO:1903530	regulation of secretion by cell	-3.08296	-0.995212	22/701	11450,11539,11554,11981,12097,12894,12953,14645,14683,16009,16534,18212,18576,18627,19339,20496,20677,21808,50790,67389,68943,319613	Adipoq,Adora1,Adrb1,Atp9a,Bglap2,Cpt1a,Cry2,Glul,Gnas,Igfbp3,Kcnn4,Ntrk2,Pde3b,Per2,Rab3a,Slc12a2,Sox4,Tgfb2,Acsl4,C1qtnf12,Pink1,Sybu
13_Member	GO Biological Processes	GO:0032024	positive regulation of insulin secretion	-2.80457	-0.82787	7/114	12097,14645,14683,20677,50790,67389,319613	Bglap2,Glul,Gnas,Sox4,Acsl4,C1qtnf12,Sybu
13_Member	GO Biological Processes	GO:0050796	regulation of insulin secretion	-2.75029	-0.781665	10/221	12097,12894,14645,14683,18576,18627,20677,50790,67389,319613	Bglap2,Cpt1a,Glul,Gnas,Pde3b,Per2,Sox4,Acsl4,C1qtnf12,Sybu
13_Member	GO Biological Processes	GO:0051222	positive regulation of protein transport	-2.71193	-0.763816	13/343	11554,12097,12297,14645,14683,16534,19042,20677,21808,50790,67389,223864,319613	Adrb1,Bglap2,Cacnb3,Glul,Gnas,Kcnn4,Ppm1a,Sox4,Tgfb2,Acsl4,C1qtnf12,Rapgef3,Sybu
13_Member	GO Biological Processes	GO:0002793	positive regulation of peptide secretion	-2.70256	-0.759917	8/152	11539,12097,14645,14683,20677,50790,67389,319613	Adora1,Bglap2,Glul,Gnas,Sox4,Acsl4,C1qtnf12,Sybu
13_Member	GO Biological Processes	GO:0002791	regulation of peptide secretion	-2.62506	-0.712139	11/269	11539,12097,12894,14645,14683,18576,18627,20677,50790,67389,319613	Adora1,Bglap2,Cpt1a,Glul,Gnas,Pde3b,Per2,Sox4,Acsl4,C1qtnf12,Sybu
13_Member	GO Biological Processes	GO:1904951	positive regulation of establishment of protein localization	-2.54079	-0.664531	13/359	11554,12097,12297,14645,14683,16534,19042,20677,21808,50790,67389,223864,319613	Adrb1,Bglap2,Cacnb3,Glul,Gnas,Kcnn4,Ppm1a,Sox4,Tgfb2,Acsl4,C1qtnf12,Rapgef3,Sybu
13_Member	GO Biological Processes	GO:0051047	positive regulation of secretion	-2.4796	-0.630896	15/453	11539,11554,12097,14645,14683,16534,19339,20496,20677,21808,50790,67389,68943,277753,319613	Adora1,Adrb1,Bglap2,Glul,Gnas,Kcnn4,Rab3a,Slc12a2,Sox4,Tgfb2,Acsl4,C1qtnf12,Pink1,Cyp4a12a,Sybu
13_Member	GO Biological Processes	GO:1903829	positive regulation of protein localization	-2.31062	-0.512963	16/519	11554,12097,12297,14645,14683,16534,17762,19042,20411,20677,21808,50790,67389,108079,223864,319613	Adrb1,Bglap2,Cacnb3,Glul,Gnas,Kcnn4,Mapt,Ppm1a,Sorbs1,Sox4,Tgfb2,Acsl4,C1qtnf12,Prkaa2,Rapgef3,Sybu
13_Member	GO Biological Processes	GO:1903532	positive regulation of secretion by cell	-2.25007	-0.469664	13/389	11554,12097,14645,14683,16534,19339,20496,20677,21808,50790,67389,68943,319613	Adrb1,Bglap2,Glul,Gnas,Kcnn4,Rab3a,Slc12a2,Sox4,Tgfb2,Acsl4,C1qtnf12,Pink1,Sybu
13_Member	GO Biological Processes	GO:0090276	regulation of peptide hormone secretion	-2.20313	-0.431104	10/264	12097,12894,14645,14683,18576,18627,20677,50790,67389,319613	Bglap2,Cpt1a,Glul,Gnas,Pde3b,Per2,Sox4,Acsl4,C1qtnf12,Sybu
13_Member	GO Biological Processes	GO:0090277	positive regulation of peptide hormone secretion	-2.17601	-0.420274	7/148	12097,14645,14683,20677,50790,67389,319613	Bglap2,Glul,Gnas,Sox4,Acsl4,C1qtnf12,Sybu
14_Summary	KEGG Pathway	mmu04910	Insulin signaling pathway - Mus musculus (house mouse)	-4.35746	-1.69057	10/139	13685,17347,18576,18749,19017,20411,100705,107746,108079,216233,11450,11515,26427,140742,12894,14683,12865,50790,66853,12953,384061,14708,66734	Eif4ebp1,Mknk2,Pde3b,Prkacb,Ppargc1a,Sorbs1,Acacb,Rapgef1,Prkaa2,Socs2,Adipoq,Adcy9,Creb3l1,Sesn1,Cpt1a,Gnas,Cox7a1,Acsl4,Pnpla2,Cry2,Fndc5,Gng7,Map1lc3a
14_Member	KEGG Pathway	mmu04910	Insulin signaling pathway - Mus musculus (house mouse)	-4.35746	-1.69057	10/139	13685,17347,18576,18749,19017,20411,100705,107746,108079,216233	Eif4ebp1,Mknk2,Pde3b,Prkacb,Ppargc1a,Sorbs1,Acacb,Rapgef1,Prkaa2,Socs2
14_Member	KEGG Pathway	mmu04211	Longevity regulating pathway - Mus musculus (house mouse)	-4.23855	-1.66857	8/90	11450,11515,13685,18749,19017,26427,108079,140742	Adipoq,Adcy9,Eif4ebp1,Prkacb,Ppargc1a,Creb3l1,Prkaa2,Sesn1
14_Member	KEGG Pathway	mmu04922	Glucagon signaling pathway - Mus musculus (house mouse)	-3.79468	-1.36458	8/104	12894,14683,18576,18749,19017,26427,100705,108079	Cpt1a,Gnas,Pde3b,Prkacb,Ppargc1a,Creb3l1,Acacb,Prkaa2
14_Member	KEGG Pathway	mmu04714	Thermogenesis - Mus musculus (house mouse)	-2.61004	-0.702815	10/231	11515,12865,12894,14683,18749,19017,26427,50790,66853,108079	Adcy9,Cox7a1,Cpt1a,Gnas,Prkacb,Ppargc1a,Creb3l1,Acsl4,Pnpla2,Prkaa2
14_Member	GO Biological Processes	GO:0014823	response to activity	-2.58627	-0.686764	4/39	12953,19017,108079,384061	Cry2,Ppargc1a,Prkaa2,Fndc5
14_Member	KEGG Pathway	mmu04371	Apelin signaling pathway - Mus musculus (house mouse)	-2.35655	-0.551488	7/137	11515,14708,18576,18749,19017,66734,108079	Adcy9,Gng7,Pde3b,Prkacb,Ppargc1a,Map1lc3a,Prkaa2
14_Member	GO Biological Processes	GO:0014850	response to muscle activity	-2.28482	-0.490085	3/24	19017,108079,384061	Ppargc1a,Prkaa2,Fndc5
15_Summary	GO Biological Processes	GO:0062012	regulation of small molecule metabolic process	-4.29203	-1.67657	17/376	11450,11639,12894,16009,18124,19017,19885,20411,50790,55990,67078,67389,67800,72269,76483,100705,108079,19062,11421,12445,17975	Adipoq,Ak4,Cpt1a,Igfbp3,Nr4a3,Ppargc1a,Rorc,Sorbs1,Acsl4,Fmo2,Pgp,C1qtnf12,Dgat2,Cda,Lmf1,Acacb,Prkaa2,Inpp5k,Ace,Ccnd3,Ncl
15_Member	GO Biological Processes	GO:0062012	regulation of small molecule metabolic process	-4.29203	-1.67657	17/376	11450,11639,12894,16009,18124,19017,19885,20411,50790,55990,67078,67389,67800,72269,76483,100705,108079	Adipoq,Ak4,Cpt1a,Igfbp3,Nr4a3,Ppargc1a,Rorc,Sorbs1,Acsl4,Fmo2,Pgp,C1qtnf12,Dgat2,Cda,Lmf1,Acacb,Prkaa2
15_Member	GO Biological Processes	GO:0062014	negative regulation of small molecule metabolic process	-3.62634	-1.24807	8/110	11450,19017,55990,67078,67389,67800,72269,100705	Adipoq,Ppargc1a,Fmo2,Pgp,C1qtnf12,Dgat2,Cda,Acacb
15_Member	GO Biological Processes	GO:0006109	regulation of carbohydrate metabolic process	-3.57254	-1.24807	11/206	11450,16009,19017,19062,19885,20411,67078,67389,67800,100705,108079	Adipoq,Igfbp3,Ppargc1a,Inpp5k,Rorc,Sorbs1,Pgp,C1qtnf12,Dgat2,Acacb,Prkaa2
15_Member	GO Biological Processes	GO:0010675	regulation of cellular carbohydrate metabolic process	-3.54983	-1.24686	10/174	11450,16009,19017,19062,19885,20411,67078,67389,67800,100705	Adipoq,Igfbp3,Ppargc1a,Inpp5k,Rorc,Sorbs1,Pgp,C1qtnf12,Dgat2,Acacb
15_Member	GO Biological Processes	GO:0010906	regulation of glucose metabolic process	-3.4438	-1.19188	8/117	11450,16009,19885,20411,67078,67389,67800,100705	Adipoq,Igfbp3,Rorc,Sorbs1,Pgp,C1qtnf12,Dgat2,Acacb
15_Member	GO Biological Processes	GO:0010677	negative regulation of cellular carbohydrate metabolic process	-2.88033	-0.8762	5/55	11450,19017,19062,67078,67389	Adipoq,Ppargc1a,Inpp5k,Pgp,C1qtnf12
15_Member	GO Biological Processes	GO:0045912	negative regulation of carbohydrate metabolic process	-2.67862	-0.740534	5/61	11450,19017,19062,67078,67389	Adipoq,Ppargc1a,Inpp5k,Pgp,C1qtnf12
15_Member	GO Biological Processes	GO:0010827	regulation of glucose transmembrane transport	-2.62864	-0.713394	6/91	11421,11450,18124,19062,20411,67389	Ace,Adipoq,Nr4a3,Inpp5k,Sorbs1,C1qtnf12
15_Member	GO Biological Processes	GO:0045721	negative regulation of gluconeogenesis	-2.51514	-0.654692	3/20	11450,67078,67389	Adipoq,Pgp,C1qtnf12
15_Member	GO Biological Processes	GO:0043255	regulation of carbohydrate biosynthetic process	-2.1487	-0.398265	6/114	11450,19062,20411,67078,67389,67800	Adipoq,Inpp5k,Sorbs1,Pgp,C1qtnf12,Dgat2
15_Member	GO Biological Processes	GO:0010828	positive regulation of glucose transmembrane transport	-2.04877	-0.341624	4/55	11450,18124,20411,67389	Adipoq,Nr4a3,Sorbs1,C1qtnf12
15_Member	GO Biological Processes	GO:0046626	regulation of insulin receptor signaling pathway	-2.04089	-0.340143	5/86	12445,17975,19062,20411,67389	Ccnd3,Ncl,Inpp5k,Sorbs1,C1qtnf12
15_Member	GO Biological Processes	GO:0006111	regulation of gluconeogenesis	-2.02157	-0.323165	4/56	11450,67078,67389,67800	Adipoq,Pgp,C1qtnf12,Dgat2
16_Summary	GO Biological Processes	GO:1902532	negative regulation of intracellular signal transduction	-4.06223	-1.55488	21/553	11450,12505,17120,18576,18626,19042,19062,19415,21808,26427,26557,64209,66959,68943,73162,75607,107746,108079,110197,140742,216505	Adipoq,Cd44,Mad1l1,Pde3b,Per1,Ppm1a,Inpp5k,Rasal1,Tgfb2,Creb3l1,Homer2,Herpud1,Dusp26,Pink1,Otud3,Wnk2,Rapgef1,Prkaa2,Dgkg,Sesn1,Pik3ip1
16_Member	GO Biological Processes	GO:1902532	negative regulation of intracellular signal transduction	-4.06223	-1.55488	21/553	11450,12505,17120,18576,18626,19042,19062,19415,21808,26427,26557,64209,66959,68943,73162,75607,107746,108079,110197,140742,216505	Adipoq,Cd44,Mad1l1,Pde3b,Per1,Ppm1a,Inpp5k,Rasal1,Tgfb2,Creb3l1,Homer2,Herpud1,Dusp26,Pink1,Otud3,Wnk2,Rapgef1,Prkaa2,Dgkg,Sesn1,Pik3ip1
17_Summary	KEGG Pathway	mmu00910	Nitrogen metabolism - Mus musculus (house mouse)	-4.01352	-1.52272	4/17	12349,12350,12353,14645	Car2,Car3,Car6,Glul
17_Member	KEGG Pathway	mmu00910	Nitrogen metabolism - Mus musculus (house mouse)	-4.01352	-1.52272	4/17	12349,12350,12353,14645	Car2,Car3,Car6,Glul
17_Member	Reactome Gene Sets	R-MMU-1475029	Reversible hydration of carbon dioxide	-3.19148	-1.06045	3/12	12349,12350,12353	Car2,Car3,Car6
18_Summary	Reactome Gene Sets	R-MMU-211945	Phase I - Functionalization of compounds	-3.88341	-1.41379	8/101	13106,13120,13849,55990,56050,69574,74134,228608,14873,21743,54710,11450,12780,13087,13088,19885,108079,277753,12894,50790,11928,14683,21808,22139,67442,20249	Cyp2e1,Cyp4b1,Ephx1,Fmo2,Cyp39a1,Cmbl,Cyp2s1,Smox,Gsto1,Inmt,Hs3st3b1,Adipoq,Abcc2,Cyp2a5,Cyp2b10,Rorc,Prkaa2,Cyp4a12a,Cpt1a,Acsl4,Atp1a1,Gnas,Tgfb2,Ttr,Retsat,Scd1
18_Member	Reactome Gene Sets	R-MMU-211945	Phase I - Functionalization of compounds	-3.88341	-1.41379	8/101	13106,13120,13849,55990,56050,69574,74134,228608	Cyp2e1,Cyp4b1,Ephx1,Fmo2,Cyp39a1,Cmbl,Cyp2s1,Smox
18_Member	WikiPathways	WP1251	Metapathway biotransformation	-3.58298	-1.24807	9/141	13106,13120,13849,14873,21743,54710,55990,56050,74134	Cyp2e1,Cyp4b1,Ephx1,Gsto1,Inmt,Hs3st3b1,Fmo2,Cyp39a1,Cyp2s1
18_Member	GO Biological Processes	GO:0071466	cellular response to xenobiotic stimulus	-3.32012	-1.11936	10/186	11450,12780,13087,13088,13106,14873,19885,55990,74134,108079	Adipoq,Abcc2,Cyp2a5,Cyp2b10,Cyp2e1,Gsto1,Rorc,Fmo2,Cyp2s1,Prkaa2
18_Member	GO Biological Processes	GO:0019373	epoxygenase P450 pathway	-3.28242	-1.09626	5/45	13087,13088,13106,74134,277753	Cyp2a5,Cyp2b10,Cyp2e1,Cyp2s1,Cyp4a12a
18_Member	GO Biological Processes	GO:0006805	xenobiotic metabolic process	-3.16076	-1.03793	8/129	12780,13087,13088,13106,14873,19885,55990,74134	Abcc2,Cyp2a5,Cyp2b10,Cyp2e1,Gsto1,Rorc,Fmo2,Cyp2s1
18_Member	GO Biological Processes	GO:0001676	long-chain fatty acid metabolic process	-3.13869	-1.02409	8/130	12894,13087,13088,13106,13849,50790,74134,277753	Cpt1a,Cyp2a5,Cyp2b10,Cyp2e1,Ephx1,Acsl4,Cyp2s1,Cyp4a12a
18_Member	WikiPathways	WP431	Nuclear receptors in lipid metabolism and toxicity	-2.96325	-0.913972	4/31	12780,13088,13106,13120	Abcc2,Cyp2b10,Cyp2e1,Cyp4b1
18_Member	GO Biological Processes	GO:0019369	arachidonic acid metabolic process	-2.94439	-0.907127	6/79	13087,13088,13106,13849,74134,277753	Cyp2a5,Cyp2b10,Cyp2e1,Ephx1,Cyp2s1,Cyp4a12a
18_Member	GO Biological Processes	GO:0009410	response to xenobiotic stimulus	-2.81367	-0.829511	13/334	11450,11928,12780,13087,13088,13106,14683,14873,19885,21808,55990,74134,108079	Adipoq,Atp1a1,Abcc2,Cyp2a5,Cyp2b10,Cyp2e1,Gnas,Gsto1,Rorc,Tgfb2,Fmo2,Cyp2s1,Prkaa2
18_Member	GO Biological Processes	GO:0120254	olefinic compound metabolic process	-2.66706	-0.734563	8/154	13087,13088,13106,13849,22139,67442,74134,277753	Cyp2a5,Cyp2b10,Cyp2e1,Ephx1,Ttr,Retsat,Cyp2s1,Cyp4a12a
18_Member	WikiPathways	WP1274	Oxidation by cytochrome P450	-2.54555	-0.665762	4/40	13106,13120,56050,74134	Cyp2e1,Cyp4b1,Cyp39a1,Cyp2s1
18_Member	GO Biological Processes	GO:0033559	unsaturated fatty acid metabolic process	-2.51928	-0.654692	7/128	13087,13088,13106,13849,20249,74134,277753	Cyp2a5,Cyp2b10,Cyp2e1,Ephx1,Scd1,Cyp2s1,Cyp4a12a
18_Member	Reactome Gene Sets	R-MMU-211859	Biological oxidations	-2.49653	-0.642555	9/201	13106,13120,13849,14873,55990,56050,69574,74134,228608	Cyp2e1,Cyp4b1,Ephx1,Gsto1,Fmo2,Cyp39a1,Cmbl,Cyp2s1,Smox
19_Summary	GO Biological Processes	GO:0090263	positive regulation of canonical Wnt signaling pathway	-3.6536	-1.25388	8/109	14371,19042,20042,20677,27373,64297,66241,75607,229534,20665,107746	Fzd9,Ppm1a,Rps12,Sox4,Csnk1e,Gprc5b,Tmem9,Wnk2,Pbxip1,Sox10,Rapgef1
19_Member	GO Biological Processes	GO:0090263	positive regulation of canonical Wnt signaling pathway	-3.6536	-1.25388	8/109	14371,19042,20042,20677,27373,64297,66241,75607	Fzd9,Ppm1a,Rps12,Sox4,Csnk1e,Gprc5b,Tmem9,Wnk2
19_Member	GO Biological Processes	GO:0030177	positive regulation of Wnt signaling pathway	-3.56013	-1.24686	9/142	14371,19042,20042,20677,27373,64297,66241,75607,229534	Fzd9,Ppm1a,Rps12,Sox4,Csnk1e,Gprc5b,Tmem9,Wnk2,Pbxip1
19_Member	GO Biological Processes	GO:0060828	regulation of canonical Wnt signaling pathway	-2.36612	-0.559565	10/250	14371,19042,20042,20665,20677,27373,64297,66241,75607,107746	Fzd9,Ppm1a,Rps12,Sox10,Sox4,Csnk1e,Gprc5b,Tmem9,Wnk2,Rapgef1
19_Member	GO Biological Processes	GO:0030111	regulation of Wnt signaling pathway	-2.05737	-0.343513	11/321	14371,19042,20042,20665,20677,27373,64297,66241,75607,107746,229534	Fzd9,Ppm1a,Rps12,Sox10,Sox4,Csnk1e,Gprc5b,Tmem9,Wnk2,Rapgef1,Pbxip1
20_Summary	GO Biological Processes	GO:0006030	chitin metabolic process	-3.59527	-1.24807	3/9	12659,71884,229687,12445,12505,17300,54710,14422,17155,22262,72269	Ovgp1,Chit1,Chil5,Ccnd3,Cd44,Foxc1,Hs3st3b1,B4galnt2,Man1a,Uox,Cda
20_Member	GO Biological Processes	GO:0006030	chitin metabolic process	-3.59527	-1.24807	3/9	12659,71884,229687	Ovgp1,Chit1,Chil5
20_Member	GO Biological Processes	GO:0006032	chitin catabolic process	-3.59527	-1.24807	3/9	12659,71884,229687	Ovgp1,Chit1,Chil5
20_Member	GO Biological Processes	GO:1901072	glucosamine-containing compound catabolic process	-3.19148	-1.06045	3/12	12659,71884,229687	Ovgp1,Chit1,Chil5
20_Member	GO Biological Processes	GO:0006022	aminoglycan metabolic process	-2.82665	-0.836456	7/113	12445,12505,12659,17300,54710,71884,229687	Ccnd3,Cd44,Ovgp1,Foxc1,Hs3st3b1,Chit1,Chil5
20_Member	GO Biological Processes	GO:0046348	amino sugar catabolic process	-2.58097	-0.686764	3/19	12659,71884,229687	Ovgp1,Chit1,Chil5
20_Member	GO Biological Processes	GO:0006026	aminoglycan catabolic process	-2.54555	-0.665762	4/40	12505,12659,71884,229687	Cd44,Ovgp1,Chit1,Chil5
20_Member	GO Biological Processes	GO:0006040	amino sugar metabolic process	-2.3239	-0.521812	4/46	12659,14422,71884,229687	Ovgp1,B4galnt2,Chit1,Chil5
20_Member	GO Biological Processes	GO:1901071	glucosamine-containing compound metabolic process	-2.13911	-0.3952	3/27	12659,71884,229687	Ovgp1,Chit1,Chil5
20_Member	GO Biological Processes	GO:1901136	carbohydrate derivative catabolic process	-2.01286	-0.320105	7/159	12505,12659,17155,22262,71884,72269,229687	Cd44,Ovgp1,Man1a,Uox,Chit1,Cda,Chil5
