# Supplementary material for: Exploring the transformative effects of calorie restriction on the lacrimal gland in adult mice
Source: GeroScience. 2025 Jun 28;47(5):6157–76. doi: 10.1007/s11357-025-01748-w (PMC12634954; doi:10.1007/s11357-025-01748-w)
Supplement: Supplementary file 8 — Metascape analysis of downregulated DEGs. (XLSX 83.4 KB) [file 11357_2025_1748_MOESM6_ESM.xlsx]

## Sheet: Annotation
Supplementary file 4: Metascape analysis with downregulated DEGs (LG)
MyList	Gene ID	Type	Tax ID	Homologene Gene ID	Homologene Gene Tax ID	Gene Symbol	Description	Biological Process (GO)	Kinase Class (UniProt)	mmu04640 Hematopoietic cell lineage - M	R-MMU-1474244 Extracellular matrix organizat	GO:0045321 leukocyte activation	GO:0050853 B cell receptor signaling path	GO:1903037 regulation of leukocyte cell-c	R-MMU-109582 Hemostasis	R-MMU-1280218 Adaptive Immune System	GO:0034341 response to type II interferon	R-MMU-6798695 Neutrophil degranulation	GO:0031589 cell-substrate adhesion	GO:0008228 opsonization	GO:0030335 positive regulation of cell mi	GO:0043254 regulation of protein-containi	GO:0032963 collagen metabolic process	mmu05340 Primary immunodeficiency - Mus	R-MMU-2132295 MHC class II antigen presentat	GO:0022617 extracellular matrix disassemb	GO:0042060 wound healing	GO:0042098 T cell proliferation	WP2271 Macrophage markers
Ppp1r9a	243725	symbol	M. musculus	243725	M. musculus	Ppp1r9a	protein phosphatase 1, regulatory subunit 9A	GO:1904049 negative regulation of spontaneous neurotransmitter secretion;GO:1904048 regulation of spontaneous neurotransmitter secretion;GO:0150003 regulation of spontaneous synaptic transmission		0	0	0	0	0	0	0	0	0	0	0	0	1	0	0	0	0	0	0	0
Fam168a	319604	symbol	M. musculus	319604	M. musculus	Fam168a	family with sequence similarity 168, member A	GO:1905051 regulation of base-excision repair;GO:1905053 positive regulation of base-excision repair;GO:0045739 positive regulation of DNA repair		0	0	0	0	0	0	0	0	0	0	0	0	0	0	0	0	0	0	0	0
Ssbp3	72475	symbol	M. musculus	72475	M. musculus	Ssbp3	single-stranded DNA binding protein 3	GO:0021501 prechordal plate formation;GO:0021547 midbrain-hindbrain boundary initiation;GO:2000742 regulation of anterior head development		0	0	0	0	0	0	0	0	0	0	0	0	0	0	0	0	0	0	1	0
Wdr61	66317	gene_synonym	M. musculus	66317	M. musculus	Skic8	SKI8 subunit of superkiller complex	GO:2001162 positive regulation of histone H3-K79 methylation;GO:2001160 regulation of histone H3-K79 methylation;GO:0080182 histone H3-K4 trimethylation		0	0	0	0	1	0	0	0	0	0	0	0	0	0	0	0	0	0	0	0
Rabep2	70314	symbol	M. musculus	70314	M. musculus	Rabep2	rabaptin, RAB GTPase binding effector protein 2	GO:1902017 regulation of cilium assembly;GO:0120032 regulation of plasma membrane bounded cell projection assembly;GO:0060491 regulation of cell projection assembly		0	0	0	0	0	0	0	0	0	0	0	0	0	0	0	0	0	0	0	0
Tex15	104271	symbol	M. musculus	104271	M. musculus	Tex15	testis expressed gene 15	GO:0006346 DNA methylation-dependent heterochromatin formation;GO:0010528 regulation of transposition;GO:0010529 negative regulation of transposition		0	0	0	0	0	0	0	0	0	0	0	0	0	0	0	0	0	0	0	0
Lonp2	66887	symbol	M. musculus	66887	M. musculus	Lonp2	lon peptidase 2, peroxisomal	GO:0006625 protein targeting to peroxisome;GO:0072662 protein localization to peroxisome;GO:0072663 establishment of protein localization to peroxisome		0	0	0	0	0	0	0	0	0	0	0	0	0	0	0	0	0	0	0	0
Pex11g	69129	symbol	M. musculus	69129	M. musculus	Pex11g	peroxisomal biogenesis factor 11 gamma	GO:0044375 regulation of peroxisome size;GO:0016559 peroxisome fission;GO:0007031 peroxisome organization		0	0	0	0	0	0	0	0	0	0	0	0	0	0	0	0	0	0	0	0
Arrb1	109689	symbol	M. musculus	109689	M. musculus	Arrb1	arrestin, beta 1	GO:0090240 positive regulation of histone H4 acetylation;GO:0042699 follicle-stimulating hormone signaling pathway;GO:0090239 regulation of histone H4 acetylation		0	0	0	1	0	1	0	0	0	0	1	0	0	0	0	0	0	0	0	0
Gtf2i	14886	symbol	M. musculus	14886	M. musculus	Gtf2i	general transcription factor II I	GO:0051481 negative regulation of cytosolic calcium ion concentration;GO:0016525 negative regulation of angiogenesis;GO:2000181 negative regulation of blood vessel morphogenesis		0	0	0	0	0	0	0	0	0	0	0	0	0	0	0	0	0	0	0	0
Anxa6	11749	symbol	M. musculus	11749	M. musculus	Anxa6	annexin A6	GO:0003418 growth plate cartilage chondrocyte differentiation;GO:0003413 chondrocyte differentiation involved in endochondral bone morphogenesis;GO:0003417 growth plate cartilage development		0	0	0	0	0	0	0	0	0	1	0	0	0	0	0	0	0	1	0	0
Cmtm8	70031	symbol	M. musculus	70031	M. musculus	Cmtm8	CKLF-like MARVEL transmembrane domain containing 8	GO:0042552 myelination;GO:0007272 ensheathment of neurons;GO:0008366 axon ensheathment		0	0	0	0	0	0	0	0	0	0	0	0	0	0	0	0	0	0	0	0
Lcmt1	30949	symbol	M. musculus	30949	M. musculus	Lcmt1	leucine carboxyl methyltransferase 1	GO:0006481 C-terminal protein methylation;GO:0018410 C-terminal protein amino acid modification;GO:0090266 regulation of mitotic cell cycle spindle assembly checkpoint		0	0	0	0	0	0	0	0	0	0	0	0	1	0	0	0	0	0	0	0
Rab15	104886	symbol	M. musculus	104886	M. musculus	Rab15	RAB15, member RAS oncogene family	GO:0032482 Rab protein signal transduction;GO:1903307 positive regulation of regulated secretory pathway;GO:0045921 positive regulation of exocytosis		0	0	0	0	0	0	0	0	0	0	0	0	0	0	0	0	0	0	0	0
Galnt10	171212	symbol	M. musculus	171212	M. musculus	Galnt10	polypeptide N-acetylgalactosaminyltransferase 10	GO:0016266 O-glycan processing;GO:0006493 protein O-linked glycosylation;GO:0006486 protein glycosylation		0	0	0	0	0	0	0	0	0	0	0	0	0	0	0	0	1	0	0	0
Mrpl36	94066	symbol	M. musculus	94066	M. musculus	Mrpl36	mitochondrial ribosomal protein L36	GO:0032543 mitochondrial translation;GO:0140053 mitochondrial gene expression;GO:0042254 ribosome biogenesis		0	0	0	0	0	0	0	0	0	0	0	0	0	0	0	0	0	0	0	0
Atp11a	50770	symbol	M. musculus	50770	M. musculus	Atp11a	ATPase, class VI, type 11A	GO:0010831 positive regulation of myotube differentiation;GO:0010830 regulation of myotube differentiation;GO:0045332 phospholipid translocation		0	0	0	0	0	0	0	0	1	0	0	0	0	0	0	0	0	0	0	0
Prdx1	18477	symbol	M. musculus	18477	M. musculus	Prdx1	peroxiredoxin 1	GO:0019430 removal of superoxide radicals;GO:0071450 cellular response to oxygen radical;GO:0071451 cellular response to superoxide		1	0	1	0	0	0	0	1	1	0	0	0	0	0	0	0	0	0	0	0
Prr13	66151	symbol	M. musculus	66151	M. musculus	Prr13	proline rich 13	GO:0008150 biological_process		0	0	0	0	0	0	0	0	0	0	0	0	0	0	0	0	0	0	0	0
Canx	12330	symbol	M. musculus	12330	M. musculus	Canx	calnexin	GO:0072583 clathrin-dependent endocytosis;GO:0048488 synaptic vesicle endocytosis;GO:0140238 presynaptic endocytosis		1	0	0	0	0	0	1	0	0	0	0	0	0	0	0	1	0	0	0	0
Alcam	11658	symbol	M. musculus	11658	M. musculus	Alcam	activated leukocyte cell adhesion molecule	GO:0008045 motor neuron axon guidance;GO:0007157 heterophilic cell-cell adhesion via plasma membrane cell adhesion molecules;GO:0098742 cell-cell adhesion via plasma-membrane adhesion molecules		1	0	0	0	0	0	0	0	0	0	0	0	0	0	0	0	0	0	0	0
Fer	14158	symbol	M. musculus	14158	M. musculus	Fer	fer (fms/fps related) protein kinase	GO:0038028 insulin receptor signaling pathway via phosphatidylinositol 3-kinase;GO:0036215 response to stem cell factor;GO:0036216 cellular response to stem cell factor stimulus	yes	0	1	0	1	1	0	0	0	0	1	0	1	1	0	0	0	0	0	1	0
Camk2d	108058	symbol	M. musculus	108058	M. musculus	Camk2d	calcium/calmodulin-dependent protein kinase II, delta	GO:1901897 regulation of relaxation of cardiac muscle;GO:0055119 relaxation of cardiac muscle;GO:0010649 regulation of cell communication by electrical coupling	yes	1	0	0	0	0	0	0	0	0	0	0	1	0	0	0	0	1	0	0	0
Otx1	18423	symbol	M. musculus	18423	M. musculus	Otx1	orthodenticle homeobox 1	GO:0048852 diencephalon morphogenesis;GO:0048853 forebrain morphogenesis;GO:0030901 midbrain development		0	0	0	0	0	0	0	0	0	0	0	0	0	0	0	0	0	0	0	0
Taok3	330177	symbol	M. musculus	330177	M. musculus	Taok3	TAO kinase 3	GO:0007095 mitotic G2 DNA damage checkpoint signaling;GO:0046329 negative regulation of JNK cascade;GO:0032873 negative regulation of stress-activated MAPK cascade	yes	0	0	0	0	0	0	0	0	0	0	0	0	0	0	0	0	0	0	0	0
C1qtnf1	56745	symbol	M. musculus	56745	M. musculus	C1qtnf1	C1q and tumor necrosis factor related protein 1	GO:2000857 positive regulation of mineralocorticoid secretion;GO:2000860 positive regulation of aldosterone secretion;GO:2000855 regulation of mineralocorticoid secretion		0	0	0	0	1	0	0	0	0	0	0	0	0	0	0	0	0	0	0	0
Abcb1a	18671	symbol	M. musculus	18671	M. musculus	Abcb1a	ATP-binding cassette, sub-family B (MDR/TAP), member 1A	GO:0099040 ceramide translocation;GO:0099039 sphingolipid translocation;GO:1901529 positive regulation of anion channel activity		0	0	0	0	0	0	0	0	0	0	0	0	0	0	0	0	0	0	0	0
Exoc4	20336	symbol	M. musculus	20336	M. musculus	Exoc4	exocyst complex component 4	GO:0055108 Golgi to transport vesicle transport;GO:0048341 paraxial mesoderm formation;GO:0090522 vesicle tethering involved in exocytosis		0	0	0	0	0	0	0	0	0	1	0	0	0	0	0	0	0	0	0	0
Fkbp1a	14225	symbol	M. musculus	14225	M. musculus	Fkbp1a	FK506 binding protein 1a	GO:0060347 heart trabecula formation;GO:0031000 response to caffeine;GO:0060314 regulation of ryanodine-sensitive calcium-release channel activity		0	0	1	1	1	0	1	0	0	0	0	0	0	0	0	0	0	0	1	0
Sparc	20692	symbol	M. musculus	20692	M. musculus	Sparc	secreted acidic cysteine rich glycoprotein	GO:0001937 negative regulation of endothelial cell proliferation;GO:0016525 negative regulation of angiogenesis;GO:0043473 pigmentation		0	1	0	0	1	1	0	0	0	0	0	1	0	0	0	0	0	1	0	0
Igfbp5	16011	symbol	M. musculus	16011	M. musculus	Igfbp5	insulin-like growth factor binding protein 5	GO:1904205 negative regulation of skeletal muscle hypertrophy;GO:1904204 regulation of skeletal muscle hypertrophy;GO:0043569 negative regulation of insulin-like growth factor receptor signaling pathway		0	0	0	0	1	0	0	0	0	0	0	1	0	1	0	0	1	0	0	0
Trmt61a	328162	symbol	M. musculus	328162	M. musculus	Trmt61a	tRNA methyltransferase 61A	GO:0080009 mRNA methylation;GO:0016556 mRNA modification;GO:0030488 tRNA methylation		0	0	0	0	0	0	0	0	0	0	0	0	0	0	0	0	0	0	0	0
Sh3pxd2a	14218	symbol	M. musculus	14218	M. musculus	Sh3pxd2a	SH3 and PX domains 2A	GO:0072675 osteoclast fusion;GO:0072674 multinuclear osteoclast differentiation;GO:0042554 superoxide anion generation		0	1	1	0	0	0	0	0	0	0	0	0	0	0	0	0	1	0	0	0
Agtpbp1	67269	symbol	M. musculus	67269	M. musculus	Agtpbp1	ATP/GTP binding protein 1	GO:0098958 retrograde axonal transport of mitochondrion;GO:0035609 C-terminal protein deglutamylation;GO:0098957 anterograde axonal transport of mitochondrion		0	0	0	0	1	0	0	0	0	0	0	0	0	0	0	0	0	0	0	0
Crot	74114	symbol	M. musculus	74114	M. musculus	Crot	carnitine O-octanoyltransferase	GO:0009437 carnitine metabolic process;GO:0015936 coenzyme A metabolic process;GO:0006577 amino-acid betaine metabolic process		0	0	0	0	0	0	0	0	0	0	0	0	0	0	0	0	0	0	0	0
Mlec	109154	symbol	M. musculus	109154	M. musculus	Mlec	malectin	GO:0006487 protein N-linked glycosylation;GO:0006486 protein glycosylation;GO:0043413 macromolecule glycosylation		0	0	0	0	0	0	0	0	1	0	0	0	0	0	0	0	0	0	0	0
Unc13b	22249	symbol	M. musculus	22249	M. musculus	Unc13b	unc-13 homolog B	GO:0010808 positive regulation of synaptic vesicle priming;GO:0099161 regulation of presynaptic dense core granule exocytosis;GO:0061789 dense core granule priming		0	0	0	0	0	0	0	0	0	0	0	0	1	0	0	0	0	0	0	0
Amer1	72345	symbol	M. musculus	72345	M. musculus	Amer1	APC membrane recruitment 1	GO:0072161 mesenchymal cell differentiation involved in kidney development;GO:2001012 mesenchymal cell differentiation involved in renal system development;GO:0072074 kidney mesenchyme development		0	0	0	0	0	0	0	0	0	1	0	0	0	0	0	0	0	1	0	0
Clock	12753	symbol	M. musculus	12753	M. musculus	Clock	circadian locomotor output cycles kaput	GO:2000074 regulation of type B pancreatic cell development;GO:2000323 negative regulation of glucocorticoid receptor signaling pathway;GO:0051775 response to redox state		0	0	0	0	0	0	0	0	0	0	0	0	0	0	0	0	0	0	0	0
Tank	21353	symbol	M. musculus	21353	M. musculus	Tank	TRAF family member-associated Nf-kappa B activator	GO:2000158 positive regulation of ubiquitin-specific protease activity;GO:2000152 regulation of ubiquitin-specific protease activity;GO:1903003 positive regulation of protein deubiquitination		0	0	0	0	0	0	0	0	0	0	0	0	0	0	0	0	0	0	0	0
Dglucy	217830	symbol	M. musculus	217830	M. musculus	Dglucy	D-glutamate cyclase	GO:0006536 glutamate metabolic process;GO:0009064 glutamine family amino acid metabolic process;GO:0043648 dicarboxylic acid metabolic process		0	0	0	0	0	0	0	0	0	0	0	0	0	0	0	0	0	0	0	0
Gnl3l	237107	symbol	M. musculus	237107	M. musculus	Gnl3l	guanine nucleotide binding protein-like 3 (nucleolar)-like	GO:0033234 negative regulation of protein sumoylation;GO:1904816 positive regulation of protein localization to chromosome, telomeric region;GO:1904814 regulation of protein localization to chromosome, telomeric region		0	0	0	0	0	0	0	0	0	0	0	0	1	0	0	0	0	0	0	0
Khdrbs3	13992	symbol	M. musculus	13992	M. musculus	Khdrbs3	KH domain containing, RNA binding, signal transduction associated 3	GO:0033120 positive regulation of RNA splicing;GO:0000381 regulation of alternative mRNA splicing, via spliceosome;GO:0048024 regulation of mRNA splicing, via spliceosome		0	0	0	0	0	0	0	0	0	0	0	0	0	0	0	0	0	0	0	0
Kitl	17311	symbol	M. musculus	17311	M. musculus	Kitl	kit ligand	GO:0097324 melanocyte migration;GO:0033026 negative regulation of mast cell apoptotic process;GO:0045636 positive regulation of melanocyte differentiation		1	1	1	1	1	0	0	0	0	1	0	1	0	0	0	0	0	0	1	0
Ift20	55978	symbol	M. musculus	55978	M. musculus	Ift20	intraflagellar transport 20	GO:0036372 opsin transport;GO:2000583 regulation of platelet-derived growth factor receptor-alpha signaling pathway;GO:0035845 photoreceptor cell outer segment organization		0	0	0	0	0	0	0	0	0	0	0	0	1	0	0	1	1	0	0	0
Ctsc	13032	symbol	M. musculus	13032	M. musculus	Ctsc	cathepsin C	GO:1903980 positive regulation of microglial cell activation;GO:0150078 positive regulation of neuroinflammatory response;GO:0031642 negative regulation of myelination		1	0	0	0	1	0	1	0	1	0	0	0	0	0	0	1	0	0	0	0
Golm1	105348	symbol	M. musculus	105348	M. musculus	Golm1	golgi membrane protein 1	GO:0006997 nucleus organization;GO:0019216 regulation of lipid metabolic process;GO:0006996 organelle organization		0	0	0	0	0	0	0	0	0	0	0	0	0	0	0	0	0	0	0	0
Tceal9	22381	symbol	M. musculus	22381	M. musculus	Tceal9	transcription elongation factor A like 9			0	0	0	0	0	0	0	0	0	0	0	0	0	0	0	0	0	0	0	0
Ablim1	226251	symbol	M. musculus	226251	M. musculus	Ablim1	actin-binding LIM protein 1	GO:0030032 lamellipodium assembly;GO:0097581 lamellipodium organization;GO:0007411 axon guidance		0	0	0	0	0	0	0	0	0	0	0	0	0	0	0	0	0	0	0	0
Blnk	17060	symbol	M. musculus	17060	M. musculus	Blnk	B cell linker	GO:0050853 B cell receptor signaling pathway;GO:0050851 antigen receptor-mediated signaling pathway;GO:0002429 immune response-activating cell surface receptor signaling pathway		1	0	1	1	0	0	1	0	0	0	0	0	0	0	1	0	0	0	0	0
Tuba1b	22143	symbol	M. musculus	22143	M. musculus	Tuba1b	tubulin, alpha 1B	GO:0071353 cellular response to interleukin-4;GO:0070670 response to interleukin-4;GO:0000226 microtubule cytoskeleton organization		1	0	0	0	0	1	1	0	0	0	0	0	0	0	0	1	0	0	0	0
Sftpd	20390	symbol	M. musculus	20390	M. musculus	Sftpd	surfactant associated protein D	GO:1905226 regulation of adhesion of symbiont to host epithelial cell;GO:0052403 negative regulation by host of symbiont catalytic activity;GO:0008228 opsonization		1	0	0	0	1	0	1	1	0	0	1	0	0	1	0	0	0	0	0	0
Abo	80908	symbol	M. musculus	80908	M. musculus	Abo	ABO blood group (transferase A, alpha 1-3-N-acetylgalactosaminyltransferase, transferase B, alpha 1-3-galactosyltransferase)	GO:0030259 lipid glycosylation;GO:0009312 oligosaccharide biosynthetic process;GO:0009311 oligosaccharide metabolic process		0	0	0	0	0	0	0	0	0	0	0	0	0	0	0	0	0	0	0	0
Cldn8	54420	symbol	M. musculus	54420	M. musculus	Cldn8	claudin 8	GO:0070830 bicellular tight junction assembly;GO:0120192 tight junction assembly;GO:0120193 tight junction organization		1	0	0	0	0	0	0	0	0	0	0	0	0	0	0	1	0	0	0	0
Pigr	18703	symbol	M. musculus	18703	M. musculus	Pigr	polymeric immunoglobulin receptor	GO:0002415 immunoglobulin transcytosis in epithelial cells mediated by polymeric immunoglobulin receptor;GO:0002414 immunoglobulin transcytosis in epithelial cells;GO:0038093 Fc receptor signaling pathway		1	0	0	1	0	0	0	0	1	0	0	0	0	0	0	0	0	0	0	0
Ccnd2	12444	symbol	M. musculus	12444	M. musculus	Ccnd2	cyclin D2	GO:0071481 cellular response to X-ray;GO:2000726 negative regulation of cardiac muscle cell differentiation;GO:1905208 negative regulation of cardiocyte differentiation		1	1	0	0	0	0	0	0	0	0	0	0	0	0	0	0	0	0	0	0
Mpp7	75739	symbol	M. musculus	75739	M. musculus	Mpp7	membrane protein, palmitoylated 7 (MAGUK p55 subfamily member 7)	GO:0071896 protein localization to adherens junction;GO:0150105 protein localization to cell-cell junction;GO:0070830 bicellular tight junction assembly	yes	0	0	0	0	0	0	0	0	0	0	0	0	1	0	0	0	0	0	0	0
Papss2	23972	symbol	M. musculus	23972	M. musculus	Papss2	3'-phosphoadenosine 5'-phosphosulfate synthase 2	GO:0034036 purine ribonucleoside bisphosphate biosynthetic process;GO:0050428 3'-phosphoadenosine 5'-phosphosulfate biosynthetic process;GO:0000103 sulfate assimilation	yes	0	0	0	0	0	0	0	0	0	0	0	0	0	0	0	0	0	1	0	0
Dpt	56429	symbol	M. musculus	56429	M. musculus	Dpt	dermatopontin	GO:0030199 collagen fibril organization;GO:0030198 extracellular matrix organization;GO:0043062 extracellular structure organization		0	1	0	0	1	0	0	0	0	0	0	0	0	0	0	0	0	0	0	0
Sfrp1	20377	symbol	M. musculus	20377	M. musculus	Sfrp1	secreted frizzled-related protein 1	GO:0044345 stromal-epithelial cell signaling involved in prostate gland development;GO:0090246 convergent extension involved in somitogenesis;GO:2000080 negative regulation of canonical Wnt signaling pathway involved in controlling type B pancreatic cell proliferation		0	0	1	1	1	0	0	0	0	1	0	0	0	0	0	0	0	1	1	0
Slfn5	327978	symbol	M. musculus	327978	M. musculus	Slfn5	schlafen 5	GO:0030154 cell differentiation;GO:0048869 cellular developmental process;GO:0032502 developmental process		0	0	0	0	0	0	0	0	0	0	0	0	0	0	0	0	0	0	0	0
Retnla	57262	symbol	M. musculus	57262	M. musculus	Retnla	resistin like alpha			0	0	0	0	0	0	0	0	0	0	0	0	0	0	0	0	0	0	0	0
Hivep3	16656	symbol	M. musculus	16656	M. musculus	Hivep3	human immunodeficiency virus type I enhancer binding protein 3	GO:0035914 skeletal muscle cell differentiation;GO:0007519 skeletal muscle tissue development;GO:0060538 skeletal muscle organ development		0	0	0	0	0	0	0	0	0	0	0	0	0	0	0	0	0	0	0	0
Phkb	102093	symbol	M. musculus	102093	M. musculus	Phkb	phosphorylase kinase beta	GO:0005977 glycogen metabolic process;GO:0006073 cellular glucan metabolic process;GO:0044042 glucan metabolic process		0	0	0	0	0	0	0	0	0	0	0	0	0	0	0	0	0	0	0	0
Tmem38a	74166	symbol	M. musculus	74166	M. musculus	Tmem38a	transmembrane protein 38A	GO:0014808 release of sequestered calcium ion into cytosol by sarcoplasmic reticulum;GO:0071313 cellular response to caffeine;GO:1903514 release of sequestered calcium ion into cytosol by endoplasmic reticulum		0	0	0	0	0	0	0	0	0	0	0	0	0	0	0	0	0	0	0	0
Polb	18970	symbol	M. musculus	18970	M. musculus	Polb	polymerase (DNA directed), beta	GO:0071707 immunoglobulin heavy chain V-D-J recombination;GO:0006287 base-excision repair, gap-filling;GO:0006290 pyrimidine dimer repair		1	0	0	0	0	0	0	0	0	0	0	0	0	0	0	0	0	0	0	0
Scgb2b1	100043827	symbol	M. musculus	100043827	M. musculus	Scgb2b1	secretoglobin, family 2B, member 1			0	0	0	0	0	0	0	0	0	0	0	0	0	0	0	0	0	0	0	0
Enpp2	18606	symbol	M. musculus	18606	M. musculus	Enpp2	ectonucleotide pyrophosphatase/phosphodiesterase 2	GO:2000394 positive regulation of lamellipodium morphogenesis;GO:0044849 estrous cycle;GO:2000392 regulation of lamellipodium morphogenesis		0	0	0	1	1	0	0	0	0	0	0	1	1	0	0	0	0	0	0	0
Me1	17436	symbol	M. musculus	17436	M. musculus	Me1	malic enzyme 1, NADP(+)-dependent, cytosolic	GO:0006108 malate metabolic process;GO:1902031 regulation of NADP metabolic process;GO:0006734 NADH metabolic process		0	0	0	0	0	0	0	0	0	0	0	0	0	0	0	0	0	0	0	0
Emb	13723	symbol	M. musculus	13723	M. musculus	Emb	embigin	GO:0015727 lactate transport;GO:0035873 lactate transmembrane transport;GO:0035879 plasma membrane lactate transport		0	0	0	0	0	0	0	0	0	0	0	0	0	0	0	0	0	0	0	0
Auts2	319974	symbol	M. musculus	319974	M. musculus	Auts2	autism susceptibility candidate 2	GO:2000620 positive regulation of histone H4-K16 acetylation;GO:0098582 innate vocalization behavior;GO:0090240 positive regulation of histone H4 acetylation		0	0	0	0	0	0	0	0	0	0	0	0	1	0	0	1	0	0	0	0
Wdr6	83669	symbol	M. musculus	83669	M. musculus	Wdr6	WD repeat domain 6	GO:0070314 G1 to G0 transition;GO:0030488 tRNA methylation;GO:0001510 RNA methylation		0	0	0	0	1	0	0	0	0	0	0	0	0	0	0	0	0	0	0	0
Aox3	71724	symbol	M. musculus	71724	M. musculus	Aox3	aldehyde oxidase 3			0	0	0	0	0	0	0	0	0	0	0	0	0	0	0	0	0	0	0	0
Tbc1d22b	381085	symbol	M. musculus	381085	M. musculus	Tbc1d22b	TBC1 domain family, member 22B	GO:0090630 activation of GTPase activity;GO:0043547 positive regulation of GTPase activity;GO:0043087 regulation of GTPase activity		0	0	0	0	0	0	0	0	0	0	0	0	0	0	0	0	0	0	0	0
Ifngr1	15979	symbol	M. musculus	15979	M. musculus	Ifngr1	interferon gamma receptor 1	GO:1900222 negative regulation of amyloid-beta clearance;GO:0060333 type II interferon-mediated signaling pathway;GO:0048143 astrocyte activation		1	0	1	1	1	0	0	1	0	0	0	0	0	0	0	0	0	0	0	0
Ptpn6	15170	symbol	M. musculus	15170	M. musculus	Ptpn6	protein tyrosine phosphatase, non-receptor type 6	GO:1905867 epididymis development;GO:0033277 abortive mitotic cell cycle;GO:0002924 negative regulation of humoral immune response mediated by circulating immunoglobulin		1	1	1	1	1	1	1	1	1	1	1	0	0	0	0	0	0	1	1	0
Slitrk6	239250	symbol	M. musculus	239250	M. musculus	Slitrk6	SLIT and NTRK-like family, member 6	GO:0060007 linear vestibuloocular reflex;GO:0060005 vestibular reflex;GO:0021562 vestibulocochlear nerve development		1	0	0	0	0	0	0	0	0	0	0	0	1	0	0	0	0	0	0	0
Tjp3	27375	symbol	M. musculus	27375	M. musculus	Tjp3	tight junction protein 3	GO:1905605 positive regulation of blood-brain barrier permeability;GO:1905603 regulation of blood-brain barrier permeability;GO:0090557 establishment of endothelial intestinal barrier		0	0	0	0	0	0	0	0	0	0	0	0	0	0	0	1	0	0	0	0
Prkcb	18751	symbol	M. musculus	18751	M. musculus	Prkcb	protein kinase C, beta	GO:0050861 positive regulation of B cell receptor signaling pathway;GO:0007207 phospholipase C-activating G protein-coupled acetylcholine receptor signaling pathway;GO:0030949 positive regulation of vascular endothelial growth factor receptor signaling pathway	yes	1	1	1	1	0	1	1	0	0	0	0	0	0	0	0	0	0	0	1	0
Bnipl	171388	symbol	M. musculus	171388	M. musculus	Bnipl	BCL2/adenovirus E1B 19kD interacting protein like	GO:0040009 regulation of growth rate;GO:0040008 regulation of growth;GO:0008285 negative regulation of cell population proliferation		0	0	0	0	1	0	0	0	0	0	0	0	0	0	0	0	0	0	0	0
Ms4a6c	73656	symbol	M. musculus	73656	M. musculus	Ms4a6c	membrane-spanning 4-domains, subfamily A, member 6C	GO:0007166 cell surface receptor signaling pathway;GO:0007165 signal transduction;GO:0023052 signaling		0	0	0	0	0	0	0	0	0	0	0	0	0	0	0	0	0	0	0	0
C3	12266	symbol	M. musculus	12266	M. musculus	C3	complement component 3	GO:0044532 modulation of apoptotic process in another organism;GO:0044533 positive regulation of apoptotic process in another organism;GO:0097278 complement-dependent cytotoxicity		1	0	0	1	0	0	1	1	1	0	1	0	0	0	0	0	0	1	1	0
Jchain	16069	symbol	M. musculus	16069	M. musculus	Jchain	immunoglobulin joining chain	GO:0060267 positive regulation of respiratory burst;GO:0003094 glomerular filtration;GO:0060263 regulation of respiratory burst		1	0	0	0	0	1	0	1	0	1	0	0	0	0	0	0	0	0	0	0
Plxna1	18844	symbol	M. musculus	18844	M. musculus	Plxna1	plexin A1	GO:0021628 olfactory nerve formation;GO:0021627 olfactory nerve morphogenesis;GO:0060666 dichotomous subdivision of terminal units involved in salivary gland branching		0	0	0	0	1	0	0	0	0	0	0	0	0	0	0	1	0	0	0	0
Myof	226101	symbol	M. musculus	226101	M. musculus	Myof	myoferlin	GO:0033292 T-tubule organization;GO:0006071 glycerol metabolic process;GO:0019400 alditol metabolic process		0	0	0	0	0	0	0	0	0	0	0	0	0	0	0	0	1	1	0	0
Nav3	260315	symbol	M. musculus	260315	M. musculus	Nav3	neuron navigator 3	GO:0032703 negative regulation of interleukin-2 production;GO:0031116 positive regulation of microtubule polymerization;GO:0031112 positive regulation of microtubule polymerization or depolymerization		0	0	0	0	0	0	0	0	0	0	1	0	1	0	0	0	0	0	0	0
Ids	15931	symbol	M. musculus	15931	M. musculus	Ids	iduronate 2-sulfatase	GO:0030209 dermatan sulfate catabolic process;GO:0030200 heparan sulfate proteoglycan catabolic process;GO:0030205 dermatan sulfate metabolic process		0	0	0	0	0	0	0	0	0	0	0	0	0	0	0	0	0	0	0	0
Fermt1	241639	symbol	M. musculus	241639	M. musculus	Fermt1	fermitin family member 1	GO:0051886 negative regulation of timing of anagen;GO:0048817 negative regulation of hair follicle maturation;GO:1903691 positive regulation of wound healing, spreading of epidermal cells		0	1	0	1	1	0	0	0	0	1	0	1	1	0	0	0	0	0	0	0
Slc23a1	20522	symbol	M. musculus	20522	M. musculus	Slc23a1	solute carrier family 23 (nucleobase transporters), member 1	GO:0015882 L-ascorbic acid transmembrane transport;GO:0070837 dehydroascorbic acid transport;GO:0035461 vitamin transmembrane transport		0	0	0	0	0	0	0	0	0	0	0	0	0	0	0	0	0	0	0	0
Tmem35a	67564	symbol	M. musculus	67564	M. musculus	Tmem35a	transmembrane protein 35A	GO:0051131 chaperone-mediated protein complex assembly;GO:2000010 positive regulation of protein localization to cell surface;GO:2000008 regulation of protein localization to cell surface		0	0	0	0	0	0	0	0	0	0	0	0	0	0	0	0	0	0	0	0
Ltf	17002	symbol	M. musculus	17002	M. musculus	Ltf	lactotransferrin	GO:0052183 disruption by host of symbiont structure;GO:0052337 disruption by host of symbiont membrane;GO:1900190 regulation of single-species biofilm formation		0	0	0	1	0	0	0	1	1	0	0	0	0	0	0	0	0	1	0	0
Atp8a1	11980	symbol	M. musculus	11980	M. musculus	Atp8a1	ATPase, aminophospholipid transporter (APLT), class I, type 8A, member 1	GO:0140331 aminophospholipid translocation;GO:0061092 positive regulation of phospholipid translocation;GO:0015917 aminophospholipid transport		0	0	0	0	0	0	0	0	1	0	0	1	0	0	0	0	0	0	0	0
Cyb5r1	72017	symbol	M. musculus	72017	M. musculus	Cyb5r1	cytochrome b5 reductase 1	GO:0016126 sterol biosynthetic process;GO:0006694 steroid biosynthetic process;GO:0016125 sterol metabolic process		0	0	0	0	0	1	0	0	0	0	0	0	0	0	0	0	0	0	0	0
Pdlim3	53318	symbol	M. musculus	53318	M. musculus	Pdlim3	PDZ and LIM domain 3	GO:0007015 actin filament organization;GO:0030036 actin cytoskeleton organization;GO:0061061 muscle structure development		0	0	0	0	0	0	0	0	0	0	0	0	0	0	0	0	0	0	0	0
Ctss	13040	symbol	M. musculus	13040	M. musculus	Ctss	cathepsin S	GO:0034769 basement membrane disassembly;GO:0019886 antigen processing and presentation of exogenous peptide antigen via MHC class II;GO:0022617 extracellular matrix disassembly		1	1	0	0	0	0	1	0	1	0	0	0	0	1	0	1	1	0	0	0
Col6a2	12834	symbol	M. musculus	12834	M. musculus	Col6a2	collagen, type VI, alpha 2	GO:0007155 cell adhesion;GO:0009987 cellular process;GO:0008150 biological_process		0	1	0	0	0	0	0	0	0	0	0	0	0	0	0	1	0	0	0	0
Csf2ra	12982	symbol	M. musculus	12982	M. musculus	Csf2ra	colony stimulating factor 2 receptor, alpha, low-affinity (granulocyte-macrophage)	GO:0038157 granulocyte-macrophage colony-stimulating factor signaling pathway;GO:0007259 receptor signaling pathway via JAK-STAT;GO:0097696 receptor signaling pathway via STAT		1	0	0	0	1	0	0	0	0	0	0	0	0	0	0	0	0	0	0	0
Clec3b	21922	symbol	M. musculus	21922	M. musculus	Clec3b	C-type lectin domain family 3, member b	GO:0010756 positive regulation of plasminogen activation;GO:0010755 regulation of plasminogen activation;GO:0010954 positive regulation of protein processing		0	0	0	0	0	0	0	0	0	0	0	0	0	0	0	0	0	1	0	0
Rab43	69834	symbol	M. musculus	69834	M. musculus	Rab43	RAB43, member RAS oncogene family	GO:0035526 retrograde transport, plasma membrane to Golgi;GO:0019068 virion assembly;GO:0090382 phagosome maturation		0	0	0	0	0	0	0	1	0	0	0	0	0	0	0	0	0	0	0	0
Adamts15	235130	symbol	M. musculus	235130	M. musculus	Adamts15	a disintegrin-like and metallopeptidase (reprolysin type) with thrombospondin type 1 motif, 15	GO:0022617 extracellular matrix disassembly;GO:0007520 myoblast fusion;GO:0000768 syncytium formation by plasma membrane fusion		0	1	0	0	0	0	0	0	0	0	0	0	0	0	0	0	1	0	0	0
Myl9	98932	symbol	M. musculus	98932	M. musculus	Myl9	myosin, light polypeptide 9, regulatory	GO:0030239 myofibril assembly;GO:0055002 striated muscle cell development;GO:0031032 actomyosin structure organization		0	0	0	0	0	0	0	0	0	0	0	0	0	0	0	1	1	0	0	0
St6galnac2	20446	symbol	M. musculus	20446	M. musculus	St6galnac2	ST6 (alpha-N-acetyl-neuraminyl-2,3-beta-galactosyl-1,3)-N-acetylgalactosaminide alpha-2,6-sialyltransferase 2	GO:1990743 protein sialylation;GO:0097503 sialylation;GO:0006493 protein O-linked glycosylation		0	0	0	0	0	0	0	0	0	0	0	0	0	0	0	0	1	0	0	0
Itih5	209378	symbol	M. musculus	209378	M. musculus	Itih5	inter-alpha-trypsin inhibitor, heavy chain 5	GO:0030212 hyaluronan metabolic process;GO:1903510 mucopolysaccharide metabolic process;GO:0030203 glycosaminoglycan metabolic process		0	0	0	0	0	0	0	0	0	0	0	0	0	0	0	0	0	0	0	0
Vsir	74048	symbol	M. musculus	74048	M. musculus	Vsir	V-set immunoregulatory receptor	GO:0120158 positive regulation of collagen catabolic process;GO:2000565 negative regulation of CD8-positive, alpha-beta T cell proliferation;GO:0010710 regulation of collagen catabolic process		1	0	0	1	1	0	0	0	0	0	1	1	0	0	0	0	0	0	1	0
Syk	20963	symbol	M. musculus	20963	M. musculus	Syk	spleen tyrosine kinase	GO:0043366 beta selection;GO:0032752 positive regulation of interleukin-3 production;GO:0002554 serotonin secretion by platelet	yes	1	0	1	1	1	1	1	1	0	1	1	0	1	0	1	0	0	0	1	0
Apba1	319924	symbol	M. musculus	319924	M. musculus	Apba1	amyloid beta (A4) precursor protein binding, family A, member 1	GO:0014051 gamma-aminobutyric acid secretion;GO:0014047 glutamate secretion;GO:0015812 gamma-aminobutyric acid transport		0	0	0	0	0	0	0	0	0	0	0	0	0	0	0	0	0	0	0	0
Gm5938	546335	symbol	M. musculus	546335	M. musculus	Gm5938	predicted gene 5938	GO:0008150 biological_process		0	0	0	0	0	0	0	0	0	0	0	0	0	0	0	0	0	0	0	0
Csrp2	13008	symbol	M. musculus	13008	M. musculus	Csrp2	cysteine and glycine-rich protein 2	GO:0045214 sarcomere organization;GO:0030239 myofibril assembly;GO:0055002 striated muscle cell development		0	0	0	0	0	0	0	0	0	0	0	0	0	0	0	0	1	0	0	0
Itga4	16401	symbol	M. musculus	16401	M. musculus	Itga4	integrin alpha 4	GO:0090074 negative regulation of protein homodimerization activity;GO:1990771 clathrin-dependent extracellular exosome endocytosis;GO:0003366 cell-matrix adhesion involved in ameboidal cell migration		1	1	0	0	1	1	1	0	0	1	0	1	0	0	0	0	0	0	0	0
Cck	12424	symbol	M. musculus	12424	M. musculus	Cck	cholecystokinin	GO:1903366 negative regulation of fear response;GO:2000986 negative regulation of behavioral fear response;GO:1903999 negative regulation of eating behavior		0	0	0	1	0	0	0	0	0	0	0	0	1	0	0	1	0	0	0	0
Hcls1	15163	symbol	M. musculus	15163	M. musculus	Hcls1	hematopoietic cell specific Lyn substrate 1	GO:0030854 positive regulation of granulocyte differentiation;GO:0045651 positive regulation of macrophage differentiation;GO:0045649 regulation of macrophage differentiation		0	0	0	1	1	0	0	0	0	0	0	0	1	0	0	1	0	0	0	0
Cyfip2	76884	symbol	M. musculus	76884	M. musculus	Cyfip2	cytoplasmic FMR1 interacting protein 2	GO:0051388 positive regulation of neurotrophin TRK receptor signaling pathway;GO:0097484 dendrite extension;GO:0051386 regulation of neurotrophin TRK receptor signaling pathway		0	1	0	0	0	0	0	0	0	0	0	0	1	0	0	0	0	0	0	0
Efemp1	216616	symbol	M. musculus	216616	M. musculus	Efemp1	epidermal growth factor-containing fibulin-like extracellular matrix protein 1	GO:1903975 regulation of glial cell migration;GO:0032331 negative regulation of chondrocyte differentiation;GO:0061037 negative regulation of cartilage development		0	0	0	0	0	0	0	0	0	0	0	0	0	0	0	0	0	0	1	0
Hp	15439	symbol	M. musculus	15439	M. musculus	Hp	haptoglobin	GO:0006953 acute-phase response;GO:0002526 acute inflammatory response;GO:0001889 liver development		0	0	0	0	0	0	0	0	1	0	0	0	0	0	0	0	0	0	0	0
Col6a3	12835	symbol	M. musculus	12835	M. musculus	Col6a3	collagen, type VI, alpha 3			0	1	0	0	0	0	0	0	0	0	0	0	0	0	0	0	0	0	0	0
Hist1h2bc	68024	gene_synonym	M. musculus	68024	M. musculus	H2bc4	H2B clustered histone 4			1	0	0	0	0	0	0	0	0	0	0	0	0	0	0	0	0	0	0	0
Chid1	68038	symbol	M. musculus	68038	M. musculus	Chid1	chitinase domain containing 1	GO:1900016 negative regulation of cytokine production involved in inflammatory response;GO:1900015 regulation of cytokine production involved in inflammatory response;GO:0001818 negative regulation of cytokine production		0	0	0	0	0	1	0	1	0	0	1	0	0	0	0	0	0	0	0	0
Abcc4	239273	symbol	M. musculus	239273	M. musculus	Abcc4	ATP-binding cassette, sub-family C (CFTR/MRP), member 4	GO:1901571 fatty acid derivative transport;GO:0070730 cAMP transport;GO:0032310 prostaglandin secretion		0	0	0	0	0	1	0	0	0	0	0	0	0	0	0	0	0	0	0	0
Zfp874a	238692	symbol	M. musculus	238692	M. musculus	Zfp874a	zinc finger protein 874a			0	0	0	0	0	0	0	0	0	0	0	0	0	0	0	0	0	0	0	0
Emp3	13732	symbol	M. musculus	13732	M. musculus	Emp3	epithelial membrane protein 3	GO:0032060 bleb assembly;GO:0120031 plasma membrane bounded cell projection assembly;GO:0030031 cell projection assembly		0	0	0	0	0	0	0	0	0	0	0	0	0	0	0	0	0	0	0	0
Ccl9	20308	symbol	M. musculus	20308	M. musculus	Ccl9	chemokine (C-C motif) ligand 9	GO:0048245 eosinophil chemotaxis;GO:0072677 eosinophil migration;GO:0045662 negative regulation of myoblast differentiation		0	0	0	0	1	0	0	1	0	0	0	0	0	0	0	0	0	0	0	0
Soga1	320706	symbol	M. musculus	320706	M. musculus	Soga1	suppressor of glucose, autophagy associated 1	GO:0045721 negative regulation of gluconeogenesis;GO:0010677 negative regulation of cellular carbohydrate metabolic process;GO:0006111 regulation of gluconeogenesis		0	0	0	0	0	0	0	0	0	0	0	0	0	0	0	0	0	0	0	0
Slc7a6	330836	symbol	M. musculus	330836	M. musculus	Slc7a6	solute carrier family 7 (cationic amino acid transporter, y+ system), member 6	GO:0031460 glycine betaine transport;GO:0015822 ornithine transport;GO:0015820 leucine transport		0	0	0	0	0	0	0	0	0	0	0	0	0	0	0	0	0	0	0	0
Eefsec	65967	symbol	M. musculus	65967	M. musculus	Eefsec	eukaryotic elongation factor, selenocysteine-tRNA-specific	GO:0001514 selenocysteine incorporation;GO:0006451 translational readthrough;GO:0006414 translational elongation		0	0	0	0	0	0	0	0	0	0	0	0	0	0	0	0	0	0	0	0
Dock8	76088	symbol	M. musculus	76088	M. musculus	Dock8	dedicator of cytokinesis 8	GO:0061485 memory T cell proliferation;GO:1903905 positive regulation of establishment of T cell polarity;GO:1903903 regulation of establishment of T cell polarity		0	0	1	0	1	1	0	0	0	0	0	1	0	0	0	0	0	0	1	0
Tuba1a	22142	symbol	M. musculus	22142	M. musculus	Tuba1a	tubulin, alpha 1A	GO:1902065 response to L-glutamate;GO:0048853 forebrain morphogenesis;GO:0140058 neuron projection arborization		1	0	0	0	0	1	1	0	0	0	0	0	0	0	0	1	0	0	0	0
Tmtc4	70551	symbol	M. musculus	70551	M. musculus	Tmtc4	transmembrane and tetratricopeptide repeat containing 4	GO:0032470 positive regulation of endoplasmic reticulum calcium ion concentration;GO:1905584 outer hair cell apoptotic process;GO:0035269 protein O-linked mannosylation		0	0	0	0	0	0	0	0	0	0	0	0	0	0	0	0	0	0	0	0
Lilrb4a	14728	symbol	M. musculus	14728	M. musculus	Lilrb4a	leukocyte immunoglobulin-like receptor, subfamily B, member 4A	GO:0035740 CD8-positive, alpha-beta T cell proliferation;GO:1900099 negative regulation of plasma cell differentiation;GO:0045584 negative regulation of cytotoxic T cell differentiation		0	0	1	1	1	0	0	0	1	0	1	0	0	0	0	0	0	1	1	0
Adam28	13522	symbol	M. musculus	13522	M. musculus	Adam28	a disintegrin and metallopeptidase domain 28	GO:0006508 proteolysis;GO:0019538 protein metabolic process;GO:1901564 organonitrogen compound metabolic process		0	0	0	0	0	0	0	0	0	0	0	0	0	0	0	0	0	0	0	0
Calml3	70405	symbol	M. musculus	70405	M. musculus	Calml3	calmodulin-like 3			1	0	0	0	0	0	0	0	0	0	0	0	0	0	0	0	0	0	0	0
Il17re	57890	symbol	M. musculus	57890	M. musculus	Il17re	interleukin 17 receptor E	GO:0006954 inflammatory response;GO:0006952 defense response;GO:0006950 response to stress		0	0	0	0	0	0	0	0	0	0	0	0	0	0	0	0	0	0	0	0
Smpd3	58994	symbol	M. musculus	58994	M. musculus	Smpd3	sphingomyelin phosphodiesterase 3, neutral	GO:0015774 polysaccharide transport;GO:0033037 polysaccharide localization;GO:0071461 cellular response to redox state		0	1	0	0	0	0	0	0	0	0	0	0	1	1	0	0	0	1	1	0
Spon2	100689	symbol	M. musculus	100689	M. musculus	Spon2	spondin 2, extracellular matrix protein	GO:0008228 opsonization;GO:0043152 induction of bacterial agglutination;GO:0060907 positive regulation of macrophage cytokine production		1	0	0	1	0	0	0	1	0	0	1	0	0	0	0	0	1	0	0	0
Basp1	70350	symbol	M. musculus	70350	M. musculus	Basp1	brain abundant, membrane attached signal protein 1	GO:0061318 renal filtration cell differentiation;GO:0072112 podocyte differentiation;GO:0072311 glomerular epithelial cell differentiation		0	0	0	0	0	0	0	0	0	0	0	0	0	0	0	0	0	0	0	0
Selplg	20345	symbol	M. musculus	20345	M. musculus	Selplg	selectin, platelet (p-selectin) ligand	GO:0050902 leukocyte adhesive activation;GO:0050901 leukocyte tethering or rolling;GO:0061756 leukocyte adhesion to vascular endothelial cell		1	0	1	0	0	0	0	0	0	0	0	0	0	0	0	0	0	0	0	0
Htra1	56213	symbol	M. musculus	56213	M. musculus	Htra1	HtrA serine peptidase 1	GO:0060718 chorionic trophoblast cell differentiation;GO:0060717 chorion development;GO:1903867 extraembryonic membrane development		0	1	0	0	0	0	0	0	0	0	0	0	0	0	0	0	0	0	0	0
Marcks	17118	symbol	M. musculus	17118	M. musculus	Marcks	myristoylated alanine rich protein kinase C substrate	GO:0031584 activation of phospholipase D activity;GO:1900019 regulation of protein kinase C activity;GO:1900020 positive regulation of protein kinase C activity		0	0	0	1	1	0	0	0	0	1	0	0	0	0	0	0	0	0	0	0
Cpxm2	55987	symbol	M. musculus	55987	M. musculus	Cpxm2	carboxypeptidase X 2 (M14 family)	GO:0016485 protein processing;GO:0051604 protein maturation;GO:0006518 peptide metabolic process		0	0	0	0	0	0	0	0	0	0	0	0	0	0	0	0	0	0	0	0
Phlda2	22113	symbol	M. musculus	22113	M. musculus	Phlda2	pleckstrin homology like domain, family A, member 2	GO:0060721 regulation of spongiotrophoblast cell proliferation;GO:0060723 regulation of cell proliferation involved in embryonic placenta development;GO:1903547 regulation of growth hormone activity		0	0	0	0	0	0	0	0	0	0	0	0	0	0	0	0	0	0	0	0
Cpa3	12873	symbol	M. musculus	12873	M. musculus	Cpa3	carboxypeptidase A3, mast cell	GO:0002002 regulation of angiotensin levels in blood;GO:0001991 regulation of systemic arterial blood pressure by circulatory renin-angiotensin;GO:0003081 regulation of systemic arterial blood pressure by renin-angiotensin		0	1	0	0	0	0	0	0	0	0	0	0	0	0	0	0	0	0	0	0
4930452B06Rik	74430	gene_synonym	M. musculus	74430	M. musculus	Cfap20dc	CFAP20 domain containing	GO:0008150 biological_process		0	0	0	0	0	0	0	0	0	0	0	0	0	0	0	0	0	0	0	0
Emp1	13730	symbol	M. musculus	13730	M. musculus	Emp1	epithelial membrane protein 1	GO:0032060 bleb assembly;GO:0120031 plasma membrane bounded cell projection assembly;GO:0030031 cell projection assembly		0	0	0	0	0	0	0	0	0	0	0	0	0	0	0	0	0	0	0	0
Dach1	13134	symbol	M. musculus	13134	M. musculus	Dach1	dachshund family transcription factor 1	GO:0060244 negative regulation of cell proliferation involved in contact inhibition;GO:0060242 contact inhibition;GO:0060245 detection of cell density		0	0	0	0	1	0	0	0	0	0	0	0	0	0	0	0	0	0	0	0
AI662270	100043636	symbol	M. musculus	100043636	M. musculus	AI662270	expressed sequence AI662270	GO:0008150 biological_process		0	0	0	0	0	0	0	0	0	0	0	0	0	0	0	0	0	0	0	0
Cd53	12508	symbol	M. musculus	12508	M. musculus	Cd53	CD53 antigen	GO:1901741 positive regulation of myoblast fusion;GO:1901739 regulation of myoblast fusion;GO:0060143 positive regulation of syncytium formation by plasma membrane fusion		0	0	0	0	0	0	0	0	1	0	0	0	0	0	0	0	0	0	0	0
Cd83	12522	symbol	M. musculus	12522	M. musculus	Cd83	CD83 antigen	GO:0032713 negative regulation of interleukin-4 production;GO:0032613 interleukin-10 production;GO:0032633 interleukin-4 production		0	0	1	0	1	0	0	0	0	0	1	0	0	0	0	0	0	0	1	1
Plcg2	234779	symbol	M. musculus	234779	M. musculus	Plcg2	phospholipase C, gamma 2	GO:0002316 follicular B cell differentiation;GO:0032959 inositol trisphosphate biosynthetic process;GO:0032747 positive regulation of interleukin-23 production		1	0	1	1	1	1	1	1	0	0	1	1	1	0	0	0	0	1	0	0
Arhgap45	70719	symbol	M. musculus	70719	M. musculus	Arhgap45	Rho GTPase activating protein 45	GO:0090630 activation of GTPase activity;GO:0043547 positive regulation of GTPase activity;GO:0043087 regulation of GTPase activity		0	0	0	0	0	0	0	0	1	0	0	0	0	0	0	0	0	0	0	0
Fsbp	100503583	symbol	M. musculus	100503583	M. musculus	Fsbp	fibrinogen silencer binding protein	GO:0008150 biological_process		0	0	0	0	0	0	0	0	0	0	0	0	0	0	0	0	0	0	0	0
Cd74	16149	symbol	M. musculus	16149	M. musculus	Cd74	CD74 antigen (invariant polypeptide of major histocompatibility complex, class II antigen-associated)	GO:0035691 macrophage migration inhibitory factor signaling pathway;GO:2000448 positive regulation of macrophage migration inhibitory factor signaling pathway;GO:2000446 regulation of macrophage migration inhibitory factor signaling pathway		1	0	1	1	1	1	1	1	0	1	0	1	0	0	1	1	0	0	1	1
Rdh5	19682	symbol	M. musculus	19682	M. musculus	Rdh5	retinol dehydrogenase 5	GO:0001523 retinoid metabolic process;GO:0016101 diterpenoid metabolic process;GO:0006721 terpenoid metabolic process		0	0	0	0	0	0	0	0	0	0	0	0	0	0	0	0	0	0	0	0
Lyz2	17105	symbol	M. musculus	17105	M. musculus	Lyz2	lysozyme 2	GO:0019835 cytolysis;GO:0031640 killing of cells of another organism;GO:0001906 cell killing		0	0	0	0	0	0	0	0	1	0	0	0	0	0	0	0	0	0	0	1
Col14a1	12818	symbol	M. musculus	12818	M. musculus	Col14a1	collagen, type XIV, alpha 1	GO:0061050 regulation of cell growth involved in cardiac muscle cell development;GO:0048873 homeostasis of number of cells within a tissue;GO:0030199 collagen fibril organization		0	1	0	0	0	0	0	0	0	0	0	0	0	0	0	0	0	0	0	0
Obp1b	628991	symbol	M. musculus	628991	M. musculus	Obp1b	odorant binding protein IB	GO:0007608 sensory perception of smell;GO:0007606 sensory perception of chemical stimulus;GO:0007600 sensory perception		0	0	0	0	0	0	0	0	0	0	0	0	0	0	0	0	0	0	0	0
Kif20b	240641	symbol	M. musculus	240641	M. musculus	Kif20b	kinesin family member 20B	GO:1903436 regulation of mitotic cytokinetic process;GO:1903438 positive regulation of mitotic cytokinetic process;GO:0032954 regulation of cytokinetic process		0	0	0	0	0	1	1	0	0	0	0	1	0	0	0	1	0	0	0	0
Slc16a10	72472	symbol	M. musculus	72472	M. musculus	Slc16a10	solute carrier family 16 (monocarboxylic acid transporters), member 10	GO:0070460 thyroid-stimulating hormone secretion;GO:0015801 aromatic amino acid transport;GO:0070327 thyroid hormone transport		0	1	0	0	0	0	0	0	0	0	0	0	0	0	0	0	0	0	0	0
Spc25	66442	symbol	M. musculus	66442	M. musculus	Spc25	SPC25, NDC80 kinetochore complex component, homolog (S. cerevisiae)	GO:0008608 attachment of spindle microtubules to kinetochore;GO:0007094 mitotic spindle assembly checkpoint signaling;GO:0071173 spindle assembly checkpoint signaling		0	0	0	0	0	0	0	0	0	0	0	0	0	0	0	0	0	0	0	0
Ddit4	74747	symbol	M. musculus	74747	M. musculus	Ddit4	DNA-damage-inducible transcript 4	GO:0048011 neurotrophin TRK receptor signaling pathway;GO:0045820 negative regulation of glycolytic process;GO:0010801 negative regulation of peptidyl-threonine phosphorylation		0	1	0	0	0	0	0	0	0	0	0	0	0	0	0	1	0	0	0	0
Adamts5	23794	symbol	M. musculus	23794	M. musculus	Adamts5	a disintegrin-like and metallopeptidase (reprolysin type) with thrombospondin type 1 motif, 5 (aggrecanase-2)	GO:0003184 pulmonary valve morphogenesis;GO:0022617 extracellular matrix disassembly;GO:0003177 pulmonary valve development		0	1	0	0	0	0	0	0	0	1	0	0	0	0	0	0	1	0	0	0
Ciita	12265	symbol	M. musculus	12265	M. musculus	Ciita	class II transactivator	GO:0045345 positive regulation of MHC class I biosynthetic process;GO:0045343 regulation of MHC class I biosynthetic process;GO:0045348 positive regulation of MHC class II biosynthetic process	yes	1	0	0	0	0	0	0	1	0	0	0	0	0	0	1	0	0	0	0	0
Tubb2b	73710	symbol	M. musculus	73710	M. musculus	Tubb2b	tubulin, beta 2B class IIB	GO:1902669 positive regulation of axon guidance;GO:1902667 regulation of axon guidance;GO:1990403 embryonic brain development		1	0	0	0	0	1	1	0	0	0	0	0	0	0	0	1	0	0	0	0
Gusb	110006	symbol	M. musculus	110006	M. musculus	Gusb	glucuronidase, beta	GO:0019391 glucuronoside catabolic process;GO:0019389 glucuronoside metabolic process;GO:0030207 chondroitin sulfate catabolic process		0	0	0	0	0	0	0	0	1	0	0	0	0	0	0	0	0	0	0	0
Il1r2	16178	symbol	M. musculus	16178	M. musculus	Il1r2	interleukin 1 receptor, type II	GO:0032690 negative regulation of interleukin-1 alpha production;GO:2000660 negative regulation of interleukin-1-mediated signaling pathway;GO:2000659 regulation of interleukin-1-mediated signaling pathway		1	0	0	0	0	0	0	0	0	0	1	0	0	0	0	0	0	0	0	0
Hist1h4h	69386	gene_synonym	M. musculus	69386	M. musculus	H4c8	H4 clustered histone 8			1	0	0	0	0	0	0	0	0	0	0	0	0	0	0	0	0	0	0	0
Col15a1	12819	symbol	M. musculus	12819	M. musculus	Col15a1	collagen, type XV, alpha 1	GO:0030198 extracellular matrix organization;GO:0043062 extracellular structure organization;GO:0045229 external encapsulating structure organization		0	1	0	0	0	0	0	0	0	0	0	0	0	0	0	0	0	0	0	0
Sh3pxd2b	268396	symbol	M. musculus	268396	M. musculus	Sh3pxd2b	SH3 and PX domains 2B	GO:0060378 regulation of brood size;GO:0002051 osteoblast fate commitment;GO:0071800 podosome assembly		0	1	0	0	0	0	0	0	0	0	0	0	1	0	0	0	1	1	0	0
Ptprc	19264	symbol	M. musculus	19264	M. musculus	Ptprc	protein tyrosine phosphatase, receptor type, C	GO:0044855 plasma membrane raft distribution;GO:0044856 plasma membrane raft localization;GO:2000471 regulation of hematopoietic stem cell migration		1	0	1	1	1	0	1	0	1	0	1	1	0	0	1	1	0	1	1	0
Mmp3	17392	symbol	M. musculus	17392	M. musculus	Mmp3	matrix metallopeptidase 3	GO:0010727 negative regulation of hydrogen peroxide metabolic process;GO:0071492 cellular response to UV-A;GO:0070141 response to UV-A		1	1	0	0	0	0	0	0	0	0	0	1	1	1	0	0	0	1	0	0
Slc16a6	104681	symbol	M. musculus	104681	M. musculus	Slc16a6	solute carrier family 16 (monocarboxylic acid transporters), member 6	GO:0015718 monocarboxylic acid transport;GO:0046942 carboxylic acid transport;GO:0015711 organic anion transport		0	0	0	0	0	0	0	0	0	0	0	0	0	0	0	0	0	0	0	0
Mmp12	17381	symbol	M. musculus	17381	M. musculus	Mmp12	matrix metallopeptidase 12	GO:1904905 negative regulation of endothelial cell-matrix adhesion via fibronectin;GO:0060309 elastin catabolic process;GO:0051541 elastin metabolic process		0	1	0	0	1	0	0	0	0	0	0	0	0	1	0	0	0	1	1	0
Mgl2	216864	symbol	M. musculus	216864	M. musculus	Mgl2	macrophage galactose N-acetyl-galactosamine specific lectin 2	GO:0044419 biological process involved in interspecies interaction between organisms;GO:0008150 biological_process		0	0	0	0	0	0	0	0	0	0	0	0	0	0	0	0	0	0	0	0
Ccnd1	12443	symbol	M. musculus	12443	M. musculus	Ccnd1	cyclin D1	GO:0000320 re-entry into mitotic cell cycle;GO:0033601 positive regulation of mammary gland epithelial cell proliferation;GO:0033327 Leydig cell differentiation		1	1	0	0	0	0	0	0	0	0	0	0	0	0	0	1	0	0	0	0
Kif14	381293	symbol	M. musculus	381293	M. musculus	Kif14	kinesin family member 14	GO:0021685 cerebellar granular layer structural organization;GO:0021693 cerebellar Purkinje cell layer structural organization;GO:0033624 negative regulation of integrin activation		0	0	0	0	0	0	0	0	0	1	0	0	1	0	0	0	0	0	0	0
Fn1	14268	symbol	M. musculus	14268	M. musculus	Fn1	fibronectin 1	GO:1904235 regulation of substrate-dependent cell migration, cell attachment to substrate;GO:1904237 positive regulation of substrate-dependent cell migration, cell attachment to substrate;GO:0007161 calcium-independent cell-matrix adhesion		0	1	1	0	1	1	0	0	0	1	1	1	0	0	0	0	0	1	0	0
Fbn1	14118	symbol	M. musculus	14118	M. musculus	Fbn1	fibrillin 1	GO:0034199 activation of protein kinase A activity;GO:0035582 sequestering of BMP in extracellular matrix;GO:0035583 sequestering of TGFbeta in extracellular matrix		0	1	0	0	1	0	0	0	0	0	0	0	0	0	0	0	0	1	0	0
Stmn1	16765	symbol	M. musculus	16765	M. musculus	Stmn1	stathmin 1	GO:0070494 regulation of thrombin-activated receptor signaling pathway;GO:0070495 negative regulation of thrombin-activated receptor signaling pathway;GO:1905098 negative regulation of guanyl-nucleotide exchange factor activity		0	0	0	0	0	0	0	0	0	0	0	0	1	0	0	0	0	0	0	0
Lst1	16988	symbol	M. musculus	16988	M. musculus	Lst1	leukocyte specific transcript 1	GO:0050672 negative regulation of lymphocyte proliferation;GO:0032945 negative regulation of mononuclear cell proliferation;GO:0070664 negative regulation of leukocyte proliferation		0	0	0	0	1	0	0	0	0	0	0	0	0	0	0	0	0	0	0	0
Slco3a1	108116	symbol	M. musculus	108116	M. musculus	Slco3a1	solute carrier organic anion transporter family, member 3a1	GO:0015732 prostaglandin transport;GO:0043252 sodium-independent organic anion transport;GO:0071715 icosanoid transport		0	0	0	0	0	0	0	0	0	0	0	0	0	0	0	0	0	0	0	0
Hist1h2be	319179	gene_synonym	M. musculus	319179	M. musculus	H2bc6	H2B clustered histone 6			1	0	0	0	0	0	0	0	0	0	0	0	0	0	0	0	0	0	0	0
Gm5547	433637	symbol	M. musculus	433637	M. musculus	Gm5547	predicted gene 5547	GO:0008150 biological_process		0	0	0	0	0	0	0	0	0	0	0	0	0	0	0	0	0	0	0	0
Pla1a	85031	symbol	M. musculus	85031	M. musculus	Pla1a	phospholipase A1 member A	GO:0016042 lipid catabolic process;GO:0006629 lipid metabolic process;GO:1901575 organic substance catabolic process		0	0	0	0	0	0	0	0	0	0	0	0	0	0	0	0	0	0	0	0
H2-Ab1	14961	symbol	M. musculus	14961	M. musculus	H2-Ab1	histocompatibility 2, class II antigen A, beta 1	GO:0002343 peripheral B cell selection;GO:0002344 B cell affinity maturation;GO:0002339 B cell selection		1	0	1	0	1	0	0	1	0	0	0	0	0	0	0	0	0	0	0	0
E2f2	242705	symbol	M. musculus	242705	M. musculus	E2f2	E2F transcription factor 2	GO:1990086 lens fiber cell apoptotic process;GO:1903671 negative regulation of sprouting angiogenesis;GO:1903670 regulation of sprouting angiogenesis		1	0	0	0	0	0	0	0	0	0	0	0	0	0	0	0	0	0	0	0
H2-DMb1	14999	symbol	M. musculus	14999	M. musculus	H2-DMb1	histocompatibility 2, class II, locus Mb1	GO:2001190 positive regulation of T cell activation via T cell receptor contact with antigen bound to MHC molecule on antigen presenting cell;GO:2001188 regulation of T cell activation via T cell receptor contact with antigen bound to MHC molecule on antigen presenting cell;GO:0002399 MHC class II protein complex assembly		1	0	0	1	1	0	0	0	0	0	0	0	0	0	0	0	0	0	0	0
Ms4a7	109225	symbol	M. musculus	109225	M. musculus	Ms4a7	membrane-spanning 4-domains, subfamily A, member 7	GO:0007166 cell surface receptor signaling pathway;GO:0007165 signal transduction;GO:0023052 signaling		0	0	0	0	0	0	0	0	0	0	0	0	0	0	0	0	0	0	0	0
Arhgap4	171207	symbol	M. musculus	171207	M. musculus	Arhgap4	Rho GTPase activating protein 4	GO:0010764 negative regulation of fibroblast migration;GO:0030517 negative regulation of axon extension;GO:0010762 regulation of fibroblast migration		0	0	0	0	0	0	0	0	0	0	0	0	0	0	0	0	0	0	0	0
Gch1	14528	symbol	M. musculus	14528	M. musculus	Gch1	GTP cyclohydrolase 1	GO:0051066 dihydrobiopterin metabolic process;GO:1905627 regulation of serotonin biosynthetic process;GO:0014916 regulation of lung blood pressure		0	0	0	0	0	0	0	1	0	0	0	0	0	0	0	0	0	0	0	0
AB124611	382062	symbol	M. musculus	382062	M. musculus	AB124611	cDNA sequence AB124611	GO:0008150 biological_process		0	0	0	0	0	0	0	0	0	0	0	0	0	0	0	0	0	0	0	0
Lipo3	381236	symbol	M. musculus	381236	M. musculus	Lipo3	lipase, member O3	GO:0016125 sterol metabolic process;GO:0008202 steroid metabolic process;GO:1901615 organic hydroxy compound metabolic process		0	0	0	0	0	0	0	0	0	0	0	0	0	0	0	0	0	0	0	0
Snora21	100302498	symbol	M. musculus	100302498	M. musculus	Snora21	small nucleolar RNA, H/ACA box 21	GO:0008150 biological_process		0	0	0	0	0	0	0	0	0	0	0	0	0	0	0	0	0	0	0	0
Ncf4	17972	symbol	M. musculus	17972	M. musculus	Ncf4	neutrophil cytosolic factor 4	GO:0045730 respiratory burst;GO:0042554 superoxide anion generation;GO:0006801 superoxide metabolic process		1	1	0	1	0	0	1	0	0	0	0	0	0	0	0	0	0	0	0	0
H2-Aa	14960	symbol	M. musculus	14960	M. musculus	H2-Aa	histocompatibility 2, class II antigen A, alpha	GO:0002399 MHC class II protein complex assembly;GO:0002503 peptide antigen assembly with MHC class II protein complex;GO:0002396 MHC protein complex assembly		1	0	0	0	1	0	0	1	0	0	0	0	0	0	0	0	0	0	0	0
Itgax	16411	symbol	M. musculus	16411	M. musculus	Itgax	integrin alpha X	GO:1905956 positive regulation of endothelial tube morphogenesis;GO:1901509 regulation of endothelial tube morphogenesis;GO:0031643 positive regulation of myelination		1	1	0	0	0	1	0	0	1	1	0	1	0	0	0	0	0	0	0	0
Otub2	68149	symbol	M. musculus	68149	M. musculus	Otub2	OTU domain, ubiquitin aldehyde binding 2	GO:0033183 negative regulation of histone ubiquitination;GO:1901314 regulation of histone H2A K63-linked ubiquitination;GO:1901315 negative regulation of histone H2A K63-linked ubiquitination		0	0	0	0	0	0	0	0	0	0	0	0	0	0	0	0	0	0	0	0
Dusp2	13537	symbol	M. musculus	13537	M. musculus	Dusp2	dual specificity phosphatase 2	GO:0001706 endoderm formation;GO:0007492 endoderm development;GO:0001704 formation of primary germ layer		0	0	0	0	0	0	0	0	0	0	0	0	0	0	0	0	0	0	0	0
Gm1966	434223	gene_synonym	M. musculus	434223	M. musculus	Gvin3	GTPase, very large interferon inducible, family member 3	GO:0008150 biological_process		0	0	0	0	0	0	0	0	0	0	0	0	0	0	0	0	0	0	0	0
Cd22	12483	symbol	M. musculus	12483	M. musculus	Cd22	CD22 antigen	GO:0050859 negative regulation of B cell receptor signaling pathway;GO:0002638 negative regulation of immunoglobulin production;GO:0050855 regulation of B cell receptor signaling pathway		1	0	1	1	1	0	1	0	0	0	0	0	0	0	0	0	0	0	1	0
Myo1f	17916	symbol	M. musculus	17916	M. musculus	Myo1f	myosin IF	GO:0043312 neutrophil degranulation;GO:0002283 neutrophil activation involved in immune response;GO:0030050 vesicle transport along actin filament		1	0	1	0	1	0	0	0	0	0	0	1	0	0	0	0	0	0	0	0
Man2a2	140481	symbol	M. musculus	140481	M. musculus	Man2a2	mannosidase 2, alpha 2	GO:0006517 protein deglycosylation;GO:0006013 mannose metabolic process;GO:0006491 N-glycan processing		0	0	0	0	0	0	0	0	0	0	0	0	0	0	0	0	0	0	0	0
Scgb2b20	494519	symbol	M. musculus	494519	M. musculus	Scgb2b20	secretoglobin, family 2B, member 20	GO:0008150 biological_process		0	0	0	0	0	0	0	0	0	0	0	0	0	0	0	0	0	0	0	0
Bcl11b	58208	symbol	M. musculus	58208	M. musculus	Bcl11b	B cell leukemia/lymphoma 11B	GO:0071678 olfactory bulb axon guidance;GO:0097535 lymphoid lineage cell migration into thymus;GO:0097534 lymphoid lineage cell migration		0	0	1	0	1	0	0	0	0	0	0	0	0	0	1	0	0	0	1	0
Col5a3	53867	symbol	M. musculus	53867	M. musculus	Col5a3	collagen, type V, alpha 3	GO:0007160 cell-matrix adhesion;GO:0031589 cell-substrate adhesion;GO:0030198 extracellular matrix organization		0	1	0	0	0	0	0	0	0	1	0	0	0	0	0	1	0	0	0	0
Il2rg	16186	symbol	M. musculus	16186	M. musculus	Il2rg	interleukin 2 receptor, gamma chain	GO:0035723 interleukin-15-mediated signaling pathway;GO:0071350 cellular response to interleukin-15;GO:0032831 positive regulation of CD4-positive, CD25-positive, alpha-beta regulatory T cell differentiation		1	1	1	1	1	0	0	0	0	0	1	0	0	0	1	0	0	0	1	0
Ckap2	80986	symbol	M. musculus	80986	M. musculus	Ckap2	cytoskeleton associated protein 2	GO:0007026 negative regulation of microtubule depolymerization;GO:0031114 regulation of microtubule depolymerization;GO:0031111 negative regulation of microtubule polymerization or depolymerization		0	0	0	0	0	0	0	0	0	0	0	0	0	0	0	0	0	0	0	0
Cd37	12493	symbol	M. musculus	12493	M. musculus	Cd37	CD37 antigen	GO:0030886 negative regulation of myeloid dendritic cell activation;GO:0030885 regulation of myeloid dendritic cell activation;GO:0042832 defense response to protozoan		1	0	1	1	1	0	0	0	0	0	0	0	0	0	0	0	0	0	1	0
Armcx2	67416	symbol	M. musculus	67416	M. musculus	Armcx2	armadillo repeat containing, X-linked 2	GO:0008150 biological_process		0	0	0	0	0	0	0	0	0	0	0	0	0	0	0	0	0	0	0	0
Nudt11	58242	symbol	M. musculus	58242	M. musculus	Nudt11	nudix hydrolase 11	GO:0071543 diphosphoinositol polyphosphate metabolic process;GO:1901906 diadenosine pentaphosphate metabolic process;GO:1901907 diadenosine pentaphosphate catabolic process		0	0	0	0	0	0	0	0	0	0	0	0	0	0	0	0	0	0	0	0
Dhdh	71755	symbol	M. musculus	71755	M. musculus	Dhdh	dihydrodiol dehydrogenase (dimeric)	GO:0042843 D-xylose catabolic process;GO:0019323 pentose catabolic process;GO:0042732 D-xylose metabolic process		0	0	0	0	0	0	0	0	0	0	0	0	0	0	0	0	0	0	0	0
Snora47	100217450	symbol	M. musculus	100217450	M. musculus	Snora47	small nucleolar RNA, H/ACA box 47	GO:0008150 biological_process		0	0	0	0	0	0	0	0	0	0	0	0	0	0	0	0	0	0	0	0
Snord16a	100217453	symbol	M. musculus	100217453	M. musculus	Snord16a	small nucleolar RNA, C/D box 16A	GO:0008150 biological_process		0	0	0	0	0	0	0	0	0	0	0	0	0	0	0	0	0	0	0	0
Gm14743	236874	symbol	M. musculus	236874	M. musculus	Gm14743	predicted gene 14743	GO:0008150 biological_process		0	0	0	0	0	0	0	0	0	0	0	0	0	0	0	0	0	0	0	0
Slc16a12	240638	symbol	M. musculus	240638	M. musculus	Slc16a12	solute carrier family 16 (monocarboxylic acid transporters), member 12	GO:0046449 creatinine metabolic process;GO:0072338 lactam metabolic process;GO:0015881 creatine transmembrane transport		0	0	0	0	0	0	0	0	0	0	0	0	0	0	0	0	0	0	0	0
Hvcn1	74096	symbol	M. musculus	74096	M. musculus	Hvcn1	hydrogen voltage-gated channel 1	GO:0071294 cellular response to zinc ion;GO:0032930 positive regulation of superoxide anion generation;GO:0071467 cellular response to pH		0	0	0	0	0	0	0	0	1	0	0	0	0	0	0	0	0	0	0	0
Mki67	17345	symbol	M. musculus	17345	M. musculus	Mki67	antigen identified by monoclonal antibody Ki 67	GO:1990705 cholangiocyte proliferation;GO:0072574 hepatocyte proliferation;GO:0072575 epithelial cell proliferation involved in liver morphogenesis		0	0	0	0	0	0	0	0	0	0	0	0	0	0	0	0	0	1	0	0
Phf11b	236451	symbol	M. musculus	236451	M. musculus	Phf11b	PHD finger protein 11B	GO:0008150 biological_process		0	0	0	0	0	0	0	0	0	0	0	0	0	0	0	0	0	0	0	0
Crabp1	12903	symbol	M. musculus	12903	M. musculus	Crabp1	cellular retinoic acid binding protein I	GO:0016103 diterpenoid catabolic process;GO:0034653 retinoic acid catabolic process;GO:0016115 terpenoid catabolic process		0	0	0	0	0	0	0	0	0	0	0	0	0	0	0	0	0	0	0	0
Pbk	52033	symbol	M. musculus	52033	M. musculus	Pbk	PDZ binding kinase	GO:0032435 negative regulation of proteasomal ubiquitin-dependent protein catabolic process;GO:0032873 negative regulation of stress-activated MAPK cascade;GO:0070303 negative regulation of stress-activated protein kinase signaling cascade	yes	0	0	0	0	0	0	0	0	0	0	0	0	0	0	0	0	0	0	0	0
Klra2	16633	symbol	M. musculus	16633	M. musculus	Klra2	killer cell lectin-like receptor, subfamily A, member 2	GO:0007155 cell adhesion;GO:0009987 cellular process;GO:0008150 biological_process		0	0	0	0	0	0	0	0	0	0	0	0	0	0	0	0	0	0	0	0
Col5a1	12831	symbol	M. musculus	12831	M. musculus	Col5a1	collagen, type V, alpha 1	GO:0045112 integrin biosynthetic process;GO:1903225 negative regulation of endodermal cell differentiation;GO:0035989 tendon development		0	1	0	0	0	0	0	0	0	0	0	0	0	1	0	1	0	1	0	0
Hpca	15444	symbol	M. musculus	15444	M. musculus	Hpca	hippocalcin	GO:0031283 negative regulation of guanylate cyclase activity;GO:1904008 response to monosodium glutamate;GO:1904009 cellular response to monosodium glutamate		0	0	0	0	0	0	0	0	0	0	0	0	0	0	0	0	0	0	0	0
Tspan9	109246	symbol	M. musculus	109246	M. musculus	Tspan9	tetraspanin 9	GO:0140495 migracytosis;GO:0160040 mitocytosis;GO:0098953 receptor diffusion trapping		0	0	1	1	0	0	0	0	0	0	0	0	0	0	0	0	0	1	0	0
Snora20	100303746	symbol	M. musculus	100303746	M. musculus	Snora20	small nucleolar RNA, H/ACA box 20	GO:0008150 biological_process		0	0	0	0	0	0	0	0	0	0	0	0	0	0	0	0	0	0	0	0
Cd3d	12500	symbol	M. musculus	12500	M. musculus	Cd3d	CD3 antigen, delta polypeptide	GO:0045059 positive thymic T cell selection;GO:0045061 thymic T cell selection;GO:0043368 positive T cell selection		1	0	1	0	0	0	1	0	0	0	0	0	0	0	1	0	0	0	1	0
Platr4	78706	symbol	M. musculus	78706	M. musculus	Platr4	pluripotency associated transcript 4	GO:0008150 biological_process		0	0	0	0	0	0	0	0	0	0	0	0	0	0	0	0	0	0	0	0
Snora44	100217418	symbol	M. musculus	100217418	M. musculus	Snora44	small nucleolar RNA, H/ACA box 44	GO:0008150 biological_process		0	0	0	0	0	0	0	0	0	0	0	0	0	0	0	0	0	0	0	0
Scgb1b20	545948	symbol	M. musculus	545948	M. musculus	Scgb1b20	secretoglobin, family 1B, member 20	GO:0008150 biological_process		0	0	0	0	0	0	0	0	0	0	0	0	0	0	0	0	0	0	0	0
Aqp4	11829	symbol	M. musculus	11829	M. musculus	Aqp4	aquaporin 4	GO:0033326 cerebrospinal fluid secretion;GO:0060354 negative regulation of cell adhesion molecule production;GO:0070295 renal water absorption		0	0	0	1	0	0	0	1	0	0	1	0	0	0	0	0	0	0	0	0
Fbln7	70370	symbol	M. musculus	70370	M. musculus	Fbln7	fibulin 7	GO:0007155 cell adhesion;GO:0009987 cellular process;GO:0008150 biological_process		0	0	0	0	0	0	0	0	0	0	0	0	0	0	0	0	0	0	0	0
H2-Ob	15002	symbol	M. musculus	15002	M. musculus	H2-Ob	histocompatibility 2, O region beta locus	GO:0002587 negative regulation of antigen processing and presentation of peptide antigen via MHC class II;GO:0002581 negative regulation of antigen processing and presentation of peptide or polysaccharide antigen via MHC class II;GO:0002584 negative regulation of antigen processing and presentation of peptide antigen		1	0	0	0	1	0	0	0	0	0	0	0	0	0	0	0	0	0	0	0
Npy2r	18167	symbol	M. musculus	18167	M. musculus	Npy2r	neuropeptide Y receptor Y2	GO:0046010 positive regulation of circadian sleep/wake cycle, non-REM sleep;GO:0033603 positive regulation of dopamine secretion;GO:0045938 positive regulation of circadian sleep/wake cycle, sleep		0	0	0	0	1	0	0	0	0	0	0	0	0	0	0	0	0	0	0	0
H2-Eb1	14969	symbol	M. musculus	14969	M. musculus	H2-Eb1	histocompatibility 2, class II antigen E beta	GO:0002399 MHC class II protein complex assembly;GO:0002503 peptide antigen assembly with MHC class II protein complex;GO:0002396 MHC protein complex assembly		1	0	0	0	1	0	0	1	0	0	0	0	0	0	0	0	0	0	0	0
C2cd4b	75697	symbol	M. musculus	75697	M. musculus	C2cd4b	C2 calcium-dependent domain containing 4B	GO:0002528 regulation of vascular permeability involved in acute inflammatory response;GO:0002675 positive regulation of acute inflammatory response;GO:0043114 regulation of vascular permeability		0	0	0	0	0	0	0	0	0	0	0	0	0	0	0	0	0	0	0	0
Lrrc73	224813	symbol	M. musculus	224813	M. musculus	Lrrc73	leucine rich repeat containing 73	GO:0008150 biological_process		0	0	0	0	0	0	0	0	0	0	0	0	0	0	0	0	0	0	0	0
Cmah	12763	symbol	M. musculus	12763	M. musculus	Cmah	cytidine monophospho-N-acetylneuraminic acid hydroxylase	GO:0046381 CMP-N-acetylneuraminate metabolic process;GO:0009225 nucleotide-sugar metabolic process;GO:0030111 regulation of Wnt signaling pathway		0	0	0	0	0	0	0	0	0	0	0	0	0	0	0	0	0	0	0	0
Slc27a2	26458	symbol	M. musculus	26458	M. musculus	Slc27a2	solute carrier family 27 (fatty acid transporter), member 2	GO:0097089 methyl-branched fatty acid metabolic process;GO:0001561 fatty acid alpha-oxidation;GO:0042760 very long-chain fatty acid catabolic process		0	0	0	0	0	0	0	0	1	0	0	0	0	0	0	0	0	0	0	0
Glb1l2	244757	symbol	M. musculus	244757	M. musculus	Glb1l2	galactosidase, beta 1-like 2	GO:0005975 carbohydrate metabolic process;GO:0044238 primary metabolic process;GO:0071704 organic substance metabolic process		0	0	0	0	0	0	0	0	0	0	0	0	0	0	0	0	0	0	0	0
A2ml1	232400	symbol	M. musculus	232400	M. musculus	A2ml1	alpha-2-macroglobulin like 1	GO:0010466 negative regulation of peptidase activity;GO:0045861 negative regulation of proteolysis;GO:0051346 negative regulation of hydrolase activity		0	0	0	0	0	0	0	0	0	0	0	0	0	0	0	0	0	0	0	0
Asgr1	11889	symbol	M. musculus	11889	M. musculus	Asgr1	asialoglycoprotein receptor 1	GO:0031668 cellular response to extracellular stimulus;GO:0071496 cellular response to external stimulus;GO:0006897 endocytosis		0	0	0	0	0	0	0	0	0	0	0	0	0	0	0	0	0	0	0	0
AI504432	229694	symbol	M. musculus	229694	M. musculus	AI504432	expressed sequence AI504432	GO:0008150 biological_process		0	0	0	0	0	0	0	0	0	0	0	0	0	0	0	0	0	0	0	0
Inpp4b	234515	symbol	M. musculus	234515	M. musculus	Inpp4b	inositol polyphosphate-4-phosphatase, type II	GO:0046856 phosphatidylinositol dephosphorylation;GO:0046839 phospholipid dephosphorylation;GO:0045671 negative regulation of osteoclast differentiation		0	0	0	0	1	0	0	0	0	0	0	0	0	0	0	0	0	0	0	0
Cdh11	12552	symbol	M. musculus	12552	M. musculus	Cdh11	cadherin 11	GO:0021957 corticospinal tract morphogenesis;GO:0044331 cell-cell adhesion mediated by cadherin;GO:0048041 focal adhesion assembly		0	0	0	0	0	0	0	0	0	1	0	0	0	0	0	0	0	0	0	0
Ccr3	12771	symbol	M. musculus	12771	M. musculus	Ccr3	chemokine (C-C motif) receptor 3	GO:0035476 angioblast cell migration;GO:0002551 mast cell chemotaxis;GO:0097531 mast cell migration		0	0	0	0	0	0	0	0	0	0	0	0	0	0	0	0	0	0	0	0
Slamf8	74748	symbol	M. musculus	74748	M. musculus	Slamf8	SLAM family member 8	GO:0002336 B-1 B cell lineage commitment;GO:2000509 negative regulation of dendritic cell chemotaxis;GO:1902623 negative regulation of neutrophil migration		0	0	1	1	1	0	0	0	0	0	0	0	0	0	0	0	0	0	1	0
Xlr3a	22445	symbol	M. musculus	22445	M. musculus	Xlr3a	X-linked lymphocyte-regulated 3A	GO:0007286 spermatid development;GO:0048515 spermatid differentiation;GO:0051321 meiotic cell cycle		0	0	0	0	0	0	0	0	0	0	0	0	0	0	0	0	0	0	0	0
Ifi208	100033459	symbol	M. musculus	100033459	M. musculus	Ifi208	interferon activated gene 208	GO:0030224 monocyte differentiation;GO:0097202 activation of cysteine-type endopeptidase activity;GO:0035458 cellular response to interferon-beta		0	0	1	0	1	0	0	0	0	0	0	0	0	0	0	0	0	0	1	0
Spib	272382	symbol	M. musculus	272382	M. musculus	Spib	Spi-B transcription factor (Spi-1/PU.1 related)	GO:0002327 immature B cell differentiation;GO:0030225 macrophage differentiation;GO:0030183 B cell differentiation		0	0	1	0	0	0	0	0	0	0	0	0	0	0	0	0	0	0	0	0
Fcrls	80891	symbol	M. musculus	80891	M. musculus	Fcrls	Fc receptor-like S, scavenger receptor	GO:0007166 cell surface receptor signaling pathway;GO:0007165 signal transduction;GO:0023052 signaling		0	0	0	0	0	0	0	0	0	0	0	0	0	0	0	0	0	0	0	0
Top2a	21973	symbol	M. musculus	21973	M. musculus	Top2a	topoisomerase (DNA) II alpha	GO:0045870 positive regulation of single stranded viral RNA replication via double stranded DNA intermediate;GO:1905463 negative regulation of DNA duplex unwinding;GO:0051309 female meiosis chromosome separation		0	0	0	0	0	0	0	0	0	0	0	0	0	0	0	0	0	0	1	0
Ly6f	17071	symbol	M. musculus	17071	M. musculus	Ly6f	lymphocyte antigen 6 complex, locus F	GO:0095500 acetylcholine receptor signaling pathway;GO:1905145 cellular response to acetylcholine;GO:1905144 response to acetylcholine		0	0	0	0	0	0	0	0	0	0	0	0	0	0	0	0	0	0	0	0
Igsf10	242050	symbol	M. musculus	242050	M. musculus	Igsf10	immunoglobulin superfamily, member 10	GO:2001222 regulation of neuron migration;GO:0042246 tissue regeneration;GO:0031099 regeneration		0	0	0	0	0	0	0	0	0	0	0	0	0	0	0	0	0	0	0	0
Glycam1	14663	symbol	M. musculus	14663	M. musculus	Glycam1	glycosylation dependent cell adhesion molecule 1	GO:0009617 response to bacterium;GO:0007155 cell adhesion;GO:0051707 response to other organism		1	0	0	0	0	0	0	0	0	0	0	0	0	0	0	0	0	0	0	0
Ms4a1	12482	symbol	M. musculus	12482	M. musculus	Ms4a1	membrane-spanning 4-domains, subfamily A, member 1	GO:1902656 calcium ion import into cytosol;GO:0002115 store-operated calcium entry;GO:1905665 positive regulation of calcium ion import across plasma membrane		1	0	1	1	0	0	0	0	0	0	0	0	0	0	0	0	0	0	0	0
Pnliprp1	18946	symbol	M. musculus	18946	M. musculus	Pnliprp1	pancreatic lipase related protein 1	GO:0016042 lipid catabolic process;GO:0006629 lipid metabolic process;GO:1901575 organic substance catabolic process		0	0	0	0	0	0	0	0	0	0	0	0	0	0	0	0	0	0	0	0
Col1a1	12842	symbol	M. musculus	12842	M. musculus	Col1a1	collagen, type I, alpha 1	GO:0001957 intramembranous ossification;GO:0036072 direct ossification;GO:0032964 collagen biosynthetic process		0	1	0	1	1	1	1	0	0	1	0	1	0	1	0	0	0	1	0	0
Dcdc2a	195208	symbol	M. musculus	195208	M. musculus	Dcdc2a	doublecortin domain containing 2a	GO:0045880 positive regulation of smoothened signaling pathway;GO:0019228 neuronal action potential;GO:0035249 synaptic transmission, glutamatergic		0	0	0	0	0	0	0	0	0	0	0	0	0	0	0	1	0	0	0	0
Nfil3	18030	symbol	M. musculus	18030	M. musculus	Nfil3	nuclear factor, interleukin 3, regulated	GO:0001779 natural killer cell differentiation;GO:0071353 cellular response to interleukin-4;GO:0070670 response to interleukin-4		0	0	1	0	0	0	0	0	0	0	0	0	0	0	0	0	0	0	0	0
Esp3	100126766	symbol	M. musculus	100126766	M. musculus	Esp3	exocrine gland secreted peptide 3	GO:0007165 signal transduction;GO:0023052 signaling;GO:0007154 cell communication		0	0	0	0	0	0	0	0	0	0	0	0	0	0	0	0	0	0	0	0
Col3a1	12825	symbol	M. musculus	12825	M. musculus	Col3a1	collagen, type III, alpha 1	GO:0032905 transforming growth factor beta1 production;GO:0036022 limb joint morphogenesis;GO:0060414 aorta smooth muscle tissue morphogenesis		0	1	0	0	1	0	1	0	0	1	0	0	0	0	0	1	0	1	1	0
Scgb1b29	384589	symbol	M. musculus	384589	M. musculus	Scgb1b29	secretoglobin, family 1B, member 29	GO:0008150 biological_process		0	0	0	0	0	0	0	0	0	0	0	0	0	0	0	0	0	0	0	0

## Sheet: Enrichment
GroupID	Category	Term	Description	LogP	Log(q-value)	InTerm_InList	Genes	Symbols
1_Summary	KEGG Pathway	mmu04640	Hematopoietic cell lineage - Mus musculus (house mouse)	-10.1779	-5.90891	13/94	12482,12483,12493,12500,12982,14960,14961,14969,14999,15002,16178,16401,17311,12266,15170,15979,17972,18751,13040,16149,12265,16411,20963,70405,108058,11658,14663,19264,20345,54420,74048,239250,12330,20390,22142,22143,73710,18703,16186,12443,12444,18970,242705,13032,17916,18477,100689,17060,234779,68024,69386,319179,16069,17392	Ms4a1,Cd22,Cd37,Cd3d,Csf2ra,H2-Aa,H2-Ab1,H2-Eb1,H2-DMb1,H2-Ob,Il1r2,Itga4,Kitl,C3,Ptpn6,Ifngr1,Ncf4,Prkcb,Ctss,Cd74,Ciita,Itgax,Syk,Calml3,Camk2d,Alcam,Glycam1,Ptprc,Selplg,Cldn8,Vsir,Slitrk6,Canx,Sftpd,Tuba1a,Tuba1b,Tubb2b,Pigr,Il2rg,Ccnd1,Ccnd2,Polb,E2f2,Ctsc,Myo1f,Prdx1,Spon2,Blnk,Plcg2,H2bc4,H4c8,H2bc6,Jchain,Mmp3
1_Member	KEGG Pathway	mmu04640	Hematopoietic cell lineage - Mus musculus (house mouse)	-10.1779	-5.90891	13/94	12482,12483,12493,12500,12982,14960,14961,14969,14999,15002,16178,16401,17311	Ms4a1,Cd22,Cd37,Cd3d,Csf2ra,H2-Aa,H2-Ab1,H2-Eb1,H2-DMb1,H2-Ob,Il1r2,Itga4,Kitl
1_Member	KEGG Pathway	mmu05140	Leishmaniasis - Mus musculus (house mouse)	-9.31043	-5.64353	11/70	12266,14960,14961,14969,14999,15002,15170,15979,16401,17972,18751	C3,H2-Aa,H2-Ab1,H2-Eb1,H2-DMb1,H2-Ob,Ptpn6,Ifngr1,Itga4,Ncf4,Prkcb
1_Member	GO Biological Processes	GO:0019886	antigen processing and presentation of exogenous peptide antigen via MHC class II	-8.57735	-5.08655	7/21	13040,14960,14961,14969,14999,15002,16149	Ctss,H2-Aa,H2-Ab1,H2-Eb1,H2-DMb1,H2-Ob,Cd74
1_Member	GO Biological Processes	GO:0002495	antigen processing and presentation of peptide antigen via MHC class II	-8.26202	-4.83816	7/23	13040,14960,14961,14969,14999,15002,16149	Ctss,H2-Aa,H2-Ab1,H2-Eb1,H2-DMb1,H2-Ob,Cd74
1_Member	GO Biological Processes	GO:0002504	antigen processing and presentation of peptide or polysaccharide antigen via MHC class II	-8.11656	-4.75069	7/24	13040,14960,14961,14969,14999,15002,16149	Ctss,H2-Aa,H2-Ab1,H2-Eb1,H2-DMb1,H2-Ob,Cd74
1_Member	KEGG Pathway	mmu05152	Tuberculosis - Mus musculus (house mouse)	-7.58667	-4.31772	14/180	12265,12266,13040,14960,14961,14969,14999,15002,15979,16149,16411,20963,70405,108058	Ciita,C3,Ctss,H2-Aa,H2-Ab1,H2-Eb1,H2-DMb1,H2-Ob,Ifngr1,Cd74,Itgax,Syk,Calml3,Camk2d
1_Member	KEGG Pathway	mmu04514	Cell adhesion molecules - Mus musculus (house mouse)	-7.52586	-4.2983	14/182	11658,12483,14663,14960,14961,14969,14999,15002,16401,19264,20345,54420,74048,239250	Alcam,Cd22,Glycam1,H2-Aa,H2-Ab1,H2-Eb1,H2-DMb1,H2-Ob,Itga4,Ptprc,Selplg,Cldn8,Vsir,Slitrk6
1_Member	GO Biological Processes	GO:0002478	antigen processing and presentation of exogenous peptide antigen	-7.48392	-4.29414	7/29	13040,14960,14961,14969,14999,15002,16149	Ctss,H2-Aa,H2-Ab1,H2-Eb1,H2-DMb1,H2-Ob,Cd74
1_Member	GO Biological Processes	GO:0002399	MHC class II protein complex assembly	-6.82306	-3.88445	5/12	14960,14961,14969,14999,15002	H2-Aa,H2-Ab1,H2-Eb1,H2-DMb1,H2-Ob
1_Member	GO Biological Processes	GO:0002503	peptide antigen assembly with MHC class II protein complex	-6.82306	-3.88445	5/12	14960,14961,14969,14999,15002	H2-Aa,H2-Ab1,H2-Eb1,H2-DMb1,H2-Ob
1_Member	GO Biological Processes	GO:0019884	antigen processing and presentation of exogenous antigen	-6.78576	-3.88445	7/36	13040,14960,14961,14969,14999,15002,16149	Ctss,H2-Aa,H2-Ab1,H2-Eb1,H2-DMb1,H2-Ob,Cd74
1_Member	KEGG Pathway	mmu04145	Phagosome - Mus musculus (house mouse)	-6.65228	-3.79517	13/182	12266,12330,13040,14960,14961,14969,14999,15002,17972,20390,22142,22143,73710	C3,Canx,Ctss,H2-Aa,H2-Ab1,H2-Eb1,H2-DMb1,H2-Ob,Ncf4,Sftpd,Tuba1a,Tuba1b,Tubb2b
1_Member	KEGG Pathway	mmu04672	Intestinal immune network for IgA production - Mus musculus (house mouse)	-6.22919	-3.4516	7/43	14960,14961,14969,14999,15002,16401,18703	H2-Aa,H2-Ab1,H2-Eb1,H2-DMb1,H2-Ob,Itga4,Pigr
1_Member	GO Biological Processes	GO:0002396	MHC protein complex assembly	-6.09802	-3.36054	5/16	14960,14961,14969,14999,15002	H2-Aa,H2-Ab1,H2-Eb1,H2-DMb1,H2-Ob
1_Member	GO Biological Processes	GO:0002501	peptide antigen assembly with MHC protein complex	-6.09802	-3.36054	5/16	14960,14961,14969,14999,15002	H2-Aa,H2-Ab1,H2-Eb1,H2-DMb1,H2-Ob
1_Member	KEGG Pathway	mmu04612	Antigen processing and presentation - Mus musculus (house mouse)	-5.98573	-3.28498	9/90	12265,12330,13040,14960,14961,14969,14999,15002,16149	Ciita,Canx,Ctss,H2-Aa,H2-Ab1,H2-Eb1,H2-DMb1,H2-Ob,Cd74
1_Member	KEGG Pathway	mmu05321	Inflammatory bowel disease - Mus musculus (house mouse)	-5.127	-2.57405	7/62	14960,14961,14969,14999,15002,15979,16186	H2-Aa,H2-Ab1,H2-Eb1,H2-DMb1,H2-Ob,Ifngr1,Il2rg
1_Member	KEGG Pathway	mmu05166	Human T-cell leukemia virus 1 infection - Mus musculus (house mouse)	-5.10938	-2.5647	13/250	12330,12443,12444,12500,14960,14961,14969,14999,15002,16178,16186,18970,242705	Canx,Ccnd1,Ccnd2,Cd3d,H2-Aa,H2-Ab1,H2-Eb1,H2-DMb1,H2-Ob,Il1r2,Il2rg,Polb,E2f2
1_Member	KEGG Pathway	mmu04658	Th1 and Th2 cell differentiation - Mus musculus (house mouse)	-5.06961	-2.54102	8/88	12500,14960,14961,14969,14999,15002,15979,16186	Cd3d,H2-Aa,H2-Ab1,H2-Eb1,H2-DMb1,H2-Ob,Ifngr1,Il2rg
1_Member	GO Biological Processes	GO:0002443	leukocyte mediated immunity	-5.05368	-2.53699	13/253	12266,13032,14960,14961,14969,14999,15002,15170,16149,17916,18477,20963,100689	C3,Ctsc,H2-Aa,H2-Ab1,H2-Eb1,H2-DMb1,H2-Ob,Ptpn6,Cd74,Myo1f,Prdx1,Syk,Spon2
1_Member	KEGG Pathway	mmu05310	Asthma - Mus musculus (house mouse)	-5.05006	-2.53699	5/25	14960,14961,14969,14999,15002	H2-Aa,H2-Ab1,H2-Eb1,H2-DMb1,H2-Ob
1_Member	KEGG Pathway	mmu05169	Epstein-Barr virus infection - Mus musculus (house mouse)	-4.75428	-2.29151	12/231	12443,12444,12500,14960,14961,14969,14999,15002,17060,20963,234779,242705	Ccnd1,Ccnd2,Cd3d,H2-Aa,H2-Ab1,H2-Eb1,H2-DMb1,H2-Ob,Blnk,Syk,Plcg2,E2f2
1_Member	KEGG Pathway	mmu04659	Th17 cell differentiation - Mus musculus (house mouse)	-4.50583	-2.08858	8/105	12500,14960,14961,14969,14999,15002,15979,16186	Cd3d,H2-Aa,H2-Ab1,H2-Eb1,H2-DMb1,H2-Ob,Ifngr1,Il2rg
1_Member	GO Biological Processes	GO:0048002	antigen processing and presentation of peptide antigen	-4.32427	-1.94181	7/82	13040,14960,14961,14969,14999,15002,16149	Ctss,H2-Aa,H2-Ab1,H2-Eb1,H2-DMb1,H2-Ob,Cd74
1_Member	KEGG Pathway	mmu05322	Systemic lupus erythematosus - Mus musculus (house mouse)	-4.20006	-1.86722	9/149	12266,14960,14961,14969,14999,15002,68024,69386,319179	C3,H2-Aa,H2-Ab1,H2-Eb1,H2-DMb1,H2-Ob,H2bc4,H4c8,H2bc6
1_Member	GO Biological Processes	GO:0002252	immune effector process	-4.03726	-1.74143	15/408	12266,13032,14960,14961,14969,14999,15002,15170,16149,17916,18477,20390,20963,100689,234779	C3,Ctsc,H2-Aa,H2-Ab1,H2-Eb1,H2-DMb1,H2-Ob,Ptpn6,Cd74,Myo1f,Prdx1,Sftpd,Syk,Spon2,Plcg2
1_Member	GO Biological Processes	GO:0002449	lymphocyte mediated immunity	-3.93342	-1.65124	10/199	12266,13032,14960,14961,14969,14999,15002,15170,16149,18477	C3,Ctsc,H2-Aa,H2-Ab1,H2-Eb1,H2-DMb1,H2-Ob,Ptpn6,Cd74,Prdx1
1_Member	KEGG Pathway	mmu05145	Toxoplasmosis - Mus musculus (house mouse)	-3.52078	-1.34874	7/110	12265,14960,14961,14969,14999,15002,15979	Ciita,H2-Aa,H2-Ab1,H2-Eb1,H2-DMb1,H2-Ob,Ifngr1
1_Member	GO Biological Processes	GO:0002250	adaptive immune response	-3.43832	-1.28646	13/365	11658,12266,12500,13032,14960,14961,14969,14999,15002,16069,16149,18751,20963	Alcam,C3,Cd3d,Ctsc,H2-Aa,H2-Ab1,H2-Eb1,H2-DMb1,H2-Ob,Jchain,Cd74,Prkcb,Syk
1_Member	GO Biological Processes	GO:0002381	immunoglobulin production involved in immunoglobulin-mediated immune response	-3.35705	-1.23111	5/55	14960,14961,14969,14999,15002	H2-Aa,H2-Ab1,H2-Eb1,H2-DMb1,H2-Ob
1_Member	GO Biological Processes	GO:0016064	immunoglobulin mediated immune response	-3.3134	-1.197	7/119	12266,14960,14961,14969,14999,15002,16149	C3,H2-Aa,H2-Ab1,H2-Eb1,H2-DMb1,H2-Ob,Cd74
1_Member	GO Biological Processes	GO:0019882	antigen processing and presentation	-3.29155	-1.18877	7/120	13040,14960,14961,14969,14999,15002,16149	Ctss,H2-Aa,H2-Ab1,H2-Eb1,H2-DMb1,H2-Ob,Cd74
1_Member	KEGG Pathway	mmu05323	Rheumatoid arthritis - Mus musculus (house mouse)	-3.27443	-1.17866	6/87	14960,14961,14969,14999,15002,17392	H2-Aa,H2-Ab1,H2-Eb1,H2-DMb1,H2-Ob,Mmp3
1_Member	KEGG Pathway	mmu05416	Viral myocarditis - Mus musculus (house mouse)	-3.24793	-1.16083	6/88	12443,14960,14961,14969,14999,15002	Ccnd1,H2-Aa,H2-Ab1,H2-Eb1,H2-DMb1,H2-Ob
1_Member	GO Biological Processes	GO:0019724	B cell mediated immunity	-3.22728	-1.14585	7/123	12266,14960,14961,14969,14999,15002,16149	C3,H2-Aa,H2-Ab1,H2-Eb1,H2-DMb1,H2-Ob,Cd74
1_Member	KEGG Pathway	mmu05150	Staphylococcus aureus infection - Mus musculus (house mouse)	-3.12435	-1.06459	7/128	12266,14960,14961,14969,14999,15002,20345	C3,H2-Aa,H2-Ab1,H2-Eb1,H2-DMb1,H2-Ob,Selplg
1_Member	KEGG Pathway	mmu05330	Allograft rejection - Mus musculus (house mouse)	-3.08425	-1.04574	5/63	14960,14961,14969,14999,15002	H2-Aa,H2-Ab1,H2-Eb1,H2-DMb1,H2-Ob
1_Member	KEGG Pathway	mmu05332	Graft-versus-host disease - Mus musculus (house mouse)	-3.08425	-1.04574	5/63	14960,14961,14969,14999,15002	H2-Aa,H2-Ab1,H2-Eb1,H2-DMb1,H2-Ob
1_Member	KEGG Pathway	mmu05164	Influenza A - Mus musculus (house mouse)	-3.01617	-1.00729	8/173	12265,14960,14961,14969,14999,15002,15979,18751	Ciita,H2-Aa,H2-Ab1,H2-Eb1,H2-DMb1,H2-Ob,Ifngr1,Prkcb
1_Member	KEGG Pathway	mmu04940	Type I diabetes mellitus - Mus musculus (house mouse)	-2.87675	-0.902267	5/70	14960,14961,14969,14999,15002	H2-Aa,H2-Ab1,H2-Eb1,H2-DMb1,H2-Ob
1_Member	GO Biological Processes	GO:0002577	regulation of antigen processing and presentation	-2.75372	-0.813149	3/21	14961,15002,16149	H2-Ab1,H2-Ob,Cd74
1_Member	KEGG Pathway	mmu05320	Autoimmune thyroid disease - Mus musculus (house mouse)	-2.64332	-0.722675	5/79	14960,14961,14969,14999,15002	H2-Aa,H2-Ab1,H2-Eb1,H2-DMb1,H2-Ob
1_Member	GO Biological Processes	GO:0002460	adaptive immune response based on somatic recombination of immune receptors built from immunoglobulin superfamily domains	-2.45085	-0.588442	8/213	12266,13032,14960,14961,14969,14999,15002,16149	C3,Ctsc,H2-Aa,H2-Ab1,H2-Eb1,H2-DMb1,H2-Ob,Cd74
1_Member	GO Biological Processes	GO:0002377	immunoglobulin production	-2.05579	-0.311883	7/199	12493,14960,14961,14969,14999,15002,18970	Cd37,H2-Aa,H2-Ab1,H2-Eb1,H2-DMb1,H2-Ob,Polb
2_Summary	Reactome Gene Sets	R-MMU-1474244	Extracellular matrix organization	-9.61404	-5.66479	18/231	12818,12819,12825,12831,12834,12842,13040,14118,14218,14268,16401,16411,17381,17392,20692,23794,53867,56213,56429,58994,235130,241639,268396,12835,12873,72472,12443,12444,16186,17311,74747,14158,15170,17972,18751,76884	Col14a1,Col15a1,Col3a1,Col5a1,Col6a2,Col1a1,Ctss,Fbn1,Sh3pxd2a,Fn1,Itga4,Itgax,Mmp12,Mmp3,Sparc,Adamts5,Col5a3,Htra1,Dpt,Smpd3,Adamts15,Fermt1,Sh3pxd2b,Col6a3,Cpa3,Slc16a10,Ccnd1,Ccnd2,Il2rg,Kitl,Ddit4,Fer,Ptpn6,Ncf4,Prkcb,Cyfip2
2_Member	Reactome Gene Sets	R-MMU-1474244	Extracellular matrix organization	-9.61404	-5.66479	18/231	12818,12819,12825,12831,12834,12842,13040,14118,14218,14268,16401,16411,17381,17392,20692,23794,53867,56213	Col14a1,Col15a1,Col3a1,Col5a1,Col6a2,Col1a1,Ctss,Fbn1,Sh3pxd2a,Fn1,Itga4,Itgax,Mmp12,Mmp3,Sparc,Adamts5,Col5a3,Htra1
2_Member	Reactome Gene Sets	R-MMU-1474228	Degradation of the extracellular matrix	-9.45662	-5.66479	13/107	12819,12825,12831,12834,12842,13040,14118,14268,17381,17392,23794,53867,56213	Col15a1,Col3a1,Col5a1,Col6a2,Col1a1,Ctss,Fbn1,Fn1,Mmp12,Mmp3,Adamts5,Col5a3,Htra1
2_Member	Reactome Gene Sets	R-MMU-2022090	Assembly of collagen fibrils and other multimeric structures	-8.69015	-5.12017	9/45	12818,12819,12825,12831,12834,12842,13040,17392,53867	Col14a1,Col15a1,Col3a1,Col5a1,Col6a2,Col1a1,Ctss,Mmp3,Col5a3
2_Member	Reactome Gene Sets	R-MMU-3000178	ECM proteoglycans	-7.60618	-4.31772	8/42	12825,12831,12834,12842,14268,16411,20692,53867	Col3a1,Col5a1,Col6a2,Col1a1,Fn1,Itgax,Sparc,Col5a3
2_Member	Reactome Gene Sets	R-MMU-216083	Integrin cell surface interactions	-7.16132	-4.00631	9/66	12825,12831,12834,12842,14118,14268,16401,16411,53867	Col3a1,Col5a1,Col6a2,Col1a1,Fbn1,Fn1,Itga4,Itgax,Col5a3
2_Member	Reactome Gene Sets	R-MMU-8948216	Collagen chain trimerization	-6.87537	-3.88445	7/35	12818,12819,12825,12831,12834,12842,53867	Col14a1,Col15a1,Col3a1,Col5a1,Col6a2,Col1a1,Col5a3
2_Member	GO Biological Processes	GO:0030198	extracellular matrix organization	-6.83953	-3.88445	16/274	12818,12819,12825,12831,12842,13040,14268,17381,17392,23794,53867,56429,58994,235130,241639,268396	Col14a1,Col15a1,Col3a1,Col5a1,Col1a1,Ctss,Fn1,Mmp12,Mmp3,Adamts5,Col5a3,Dpt,Smpd3,Adamts15,Fermt1,Sh3pxd2b
2_Member	GO Biological Processes	GO:0043062	extracellular structure organization	-6.79649	-3.88445	16/276	12818,12819,12825,12831,12842,13040,14268,17381,17392,23794,53867,56429,58994,235130,241639,268396	Col14a1,Col15a1,Col3a1,Col5a1,Col1a1,Ctss,Fn1,Mmp12,Mmp3,Adamts5,Col5a3,Dpt,Smpd3,Adamts15,Fermt1,Sh3pxd2b
2_Member	GO Biological Processes	GO:0045229	external encapsulating structure organization	-6.79649	-3.88445	16/276	12818,12819,12825,12831,12842,13040,14268,17381,17392,23794,53867,56429,58994,235130,241639,268396	Col14a1,Col15a1,Col3a1,Col5a1,Col1a1,Ctss,Fn1,Mmp12,Mmp3,Adamts5,Col5a3,Dpt,Smpd3,Adamts15,Fermt1,Sh3pxd2b
2_Member	Reactome Gene Sets	R-MMU-1474290	Collagen formation	-6.77319	-3.88445	9/73	12818,12819,12825,12831,12834,12842,13040,17392,53867	Col14a1,Col15a1,Col3a1,Col5a1,Col6a2,Col1a1,Ctss,Mmp3,Col5a3
2_Member	Reactome Gene Sets	R-MMU-1442490	Collagen degradation	-6.64915	-3.79517	8/55	12819,12825,12831,12834,12842,17381,17392,53867	Col15a1,Col3a1,Col5a1,Col6a2,Col1a1,Mmp12,Mmp3,Col5a3
2_Member	KEGG Pathway	mmu04974	Protein digestion and absorption - Mus musculus (house mouse)	-6.27517	-3.47847	10/108	12818,12819,12825,12831,12834,12835,12842,12873,53867,72472	Col14a1,Col15a1,Col3a1,Col5a1,Col6a2,Col6a3,Col1a1,Cpa3,Col5a3,Slc16a10
2_Member	Reactome Gene Sets	R-MMU-8874081	MET activates PTK2 signaling	-5.56436	-2.91777	5/20	12825,12831,12842,14268,53867	Col3a1,Col5a1,Col1a1,Fn1,Col5a3
2_Member	Reactome Gene Sets	R-MMU-1650814	Collagen biosynthesis and modifying enzymes	-5.2234	-2.63569	7/60	12818,12819,12825,12831,12834,12842,53867	Col14a1,Col15a1,Col3a1,Col5a1,Col6a2,Col1a1,Col5a3
2_Member	Reactome Gene Sets	R-MMU-8875878	MET promotes cell motility	-4.64215	-2.20517	5/30	12825,12831,12842,14268,53867	Col3a1,Col5a1,Col1a1,Fn1,Col5a3
2_Member	Reactome Gene Sets	R-MMU-419037	NCAM1 interactions	-4.53838	-2.10828	4/16	12825,12831,12834,53867	Col3a1,Col5a1,Col6a2,Col5a3
2_Member	Reactome Gene Sets	R-MMU-3000171	Non-integrin membrane-ECM interactions	-4.5002	-2.08858	5/32	12825,12831,12842,14268,53867	Col3a1,Col5a1,Col1a1,Fn1,Col5a3
2_Member	WikiPathways	WP85	Focal adhesion	-4.19666	-1.86722	10/185	12443,12444,12825,12831,12834,12842,14268,16401,16411,53867	Ccnd1,Ccnd2,Col3a1,Col5a1,Col6a2,Col1a1,Fn1,Itga4,Itgax,Col5a3
2_Member	WikiPathways	WP3855	Dysregulated miRNA targeting in insulin/PI3K-AKT signaling	-3.59777	-1.41518	4/27	12444,12825,12842,53867	Ccnd2,Col3a1,Col1a1,Col5a3
2_Member	Reactome Gene Sets	R-MMU-375165	NCAM signaling for neurite out-growth	-3.36003	-1.23111	4/31	12825,12831,12834,53867	Col3a1,Col5a1,Col6a2,Col5a3
2_Member	GO Biological Processes	GO:0030199	collagen fibril organization	-3.35705	-1.23111	5/55	12818,12825,12831,12842,56429	Col14a1,Col3a1,Col5a1,Col1a1,Dpt
2_Member	Reactome Gene Sets	R-MMU-6806834	Signaling by MET	-2.96256	-0.961961	5/67	12825,12831,12842,14268,53867	Col3a1,Col5a1,Col1a1,Fn1,Col5a3
2_Member	WikiPathways	WP2841	Focal adhesion: PI3K-Akt-mTOR signaling pathway	-2.89948	-0.913751	11/317	12825,12831,12834,12842,14268,16186,16401,16411,17311,53867,74747	Col3a1,Col5a1,Col6a2,Col1a1,Fn1,Il2rg,Itga4,Itgax,Kitl,Col5a3,Ddit4
2_Member	Reactome Gene Sets	R-MMU-9006934	Signaling by Receptor Tyrosine Kinases	-2.60124	-0.690222	12/398	12825,12831,12834,12842,14158,14268,15170,17311,17972,18751,53867,76884	Col3a1,Col5a1,Col6a2,Col1a1,Fer,Fn1,Ptpn6,Kitl,Ncf4,Prkcb,Col5a3,Cyfip2
2_Member	Reactome Gene Sets	R-MMU-186797	Signaling by PDGF	-2.57035	-0.679793	4/50	12825,12831,12834,53867	Col3a1,Col5a1,Col6a2,Col5a3
3_Summary	GO Biological Processes	GO:0045321	leukocyte activation	-6.91024	-3.88445	26/684	12482,12483,12493,12500,12522,14225,14728,14961,15170,15979,16149,16186,17060,17311,17916,18030,18477,18751,19264,20345,20963,58208,74748,76088,234779,272382,14268,109246,14218,20377,100033459	Ms4a1,Cd22,Cd37,Cd3d,Cd83,Fkbp1a,Lilrb4a,H2-Ab1,Ptpn6,Ifngr1,Cd74,Il2rg,Blnk,Kitl,Myo1f,Nfil3,Prdx1,Prkcb,Ptprc,Selplg,Syk,Bcl11b,Slamf8,Dock8,Plcg2,Spib,Fn1,Tspan9,Sh3pxd2a,Sfrp1,Ifi208
3_Member	GO Biological Processes	GO:0045321	leukocyte activation	-6.91024	-3.88445	26/684	12482,12483,12493,12500,12522,14225,14728,14961,15170,15979,16149,16186,17060,17311,17916,18030,18477,18751,19264,20345,20963,58208,74748,76088,234779,272382	Ms4a1,Cd22,Cd37,Cd3d,Cd83,Fkbp1a,Lilrb4a,H2-Ab1,Ptpn6,Ifngr1,Cd74,Il2rg,Blnk,Kitl,Myo1f,Nfil3,Prdx1,Prkcb,Ptprc,Selplg,Syk,Bcl11b,Slamf8,Dock8,Plcg2,Spib
3_Member	GO Biological Processes	GO:0001775	cell activation	-6.88368	-3.88445	28/781	12482,12483,12493,12500,12522,14225,14268,14728,14961,15170,15979,16149,16186,17060,17311,17916,18030,18477,18751,19264,20345,20963,58208,74748,76088,109246,234779,272382	Ms4a1,Cd22,Cd37,Cd3d,Cd83,Fkbp1a,Fn1,Lilrb4a,H2-Ab1,Ptpn6,Ifngr1,Cd74,Il2rg,Blnk,Kitl,Myo1f,Nfil3,Prdx1,Prkcb,Ptprc,Selplg,Syk,Bcl11b,Slamf8,Dock8,Tspan9,Plcg2,Spib
3_Member	GO Biological Processes	GO:0046649	lymphocyte activation	-6.80657	-3.88445	23/556	12482,12483,12493,12500,12522,14225,14728,14961,15170,16149,16186,17060,17311,18030,18477,18751,19264,20963,58208,74748,76088,234779,272382	Ms4a1,Cd22,Cd37,Cd3d,Cd83,Fkbp1a,Lilrb4a,H2-Ab1,Ptpn6,Cd74,Il2rg,Blnk,Kitl,Nfil3,Prdx1,Prkcb,Ptprc,Syk,Bcl11b,Slamf8,Dock8,Plcg2,Spib
3_Member	GO Biological Processes	GO:0002521	leukocyte differentiation	-4.29154	-1.92568	17/481	12482,12500,12522,14218,14961,16149,16186,17311,18030,19264,20377,20963,58208,74748,234779,272382,100033459	Ms4a1,Cd3d,Cd83,Sh3pxd2a,H2-Ab1,Cd74,Il2rg,Kitl,Nfil3,Ptprc,Sfrp1,Syk,Bcl11b,Slamf8,Plcg2,Spib,Ifi208
3_Member	GO Biological Processes	GO:0042113	B cell activation	-4.09668	-1.78522	11/229	12482,12483,14961,16186,17060,18751,19264,20963,74748,234779,272382	Ms4a1,Cd22,H2-Ab1,Il2rg,Blnk,Prkcb,Ptprc,Syk,Slamf8,Plcg2,Spib
3_Member	GO Biological Processes	GO:0030098	lymphocyte differentiation	-3.74783	-1.5281	13/339	12482,12500,12522,14961,16149,16186,18030,19264,20963,58208,74748,234779,272382	Ms4a1,Cd3d,Cd83,H2-Ab1,Cd74,Il2rg,Nfil3,Ptprc,Syk,Bcl11b,Slamf8,Plcg2,Spib
3_Member	GO Biological Processes	GO:1903131	mononuclear cell differentiation	-3.69687	-1.48861	14/390	12482,12500,12522,14961,16149,16186,18030,19264,20963,58208,74748,234779,272382,100033459	Ms4a1,Cd3d,Cd83,H2-Ab1,Cd74,Il2rg,Nfil3,Ptprc,Syk,Bcl11b,Slamf8,Plcg2,Spib,Ifi208
3_Member	GO Biological Processes	GO:0030183	B cell differentiation	-3.29212	-1.18877	8/157	12482,14961,16186,19264,20963,74748,234779,272382	Ms4a1,H2-Ab1,Il2rg,Ptprc,Syk,Slamf8,Plcg2,Spib
4_Summary	GO Biological Processes	GO:0050853	B cell receptor signaling pathway	-6.30207	-3.47847	7/42	12482,15170,17060,18751,19264,20963,234779,12483,14728,12424,15163,16149,17311,18606,20377,109246,14225,14158,18703,15979,17002,74048,100689,12842,12493,11829,109689,17972,12266,14999,74748,241639,17118,16186	Ms4a1,Ptpn6,Blnk,Prkcb,Ptprc,Syk,Plcg2,Cd22,Lilrb4a,Cck,Hcls1,Cd74,Kitl,Enpp2,Sfrp1,Tspan9,Fkbp1a,Fer,Pigr,Ifngr1,Ltf,Vsir,Spon2,Col1a1,Cd37,Aqp4,Arrb1,Ncf4,C3,H2-DMb1,Slamf8,Fermt1,Marcks,Il2rg
4_Member	GO Biological Processes	GO:0050853	B cell receptor signaling pathway	-6.30207	-3.47847	7/42	12482,15170,17060,18751,19264,20963,234779	Ms4a1,Ptpn6,Blnk,Prkcb,Ptprc,Syk,Plcg2
4_Member	Reactome Gene Sets	R-MMU-983695	Antigen activates B Cell Receptor (BCR) leading to generation of second messengers	-5.14285	-2.57775	5/24	12483,15170,17060,20963,234779	Cd22,Ptpn6,Blnk,Syk,Plcg2
4_Member	KEGG Pathway	mmu04662	B cell receptor signaling pathway - Mus musculus (house mouse)	-4.35875	-1.97062	7/81	12483,14728,15170,17060,18751,20963,234779	Cd22,Lilrb4a,Ptpn6,Blnk,Prkcb,Syk,Plcg2
4_Member	GO Biological Processes	GO:0050730	regulation of peptidyl-tyrosine phosphorylation	-4.09513	-1.78522	12/270	12424,14728,15163,15170,16149,17311,18606,19264,20377,20963,109246,234779	Cck,Lilrb4a,Hcls1,Ptpn6,Cd74,Kitl,Enpp2,Ptprc,Sfrp1,Syk,Tspan9,Plcg2
4_Member	Reactome Gene Sets	R-MMU-983705	Signaling by the B Cell Receptor (BCR)	-3.77665	-1.54112	7/100	12483,14225,15170,17060,18751,20963,234779	Cd22,Fkbp1a,Ptpn6,Blnk,Prkcb,Syk,Plcg2
4_Member	GO Biological Processes	GO:0002768	immune response-regulating cell surface receptor signaling pathway	-3.74254	-1.52667	10/210	12482,14158,14728,15170,17060,18703,18751,19264,20963,234779	Ms4a1,Fer,Lilrb4a,Ptpn6,Blnk,Pigr,Prkcb,Ptprc,Syk,Plcg2
4_Member	GO Biological Processes	GO:0032680	regulation of tumor necrosis factor production	-3.4894	-1.32766	9/185	14728,15170,15979,17002,19264,20963,74048,100689,234779	Lilrb4a,Ptpn6,Ifngr1,Ltf,Ptprc,Syk,Vsir,Spon2,Plcg2
4_Member	GO Biological Processes	GO:1903555	regulation of tumor necrosis factor superfamily cytokine production	-3.43814	-1.28646	9/188	14728,15170,15979,17002,19264,20963,74048,100689,234779	Lilrb4a,Ptpn6,Ifngr1,Ltf,Ptprc,Syk,Vsir,Spon2,Plcg2
4_Member	GO Biological Processes	GO:0050731	positive regulation of peptidyl-tyrosine phosphorylation	-3.3714	-1.23598	9/192	12424,15163,16149,17311,18606,19264,20963,109246,234779	Cck,Hcls1,Cd74,Kitl,Enpp2,Ptprc,Syk,Tspan9,Plcg2
4_Member	Reactome Gene Sets	R-MMU-114604	GPVI-mediated activation cascade	-3.20341	-1.13036	4/34	12842,15170,20963,234779	Col1a1,Ptpn6,Syk,Plcg2
4_Member	GO Biological Processes	GO:0002700	regulation of production of molecular mediator of immune response	-3.12136	-1.06459	9/208	12483,12493,14728,16149,19264,20963,74048,100689,234779	Cd22,Cd37,Lilrb4a,Cd74,Ptprc,Syk,Vsir,Spon2,Plcg2
4_Member	GO Biological Processes	GO:0032675	regulation of interleukin-6 production	-3.06537	-1.02942	8/170	11829,14728,15170,16149,20963,100689,109689,234779	Aqp4,Lilrb4a,Ptpn6,Cd74,Syk,Spon2,Arrb1,Plcg2
4_Member	GO Biological Processes	GO:0050851	antigen receptor-mediated signaling pathway	-3.04551	-1.02453	7/132	12482,15170,17060,18751,19264,20963,234779	Ms4a1,Ptpn6,Blnk,Prkcb,Ptprc,Syk,Plcg2
4_Member	WikiPathways	WP3626	Microglia pathogen phagocytosis pathway	-2.89181	-0.913751	4/41	15170,17972,20963,234779	Ptpn6,Ncf4,Syk,Plcg2
4_Member	GO Biological Processes	GO:0002764	immune response-regulating signaling pathway	-2.89143	-0.913751	10/270	12482,14158,14728,15170,17060,18703,18751,19264,20963,234779	Ms4a1,Fer,Lilrb4a,Ptpn6,Blnk,Pigr,Prkcb,Ptprc,Syk,Plcg2
4_Member	GO Biological Processes	GO:0002697	regulation of immune effector process	-2.89045	-0.913751	14/471	12266,12483,12493,14158,14728,14999,15170,16149,19264,20963,74048,74748,100689,234779	C3,Cd22,Cd37,Fer,Lilrb4a,H2-DMb1,Ptpn6,Cd74,Ptprc,Syk,Vsir,Slamf8,Spon2,Plcg2
4_Member	GO Biological Processes	GO:0061081	positive regulation of myeloid leukocyte cytokine production involved in immune response	-2.8138	-0.856606	4/43	16149,20963,100689,234779	Cd74,Syk,Spon2,Plcg2
4_Member	GO Biological Processes	GO:0002699	positive regulation of immune effector process	-2.79247	-0.843664	11/327	12266,12493,14158,14728,14999,15170,16149,19264,20963,100689,234779	C3,Cd37,Fer,Lilrb4a,H2-DMb1,Ptpn6,Cd74,Ptprc,Syk,Spon2,Plcg2
4_Member	GO Biological Processes	GO:0033630	positive regulation of cell adhesion mediated by integrin	-2.5825	-0.686364	3/24	15170,20963,241639	Ptpn6,Syk,Fermt1
4_Member	GO Biological Processes	GO:0002718	regulation of cytokine production involved in immune response	-2.43063	-0.576651	6/127	14728,16149,20963,74048,100689,234779	Lilrb4a,Cd74,Syk,Vsir,Spon2,Plcg2
4_Member	GO Biological Processes	GO:0032715	negative regulation of interleukin-6 production	-2.4194	-0.568754	4/55	11829,14728,15170,109689	Aqp4,Lilrb4a,Ptpn6,Arrb1
4_Member	KEGG Pathway	mmu04380	Osteoclast differentiation - Mus musculus (house mouse)	-2.41392	-0.564924	6/128	14728,15979,17060,17972,20963,234779	Lilrb4a,Ifngr1,Blnk,Ncf4,Syk,Plcg2
4_Member	KEGG Pathway	mmu04666	Fc gamma R-mediated phagocytosis - Mus musculus (house mouse)	-2.33718	-0.516075	5/93	17118,18751,19264,20963,234779	Marcks,Prkcb,Ptprc,Syk,Plcg2
4_Member	GO Biological Processes	GO:0060907	positive regulation of macrophage cytokine production	-2.30241	-0.488303	3/30	16149,100689,234779	Cd74,Spon2,Plcg2
4_Member	GO Biological Processes	GO:0048260	positive regulation of receptor-mediated endocytosis	-2.18436	-0.399706	4/64	12266,20963,109689,234779	C3,Syk,Arrb1,Plcg2
4_Member	GO Biological Processes	GO:0002702	positive regulation of production of molecular mediator of immune response	-2.18167	-0.399552	6/143	12493,16149,19264,20963,100689,234779	Cd37,Cd74,Ptprc,Syk,Spon2,Plcg2
4_Member	GO Biological Processes	GO:0009620	response to fungus	-2.16067	-0.383083	4/65	17002,20963,100689,234779	Ltf,Syk,Spon2,Plcg2
4_Member	Reactome Gene Sets	R-MMU-451927	Interleukin-2 family signaling	-2.14872	-0.374353	3/34	15170,16186,20963	Ptpn6,Il2rg,Syk
4_Member	GO Biological Processes	GO:0002092	positive regulation of receptor internalization	-2.11349	-0.357639	3/35	20963,109689,234779	Syk,Arrb1,Plcg2
4_Member	WikiPathways	WP151	IL-5 signaling pathway	-2.09214	-0.340388	4/68	15163,15170,18751,20963	Hcls1,Ptpn6,Prkcb,Syk
4_Member	GO Biological Processes	GO:0002429	immune response-activating cell surface receptor signaling pathway	-2.0786	-0.329477	7/197	12482,15170,17060,18751,19264,20963,234779	Ms4a1,Ptpn6,Blnk,Prkcb,Ptprc,Syk,Plcg2
5_Summary	GO Biological Processes	GO:1903037	regulation of leukocyte cell-cell adhesion	-6.27064	-3.47847	18/380	12493,12522,14728,14960,14961,14969,14999,15002,15170,16149,16186,16401,17311,19264,20390,20963,74048,76088,12483,13032,14158,14268,16988,20377,74748,56745,12825,14118,17381,234515,100033459,18167,18606,241639,15163,20308,12982,66317,12842,17916,18844,234779,17118,58208,14225,15979,13134,16011,20692,56429,67269,83669,171388	Cd37,Cd83,Lilrb4a,H2-Aa,H2-Ab1,H2-Eb1,H2-DMb1,H2-Ob,Ptpn6,Cd74,Il2rg,Itga4,Kitl,Ptprc,Sftpd,Syk,Vsir,Dock8,Cd22,Ctsc,Fer,Fn1,Lst1,Sfrp1,Slamf8,C1qtnf1,Col3a1,Fbn1,Mmp12,Inpp4b,Ifi208,Npy2r,Enpp2,Fermt1,Hcls1,Ccl9,Csf2ra,Skic8,Col1a1,Myo1f,Plxna1,Plcg2,Marcks,Bcl11b,Fkbp1a,Ifngr1,Dach1,Igfbp5,Sparc,Dpt,Agtpbp1,Wdr6,Bnipl
5_Member	GO Biological Processes	GO:1903037	regulation of leukocyte cell-cell adhesion	-6.27064	-3.47847	18/380	12493,12522,14728,14960,14961,14969,14999,15002,15170,16149,16186,16401,17311,19264,20390,20963,74048,76088	Cd37,Cd83,Lilrb4a,H2-Aa,H2-Ab1,H2-Eb1,H2-DMb1,H2-Ob,Ptpn6,Cd74,Il2rg,Itga4,Kitl,Ptprc,Sftpd,Syk,Vsir,Dock8
5_Member	GO Biological Processes	GO:0002694	regulation of leukocyte activation	-6.2703	-3.47847	24/643	12483,12493,12522,13032,14158,14268,14728,14960,14961,14969,14999,15002,15170,16149,16186,16988,17311,19264,20377,20390,20963,74048,74748,76088	Cd22,Cd37,Cd83,Ctsc,Fer,Fn1,Lilrb4a,H2-Aa,H2-Ab1,H2-Eb1,H2-DMb1,H2-Ob,Ptpn6,Cd74,Il2rg,Lst1,Kitl,Ptprc,Sfrp1,Sftpd,Syk,Vsir,Slamf8,Dock8
5_Member	GO Biological Processes	GO:0050865	regulation of cell activation	-6.17135	-3.40755	25/699	12483,12493,12522,13032,14158,14268,14728,14960,14961,14969,14999,15002,15170,16149,16186,16988,17311,19264,20377,20390,20963,56745,74048,74748,76088	Cd22,Cd37,Cd83,Ctsc,Fer,Fn1,Lilrb4a,H2-Aa,H2-Ab1,H2-Eb1,H2-DMb1,H2-Ob,Ptpn6,Cd74,Il2rg,Lst1,Kitl,Ptprc,Sfrp1,Sftpd,Syk,C1qtnf1,Vsir,Slamf8,Dock8
5_Member	GO Biological Processes	GO:0002683	negative regulation of immune system process	-6.07431	-3.34942	21/521	12483,12493,12825,14118,14158,14268,14728,14960,15002,15170,16149,16988,17311,17381,19264,20377,20390,74048,74748,234515,100033459	Cd22,Cd37,Col3a1,Fbn1,Fer,Fn1,Lilrb4a,H2-Aa,H2-Ob,Ptpn6,Cd74,Lst1,Kitl,Mmp12,Ptprc,Sfrp1,Sftpd,Vsir,Slamf8,Inpp4b,Ifi208
5_Member	GO Biological Processes	GO:1903039	positive regulation of leukocyte cell-cell adhesion	-6.01132	-3.29867	15/278	12522,14728,14960,14961,14969,14999,15002,16149,16186,16401,17311,19264,20963,74048,76088	Cd83,Lilrb4a,H2-Aa,H2-Ab1,H2-Eb1,H2-DMb1,H2-Ob,Cd74,Il2rg,Itga4,Kitl,Ptprc,Syk,Vsir,Dock8
5_Member	GO Biological Processes	GO:0051249	regulation of lymphocyte activation	-5.95524	-3.26607	21/530	12483,12493,12522,14728,14960,14961,14969,14999,15002,15170,16149,16186,16988,17311,19264,20377,20390,20963,74048,74748,76088	Cd22,Cd37,Cd83,Lilrb4a,H2-Aa,H2-Ab1,H2-Eb1,H2-DMb1,H2-Ob,Ptpn6,Cd74,Il2rg,Lst1,Kitl,Ptprc,Sfrp1,Sftpd,Syk,Vsir,Slamf8,Dock8
5_Member	GO Biological Processes	GO:0050870	positive regulation of T cell activation	-5.79602	-3.12913	14/252	12522,14728,14960,14961,14969,14999,15002,16149,16186,17311,19264,20963,74048,76088	Cd83,Lilrb4a,H2-Aa,H2-Ab1,H2-Eb1,H2-DMb1,H2-Ob,Cd74,Il2rg,Kitl,Ptprc,Syk,Vsir,Dock8
5_Member	GO Biological Processes	GO:0050863	regulation of T cell activation	-5.55325	-2.91777	17/384	12493,12522,14728,14960,14961,14969,14999,15002,15170,16149,16186,17311,19264,20390,20963,74048,76088	Cd37,Cd83,Lilrb4a,H2-Aa,H2-Ab1,H2-Eb1,H2-DMb1,H2-Ob,Ptpn6,Cd74,Il2rg,Kitl,Ptprc,Sftpd,Syk,Vsir,Dock8
5_Member	GO Biological Processes	GO:0045785	positive regulation of cell adhesion	-5.538	-2.9125	20/517	12522,14268,14728,14960,14961,14969,14999,15002,15170,16149,16186,16401,17311,18167,18606,19264,20963,74048,76088,241639	Cd83,Fn1,Lilrb4a,H2-Aa,H2-Ab1,H2-Eb1,H2-DMb1,H2-Ob,Ptpn6,Cd74,Il2rg,Itga4,Kitl,Npy2r,Enpp2,Ptprc,Syk,Vsir,Dock8,Fermt1
5_Member	GO Biological Processes	GO:0045577	regulation of B cell differentiation	-5.33106	-2.72487	6/38	14728,15170,16186,20377,20963,74748	Lilrb4a,Ptpn6,Il2rg,Sfrp1,Syk,Slamf8
5_Member	GO Biological Processes	GO:1902105	regulation of leukocyte differentiation	-5.29475	-2.69789	16/359	12522,14118,14728,14960,15163,15170,16149,16186,17311,19264,20308,20377,20963,74048,74748,234515	Cd83,Fbn1,Lilrb4a,H2-Aa,Hcls1,Ptpn6,Cd74,Il2rg,Kitl,Ptprc,Ccl9,Sfrp1,Syk,Vsir,Slamf8,Inpp4b
5_Member	GO Biological Processes	GO:0070663	regulation of leukocyte proliferation	-5.14124	-2.57775	14/287	12483,12493,12982,14728,14960,14999,15170,16149,16988,17311,19264,20390,20963,74048	Cd22,Cd37,Csf2ra,Lilrb4a,H2-Aa,H2-DMb1,Ptpn6,Cd74,Lst1,Kitl,Ptprc,Sftpd,Syk,Vsir
5_Member	GO Biological Processes	GO:0022407	regulation of cell-cell adhesion	-5.13913	-2.57775	19/503	12493,12522,14728,14960,14961,14969,14999,15002,15170,16149,16186,16401,17311,19264,20390,20963,56745,74048,76088	Cd37,Cd83,Lilrb4a,H2-Aa,H2-Ab1,H2-Eb1,H2-DMb1,H2-Ob,Ptpn6,Cd74,Il2rg,Itga4,Kitl,Ptprc,Sftpd,Syk,C1qtnf1,Vsir,Dock8
5_Member	GO Biological Processes	GO:0022409	positive regulation of cell-cell adhesion	-5.09934	-2.56278	15/330	12522,14728,14960,14961,14969,14999,15002,16149,16186,16401,17311,19264,20963,74048,76088	Cd83,Lilrb4a,H2-Aa,H2-Ab1,H2-Eb1,H2-DMb1,H2-Ob,Cd74,Il2rg,Itga4,Kitl,Ptprc,Syk,Vsir,Dock8
5_Member	GO Biological Processes	GO:0050670	regulation of lymphocyte proliferation	-4.92694	-2.42141	13/260	12483,12493,14728,14960,14999,15170,16149,16988,17311,19264,20390,20963,74048	Cd22,Cd37,Lilrb4a,H2-Aa,H2-DMb1,Ptpn6,Cd74,Lst1,Kitl,Ptprc,Sftpd,Syk,Vsir
5_Member	GO Biological Processes	GO:0032944	regulation of mononuclear cell proliferation	-4.85645	-2.37283	13/264	12483,12493,14728,14960,14999,15170,16149,16988,17311,19264,20390,20963,74048	Cd22,Cd37,Lilrb4a,H2-Aa,H2-DMb1,Ptpn6,Cd74,Lst1,Kitl,Ptprc,Sftpd,Syk,Vsir
5_Member	GO Biological Processes	GO:0050866	negative regulation of cell activation	-4.79187	-2.32226	12/229	12493,14158,14268,14728,14960,15170,16149,16988,20377,20390,56745,74048	Cd37,Fer,Fn1,Lilrb4a,H2-Aa,Ptpn6,Cd74,Lst1,Sfrp1,Sftpd,C1qtnf1,Vsir
5_Member	GO Biological Processes	GO:1903706	regulation of hemopoiesis	-4.71541	-2.25937	17/445	12522,14118,14728,14960,15163,15170,16149,16186,17311,19264,20308,20377,20963,66317,74048,74748,234515	Cd83,Fbn1,Lilrb4a,H2-Aa,Hcls1,Ptpn6,Cd74,Il2rg,Kitl,Ptprc,Ccl9,Sfrp1,Syk,Skic8,Vsir,Slamf8,Inpp4b
5_Member	GO Biological Processes	GO:0007162	negative regulation of cell adhesion	-4.64162	-2.20517	14/318	12493,12842,14728,14960,15170,16149,17381,17916,18606,18844,19264,20390,56745,74048	Cd37,Col1a1,Lilrb4a,H2-Aa,Ptpn6,Cd74,Mmp12,Myo1f,Enpp2,Plxna1,Ptprc,Sftpd,C1qtnf1,Vsir
5_Member	GO Biological Processes	GO:0002695	negative regulation of leukocyte activation	-4.51313	-2.08928	11/206	12493,14158,14268,14728,14960,15170,16149,16988,20377,20390,74048	Cd37,Fer,Fn1,Lilrb4a,H2-Aa,Ptpn6,Cd74,Lst1,Sfrp1,Sftpd,Vsir
5_Member	GO Biological Processes	GO:1902107	positive regulation of leukocyte differentiation	-4.41774	-2.01802	11/211	12522,14728,14960,15163,16149,16186,17311,19264,20308,20963,74048	Cd83,Lilrb4a,H2-Aa,Hcls1,Cd74,Il2rg,Kitl,Ptprc,Ccl9,Syk,Vsir
5_Member	GO Biological Processes	GO:1903708	positive regulation of hemopoiesis	-4.41774	-2.01802	11/211	12522,14728,14960,15163,16149,16186,17311,19264,20308,20963,74048	Cd83,Lilrb4a,H2-Aa,Hcls1,Cd74,Il2rg,Kitl,Ptprc,Ccl9,Syk,Vsir
5_Member	GO Biological Processes	GO:0051251	positive regulation of lymphocyte activation	-4.29691	-1.92568	14/342	12522,14728,14960,14961,14969,14999,15002,16149,16186,17311,19264,20963,74048,76088	Cd83,Lilrb4a,H2-Aa,H2-Ab1,H2-Eb1,H2-DMb1,H2-Ob,Cd74,Il2rg,Kitl,Ptprc,Syk,Vsir,Dock8
5_Member	GO Biological Processes	GO:0050864	regulation of B cell activation	-4.22277	-1.87291	9/148	12483,14728,15170,16149,16186,19264,20377,20963,74748	Cd22,Lilrb4a,Ptpn6,Cd74,Il2rg,Ptprc,Sfrp1,Syk,Slamf8
5_Member	GO Biological Processes	GO:0045619	regulation of lymphocyte differentiation	-4.21759	-1.87291	11/222	12522,14728,14960,15170,16149,16186,19264,20377,20963,74048,74748	Cd83,Lilrb4a,H2-Aa,Ptpn6,Cd74,Il2rg,Ptprc,Sfrp1,Syk,Vsir,Slamf8
5_Member	GO Biological Processes	GO:0002696	positive regulation of leukocyte activation	-4.03726	-1.74143	15/408	12522,13032,14728,14960,14961,14969,14999,15002,16149,16186,17311,19264,20963,74048,76088	Cd83,Ctsc,Lilrb4a,H2-Aa,H2-Ab1,H2-Eb1,H2-DMb1,H2-Ob,Cd74,Il2rg,Kitl,Ptprc,Syk,Vsir,Dock8
5_Member	GO Biological Processes	GO:0045582	positive regulation of T cell differentiation	-3.99138	-1.7032	8/124	12522,14728,14960,16149,16186,19264,20963,74048	Cd83,Lilrb4a,H2-Aa,Cd74,Il2rg,Ptprc,Syk,Vsir
5_Member	GO Biological Processes	GO:0042129	regulation of T cell proliferation	-3.89773	-1.62594	10/201	12493,14728,14960,14999,15170,17311,19264,20390,20963,74048	Cd37,Lilrb4a,H2-Aa,H2-DMb1,Ptpn6,Kitl,Ptprc,Sftpd,Syk,Vsir
5_Member	GO Biological Processes	GO:0050672	negative regulation of lymphocyte proliferation	-3.88769	-1.62306	7/96	12493,14728,14960,15170,16988,20390,74048	Cd37,Lilrb4a,H2-Aa,Ptpn6,Lst1,Sftpd,Vsir
5_Member	GO Biological Processes	GO:0032945	negative regulation of mononuclear cell proliferation	-3.85942	-1.60331	7/97	12493,14728,14960,15170,16988,20390,74048	Cd37,Lilrb4a,H2-Aa,Ptpn6,Lst1,Sftpd,Vsir
5_Member	GO Biological Processes	GO:0050867	positive regulation of cell activation	-3.78712	-1.54347	15/430	12522,13032,14728,14960,14961,14969,14999,15002,16149,16186,17311,19264,20963,74048,76088	Cd83,Ctsc,Lilrb4a,H2-Aa,H2-Ab1,H2-Eb1,H2-DMb1,H2-Ob,Cd74,Il2rg,Kitl,Ptprc,Syk,Vsir,Dock8
5_Member	GO Biological Processes	GO:0051250	negative regulation of lymphocyte activation	-3.6868	-1.48231	9/174	12493,14728,14960,15170,16149,16988,20377,20390,74048	Cd37,Lilrb4a,H2-Aa,Ptpn6,Cd74,Lst1,Sfrp1,Sftpd,Vsir
5_Member	GO Biological Processes	GO:0070664	negative regulation of leukocyte proliferation	-3.67077	-1.47	7/104	12493,14728,14960,15170,16988,20390,74048	Cd37,Lilrb4a,H2-Aa,Ptpn6,Lst1,Sftpd,Vsir
5_Member	GO Biological Processes	GO:0045621	positive regulation of lymphocyte differentiation	-3.62697	-1.4408	8/140	12522,14728,14960,16149,16186,19264,20963,74048	Cd83,Lilrb4a,H2-Aa,Cd74,Il2rg,Ptprc,Syk,Vsir
5_Member	GO Biological Processes	GO:0046635	positive regulation of alpha-beta T cell activation	-3.56097	-1.38193	6/77	12522,14728,14961,16186,19264,20963	Cd83,Lilrb4a,H2-Ab1,Il2rg,Ptprc,Syk
5_Member	GO Biological Processes	GO:0042130	negative regulation of T cell proliferation	-3.44136	-1.28646	6/81	12493,14728,14960,15170,20390,74048	Cd37,Lilrb4a,H2-Aa,Ptpn6,Sftpd,Vsir
5_Member	GO Biological Processes	GO:0046634	regulation of alpha-beta T cell activation	-3.3134	-1.197	7/119	12522,14728,14961,16186,19264,20963,74048	Cd83,Lilrb4a,H2-Ab1,Il2rg,Ptprc,Syk,Vsir
5_Member	GO Biological Processes	GO:0032653	regulation of interleukin-10 production	-3.053	-1.02701	5/64	12522,14728,20963,74048,234779	Cd83,Lilrb4a,Syk,Vsir,Plcg2
5_Member	GO Biological Processes	GO:0050868	negative regulation of T cell activation	-2.96959	-0.963093	7/136	12493,14728,14960,15170,16149,20390,74048	Cd37,Lilrb4a,H2-Aa,Ptpn6,Cd74,Sftpd,Vsir
5_Member	GO Biological Processes	GO:0045580	regulation of T cell differentiation	-2.78571	-0.838975	8/188	12522,14728,14960,16149,16186,19264,20963,74048	Cd83,Lilrb4a,H2-Aa,Cd74,Il2rg,Ptprc,Syk,Vsir
5_Member	GO Biological Processes	GO:0010720	positive regulation of cell development	-2.73079	-0.794273	15/545	12522,14268,14728,14960,15163,16149,16186,17118,17311,18606,18844,19264,20308,20963,74048	Cd83,Fn1,Lilrb4a,H2-Aa,Hcls1,Cd74,Il2rg,Marcks,Kitl,Enpp2,Plxna1,Ptprc,Ccl9,Syk,Vsir
5_Member	GO Biological Processes	GO:1903038	negative regulation of leukocyte cell-cell adhesion	-2.70807	-0.777572	7/151	12493,14728,14960,15170,16149,20390,74048	Cd37,Lilrb4a,H2-Aa,Ptpn6,Cd74,Sftpd,Vsir
5_Member	GO Biological Processes	GO:0045591	positive regulation of regulatory T cell differentiation	-2.63678	-0.71808	3/23	14728,16186,74048	Lilrb4a,Il2rg,Vsir
5_Member	GO Biological Processes	GO:0046631	alpha-beta T cell activation	-2.58889	-0.686364	6/118	12522,14728,16186,19264,20963,58208	Cd83,Lilrb4a,Il2rg,Ptprc,Syk,Bcl11b
5_Member	GO Biological Processes	GO:0046638	positive regulation of alpha-beta T cell differentiation	-2.50795	-0.631697	4/52	12522,14728,16186,20963	Cd83,Lilrb4a,Il2rg,Syk
5_Member	GO Biological Processes	GO:0022408	negative regulation of cell-cell adhesion	-2.47566	-0.608111	8/211	12493,14728,14960,15170,16149,20390,56745,74048	Cd37,Lilrb4a,H2-Aa,Ptpn6,Cd74,Sftpd,C1qtnf1,Vsir
5_Member	GO Biological Processes	GO:0019221	cytokine-mediated signaling pathway	-2.34015	-0.516075	10/322	12982,14158,14225,14728,15170,15979,16149,16186,20308,20963	Csf2ra,Fer,Fkbp1a,Lilrb4a,Ptpn6,Ifngr1,Cd74,Il2rg,Ccl9,Syk
5_Member	GO Biological Processes	GO:0008285	negative regulation of cell population proliferation	-2.18648	-0.399706	17/746	12493,13134,14728,14960,15170,16011,16988,20377,20390,20692,56429,58208,67269,74048,83669,171388,241639	Cd37,Dach1,Lilrb4a,H2-Aa,Ptpn6,Igfbp5,Lst1,Sfrp1,Sftpd,Sparc,Dpt,Bcl11b,Agtpbp1,Vsir,Wdr6,Bnipl,Fermt1
6_Summary	Reactome Gene Sets	R-MMU-109582	Hemostasis	-5.8787	-3.20082	20/491	12842,14268,15170,16069,16149,16401,16411,18751,20692,20963,22142,22143,68038,72017,73710,76088,109689,234779,239273,240641	Col1a1,Fn1,Ptpn6,Jchain,Cd74,Itga4,Itgax,Prkcb,Sparc,Syk,Tuba1a,Tuba1b,Chid1,Cyb5r1,Tubb2b,Dock8,Arrb1,Plcg2,Abcc4,Kif20b
6_Member	Reactome Gene Sets	R-MMU-109582	Hemostasis	-5.8787	-3.20082	20/491	12842,14268,15170,16069,16149,16401,16411,18751,20692,20963,22142,22143,68038,72017,73710,76088,109689,234779,239273,240641	Col1a1,Fn1,Ptpn6,Jchain,Cd74,Itga4,Itgax,Prkcb,Sparc,Syk,Tuba1a,Tuba1b,Chid1,Cyb5r1,Tubb2b,Dock8,Arrb1,Plcg2,Abcc4,Kif20b
6_Member	Reactome Gene Sets	R-MMU-76002	Platelet activation, signaling and aggregation	-3.83737	-1.58545	11/245	12842,14268,15170,18751,20692,20963,68038,72017,109689,234779,239273	Col1a1,Fn1,Ptpn6,Prkcb,Sparc,Syk,Chid1,Cyb5r1,Arrb1,Plcg2,Abcc4
6_Member	Reactome Gene Sets	R-MMU-76005	Response to elevated platelet cytosolic Ca2+	-2.5345	-0.651152	6/121	14268,18751,20692,68038,72017,239273	Fn1,Prkcb,Sparc,Chid1,Cyb5r1,Abcc4
7_Summary	Reactome Gene Sets	R-MMU-1280218	Adaptive Immune System	-5.55865	-2.91777	23/657	12266,12330,12483,12500,12825,12842,13032,13040,14225,15170,16149,16401,17060,17972,18751,19264,20390,20963,22142,22143,73710,234779,240641	C3,Canx,Cd22,Cd3d,Col3a1,Col1a1,Ctsc,Ctss,Fkbp1a,Ptpn6,Cd74,Itga4,Blnk,Ncf4,Prkcb,Ptprc,Sftpd,Syk,Tuba1a,Tuba1b,Tubb2b,Plcg2,Kif20b
7_Member	Reactome Gene Sets	R-MMU-1280218	Adaptive Immune System	-5.55865	-2.91777	23/657	12266,12330,12483,12500,12825,12842,13032,13040,14225,15170,16149,16401,17060,17972,18751,19264,20390,20963,22142,22143,73710,234779,240641	C3,Canx,Cd22,Cd3d,Col3a1,Col1a1,Ctsc,Ctss,Fkbp1a,Ptpn6,Cd74,Itga4,Blnk,Ncf4,Prkcb,Ptprc,Sftpd,Syk,Tuba1a,Tuba1b,Tubb2b,Plcg2,Kif20b
7_Member	Reactome Gene Sets	R-MMU-198933	Immunoregulatory interactions between a Lymphoid and a non-Lymphoid cell	-3.91632	-1.63859	7/95	12266,12483,12500,12825,12842,16401,20390	C3,Cd22,Cd3d,Col3a1,Col1a1,Itga4,Sftpd
8_Summary	GO Biological Processes	GO:0034341	response to type II interferon	-5.41558	-2.79984	10/134	11829,12265,14528,14960,14961,14969,15979,16149,20308,69834,12266,15170,16069,17002,18477,20390,20963,68038,100689,234779	Aqp4,Ciita,Gch1,H2-Aa,H2-Ab1,H2-Eb1,Ifngr1,Cd74,Ccl9,Rab43,C3,Ptpn6,Jchain,Ltf,Prdx1,Sftpd,Syk,Chid1,Spon2,Plcg2
8_Member	GO Biological Processes	GO:0034341	response to type II interferon	-5.41558	-2.79984	10/134	11829,12265,14528,14960,14961,14969,15979,16149,20308,69834	Aqp4,Ciita,Gch1,H2-Aa,H2-Ab1,H2-Eb1,Ifngr1,Cd74,Ccl9,Rab43
8_Member	GO Biological Processes	GO:0045087	innate immune response	-3.53794	-1.36241	20/718	11829,12265,12266,14528,14960,14961,14969,15170,15979,16069,16149,17002,18477,20308,20390,20963,68038,69834,100689,234779	Aqp4,Ciita,C3,Gch1,H2-Aa,H2-Ab1,H2-Eb1,Ptpn6,Ifngr1,Jchain,Cd74,Ltf,Prdx1,Ccl9,Sftpd,Syk,Chid1,Rab43,Spon2,Plcg2
8_Member	GO Biological Processes	GO:0071346	cellular response to type II interferon	-2.13374	-0.364474	5/104	11829,14961,15979,20308,69834	Aqp4,H2-Ab1,Ifngr1,Ccl9,Rab43
9_Summary	Reactome Gene Sets	R-MMU-6798695	Neutrophil degranulation	-4.91257	-2.41447	19/522	11980,12266,12508,13032,13040,14728,15170,15439,16411,17002,17105,18703,19264,26458,50770,70719,74096,109154,110006,18477	Atp8a1,C3,Cd53,Ctsc,Ctss,Lilrb4a,Ptpn6,Hp,Itgax,Ltf,Lyz2,Pigr,Ptprc,Slc27a2,Atp11a,Arhgap45,Hvcn1,Mlec,Gusb,Prdx1
9_Member	Reactome Gene Sets	R-MMU-6798695	Neutrophil degranulation	-4.91257	-2.41447	19/522	11980,12266,12508,13032,13040,14728,15170,15439,16411,17002,17105,18703,19264,26458,50770,70719,74096,109154,110006	Atp8a1,C3,Cd53,Ctsc,Ctss,Lilrb4a,Ptpn6,Hp,Itgax,Ltf,Lyz2,Pigr,Ptprc,Slc27a2,Atp11a,Arhgap45,Hvcn1,Mlec,Gusb
9_Member	GO Biological Processes	GO:0001906	cell killing	-2.62611	-0.709342	6/116	12266,13032,15170,17002,17105,18477	C3,Ctsc,Ptpn6,Ltf,Lyz2,Prdx1
10_Summary	GO Biological Processes	GO:0031589	cell-substrate adhesion	-4.90391	-2.41311	11/187	12552,12825,14158,14268,16401,16411,17118,20377,53867,241639,381293,12842,15170,16069,16149,20963,11749,17311,20336,23794,72345	Cdh11,Col3a1,Fer,Fn1,Itga4,Itgax,Marcks,Sfrp1,Col5a3,Fermt1,Kif14,Col1a1,Ptpn6,Jchain,Cd74,Syk,Anxa6,Kitl,Exoc4,Adamts5,Amer1
10_Member	GO Biological Processes	GO:0031589	cell-substrate adhesion	-4.90391	-2.41311	11/187	12552,12825,14158,14268,16401,16411,17118,20377,53867,241639,381293	Cdh11,Col3a1,Fer,Fn1,Itga4,Itgax,Marcks,Sfrp1,Col5a3,Fermt1,Kif14
10_Member	Reactome Gene Sets	R-MMU-202733	Cell surface interactions at the vascular wall	-4.09588	-1.78522	7/89	12842,14268,15170,16069,16149,16401,16411	Col1a1,Fn1,Ptpn6,Jchain,Cd74,Itga4,Itgax
10_Member	GO Biological Processes	GO:0034446	substrate adhesion-dependent cell spreading	-3.51123	-1.34264	5/51	14158,14268,16401,20377,381293	Fer,Fn1,Itga4,Sfrp1,Kif14
10_Member	GO Biological Processes	GO:0007229	integrin-mediated signaling pathway	-3.38413	-1.24551	6/83	12825,14268,16401,16411,20963,241639	Col3a1,Fn1,Itga4,Itgax,Syk,Fermt1
10_Member	GO Biological Processes	GO:0007160	cell-matrix adhesion	-3.04551	-1.02453	7/132	12552,12825,14268,16401,16411,53867,241639	Cdh11,Col3a1,Fn1,Itga4,Itgax,Col5a3,Fermt1
10_Member	GO Biological Processes	GO:0060485	mesenchyme development	-2.11337	-0.357639	8/243	11749,14268,16401,17311,20336,20377,23794,72345	Anxa6,Fn1,Itga4,Kitl,Exoc4,Sfrp1,Adamts5,Amer1
11_Summary	GO Biological Processes	GO:0008228	opsonization	-4.81784	-2.34128	3/5	12266,20390,100689,12522,14728,19264,234779,260315,11829,14268,15170,16178,68038,74048,109689,16186,20963	C3,Sftpd,Spon2,Cd83,Lilrb4a,Ptprc,Plcg2,Nav3,Aqp4,Fn1,Ptpn6,Il1r2,Chid1,Vsir,Arrb1,Il2rg,Syk
11_Member	GO Biological Processes	GO:0008228	opsonization	-4.81784	-2.34128	3/5	12266,20390,100689	C3,Sftpd,Spon2
11_Member	GO Biological Processes	GO:0032663	regulation of interleukin-2 production	-3.89489	-1.62594	6/67	12522,14728,19264,20390,234779,260315	Cd83,Lilrb4a,Ptprc,Sftpd,Plcg2,Nav3
11_Member	GO Biological Processes	GO:0001818	negative regulation of cytokine production	-3.74834	-1.5281	12/294	11829,12522,14268,14728,15170,16178,19264,20390,68038,74048,109689,260315	Aqp4,Cd83,Fn1,Lilrb4a,Ptpn6,Il1r2,Ptprc,Sftpd,Chid1,Vsir,Arrb1,Nav3
11_Member	GO Biological Processes	GO:0032703	negative regulation of interleukin-2 production	-3.66345	-1.46638	4/26	14728,19264,20390,260315	Lilrb4a,Ptprc,Sftpd,Nav3
11_Member	GO Biological Processes	GO:0050764	regulation of phagocytosis	-2.39738	-0.553305	6/129	12266,16186,19264,20390,20963,234779	C3,Il2rg,Ptprc,Sftpd,Syk,Plcg2
11_Member	GO Biological Processes	GO:0050766	positive regulation of phagocytosis	-2.25991	-0.456345	5/97	12266,16186,19264,20390,234779	C3,Il2rg,Ptprc,Sftpd,Plcg2
12_Summary	GO Biological Processes	GO:0030335	positive regulation of cell migration	-4.6446	-2.20517	20/595	11980,12842,14158,14268,16011,16149,16401,16411,17311,17392,17916,18606,19264,20692,74048,76088,108058,234779,240641,241639	Atp8a1,Col1a1,Fer,Fn1,Igfbp5,Cd74,Itga4,Itgax,Kitl,Mmp3,Myo1f,Enpp2,Ptprc,Sparc,Vsir,Dock8,Camk2d,Plcg2,Kif20b,Fermt1
12_Member	GO Biological Processes	GO:0030335	positive regulation of cell migration	-4.6446	-2.20517	20/595	11980,12842,14158,14268,16011,16149,16401,16411,17311,17392,17916,18606,19264,20692,74048,76088,108058,234779,240641,241639	Atp8a1,Col1a1,Fer,Fn1,Igfbp5,Cd74,Itga4,Itgax,Kitl,Mmp3,Myo1f,Enpp2,Ptprc,Sparc,Vsir,Dock8,Camk2d,Plcg2,Kif20b,Fermt1
12_Member	GO Biological Processes	GO:2000147	positive regulation of cell motility	-4.37366	-1.97977	20/622	11980,12842,14158,14268,16011,16149,16401,16411,17311,17392,17916,18606,19264,20692,74048,76088,108058,234779,240641,241639	Atp8a1,Col1a1,Fer,Fn1,Igfbp5,Cd74,Itga4,Itgax,Kitl,Mmp3,Myo1f,Enpp2,Ptprc,Sparc,Vsir,Dock8,Camk2d,Plcg2,Kif20b,Fermt1
12_Member	GO Biological Processes	GO:0040017	positive regulation of locomotion	-4.21183	-1.87229	20/639	11980,12842,14158,14268,16011,16149,16401,16411,17311,17392,17916,18606,19264,20692,74048,76088,108058,234779,240641,241639	Atp8a1,Col1a1,Fer,Fn1,Igfbp5,Cd74,Itga4,Itgax,Kitl,Mmp3,Myo1f,Enpp2,Ptprc,Sparc,Vsir,Dock8,Camk2d,Plcg2,Kif20b,Fermt1
13_Summary	GO Biological Processes	GO:0043254	regulation of protein-containing complex assembly	-4.29694	-1.92568	16/433	12424,14158,15163,16765,17392,20963,22249,30949,75739,76884,234779,237107,241639,243725,260315,381293,18606,55978,58994,239250,268396,319974	Cck,Fer,Hcls1,Stmn1,Mmp3,Syk,Unc13b,Lcmt1,Mpp7,Cyfip2,Plcg2,Gnl3l,Fermt1,Ppp1r9a,Nav3,Kif14,Enpp2,Ift20,Smpd3,Slitrk6,Sh3pxd2b,Auts2
13_Member	GO Biological Processes	GO:0043254	regulation of protein-containing complex assembly	-4.29694	-1.92568	16/433	12424,14158,15163,16765,17392,20963,22249,30949,75739,76884,234779,237107,241639,243725,260315,381293	Cck,Fer,Hcls1,Stmn1,Mmp3,Syk,Unc13b,Lcmt1,Mpp7,Cyfip2,Plcg2,Gnl3l,Fermt1,Ppp1r9a,Nav3,Kif14
13_Member	GO Biological Processes	GO:0031334	positive regulation of protein-containing complex assembly	-3.81044	-1.56268	10/206	12424,14158,17392,20963,22249,75739,234779,237107,241639,260315	Cck,Fer,Mmp3,Syk,Unc13b,Mpp7,Plcg2,Gnl3l,Fermt1,Nav3
13_Member	GO Biological Processes	GO:0044089	positive regulation of cellular component biogenesis	-3.18878	-1.12395	16/543	12424,14158,17392,18606,20963,22249,55978,58994,75739,234779,237107,239250,241639,260315,268396,319974	Cck,Fer,Mmp3,Enpp2,Syk,Unc13b,Ift20,Smpd3,Mpp7,Plcg2,Gnl3l,Slitrk6,Fermt1,Nav3,Sh3pxd2b,Auts2
14_Summary	GO Biological Processes	GO:0032963	collagen metabolic process	-4.24904	-1.88917	6/58	12831,12842,13040,17381,17392,58994,16011,20390	Col5a1,Col1a1,Ctss,Mmp12,Mmp3,Smpd3,Igfbp5,Sftpd
14_Member	GO Biological Processes	GO:0032963	collagen metabolic process	-4.24904	-1.88917	6/58	12831,12842,13040,17381,17392,58994	Col5a1,Col1a1,Ctss,Mmp12,Mmp3,Smpd3
14_Member	GO Biological Processes	GO:0048286	lung alveolus development	-2.11458	-0.357639	4/67	16011,17381,20390,58994	Igfbp5,Mmp12,Sftpd,Smpd3
14_Member	GO Biological Processes	GO:0030574	collagen catabolic process	-2.11349	-0.357639	3/35	13040,17381,17392	Ctss,Mmp12,Mmp3
15_Summary	KEGG Pathway	mmu05340	Primary immunodeficiency - Mus musculus (house mouse)	-4.24431	-1.88917	5/36	12265,12500,16186,17060,19264,16149,20963,58208	Ciita,Cd3d,Il2rg,Blnk,Ptprc,Cd74,Syk,Bcl11b
15_Member	KEGG Pathway	mmu05340	Primary immunodeficiency - Mus musculus (house mouse)	-4.24431	-1.88917	5/36	12265,12500,16186,17060,19264	Ciita,Cd3d,Il2rg,Blnk,Ptprc
15_Member	GO Biological Processes	GO:0045058	T cell selection	-3.43246	-1.28409	5/53	12500,16149,19264,20963,58208	Cd3d,Cd74,Ptprc,Syk,Bcl11b
15_Member	GO Biological Processes	GO:0045059	positive thymic T cell selection	-3.2904	-1.18877	3/14	12500,16149,19264	Cd3d,Cd74,Ptprc
15_Member	GO Biological Processes	GO:0043368	positive T cell selection	-3.10744	-1.06033	4/36	12500,16149,19264,58208	Cd3d,Cd74,Ptprc,Bcl11b
15_Member	GO Biological Processes	GO:0033077	T cell differentiation in thymus	-2.61935	-0.706427	5/80	12500,16149,16186,19264,58208	Cd3d,Cd74,Il2rg,Ptprc,Bcl11b
15_Member	GO Biological Processes	GO:0045061	thymic T cell selection	-2.5307	-0.649133	3/25	12500,16149,19264	Cd3d,Cd74,Ptprc
16_Summary	Reactome Gene Sets	R-MMU-2132295	MHC class II antigen presentation	-4.11712	-1.79265	8/119	12330,13032,13040,16149,22142,22143,73710,240641,12424,12825,18844,74747,195208,319974,12831,12834,19264,53867,12443,15163,27375,54420,98932,55978	Canx,Ctsc,Ctss,Cd74,Tuba1a,Tuba1b,Tubb2b,Kif20b,Cck,Col3a1,Plxna1,Ddit4,Dcdc2a,Auts2,Col5a1,Col6a2,Ptprc,Col5a3,Ccnd1,Hcls1,Tjp3,Cldn8,Myl9,Ift20
16_Member	Reactome Gene Sets	R-MMU-2132295	MHC class II antigen presentation	-4.11712	-1.79265	8/119	12330,13032,13040,16149,22142,22143,73710,240641	Canx,Ctsc,Ctss,Cd74,Tuba1a,Tuba1b,Tubb2b,Kif20b
16_Member	GO Biological Processes	GO:0001764	neuron migration	-3.21989	-1.14127	8/161	12424,12825,18844,22142,73710,74747,195208,319974	Cck,Col3a1,Plxna1,Tuba1a,Tubb2b,Ddit4,Dcdc2a,Auts2
16_Member	Reactome Gene Sets	R-MMU-190840	Microtubule-dependent trafficking of connexons from Golgi to the plasma membrane	-3.11078	-1.06033	3/16	22142,22143,73710	Tuba1a,Tuba1b,Tubb2b
16_Member	Reactome Gene Sets	R-MMU-190872	Transport of connexons to the plasma membrane	-3.03018	-1.0165	3/17	22142,22143,73710	Tuba1a,Tuba1b,Tubb2b
16_Member	Reactome Gene Sets	R-MMU-422475	Axon guidance	-2.5824	-0.686364	9/249	12825,12831,12834,18844,19264,22142,22143,53867,73710	Col3a1,Col5a1,Col6a2,Plxna1,Ptprc,Tuba1a,Tuba1b,Col5a3,Tubb2b
16_Member	Reactome Gene Sets	R-MMU-9675108	Nervous system development	-2.57079	-0.679793	9/250	12825,12831,12834,18844,19264,22142,22143,53867,73710	Col3a1,Col5a1,Col6a2,Plxna1,Ptprc,Tuba1a,Tuba1b,Col5a3,Tubb2b
16_Member	Reactome Gene Sets	R-MMU-983189	Kinesins	-2.50795	-0.631697	4/52	22142,22143,73710,240641	Tuba1a,Tuba1b,Tubb2b,Kif20b
16_Member	Reactome Gene Sets	R-MMU-9668328	Sealing of the nuclear envelope (NE) by ESCRT-III	-2.48116	-0.608512	3/26	22142,22143,73710	Tuba1a,Tuba1b,Tubb2b
16_Member	KEGG Pathway	mmu04530	Tight junction - Mus musculus (house mouse)	-2.4634	-0.599284	7/167	12443,15163,22142,22143,27375,54420,98932	Ccnd1,Hcls1,Tuba1a,Tuba1b,Tjp3,Cldn8,Myl9
16_Member	Reactome Gene Sets	R-MMU-8955332	Carboxyterminal post-translational modifications of tubulin	-2.43371	-0.578057	3/27	22142,22143,73710	Tuba1a,Tuba1b,Tubb2b
16_Member	Reactome Gene Sets	R-MMU-5620924	Intraflagellar transport	-2.39113	-0.551687	4/56	22142,22143,55978,73710	Tuba1a,Tuba1b,Ift20,Tubb2b
16_Member	Reactome Gene Sets	R-MMU-5626467	RHO GTPases activate IQGAPs	-2.30241	-0.488303	3/30	22142,22143,73710	Tuba1a,Tuba1b,Tubb2b
16_Member	Reactome Gene Sets	R-MMU-190861	Gap junction assembly	-2.22285	-0.428003	3/32	22142,22143,73710	Tuba1a,Tuba1b,Tubb2b
16_Member	Reactome Gene Sets	R-MMU-437239	Recycling pathway of L1	-2.11349	-0.357639	3/35	22142,22143,73710	Tuba1a,Tuba1b,Tubb2b
16_Member	Reactome Gene Sets	R-MMU-9646399	Aggrephagy	-2.04634	-0.303731	3/37	22142,22143,73710	Tuba1a,Tuba1b,Tubb2b
17_Summary	GO Biological Processes	GO:0022617	extracellular matrix disassembly	-4.04123	-1.74143	4/21	13040,23794,235130,268396,14218,226101,20446,100689,171212,13008,16011,55978,98932,108058	Ctss,Adamts5,Adamts15,Sh3pxd2b,Sh3pxd2a,Myof,St6galnac2,Spon2,Galnt10,Csrp2,Igfbp5,Ift20,Myl9,Camk2d
17_Member	GO Biological Processes	GO:0022617	extracellular matrix disassembly	-4.04123	-1.74143	4/21	13040,23794,235130,268396	Ctss,Adamts5,Adamts15,Sh3pxd2b
17_Member	GO Biological Processes	GO:0000768	syncytium formation by plasma membrane fusion	-2.89181	-0.913751	4/41	14218,23794,226101,235130	Sh3pxd2a,Adamts5,Myof,Adamts15
17_Member	GO Biological Processes	GO:0140253	cell-cell fusion	-2.89181	-0.913751	4/41	14218,23794,226101,235130	Sh3pxd2a,Adamts5,Myof,Adamts15
17_Member	GO Biological Processes	GO:0006949	syncytium formation	-2.8138	-0.856606	4/43	14218,23794,226101,235130	Sh3pxd2a,Adamts5,Myof,Adamts15
17_Member	Reactome Gene Sets	R-MMU-5173105	O-linked glycosylation	-2.27886	-0.468697	5/96	20446,23794,100689,171212,235130	St6galnac2,Adamts5,Spon2,Galnt10,Adamts15
17_Member	GO Biological Processes	GO:0007520	myoblast fusion	-2.2619	-0.456844	3/31	23794,226101,235130	Adamts5,Myof,Adamts15
17_Member	Reactome Gene Sets	R-MMU-5173214	O-glycosylation of TSR domain-containing proteins	-2.18514	-0.399706	3/33	23794,100689,235130	Adamts5,Spon2,Adamts15
17_Member	GO Biological Processes	GO:0051146	striated muscle cell differentiation	-2.11337	-0.357639	8/243	13008,16011,23794,55978,98932,108058,226101,235130	Csrp2,Igfbp5,Adamts5,Ift20,Myl9,Camk2d,Myof,Adamts15
18_Summary	GO Biological Processes	GO:0042060	wound healing	-3.98989	-1.7032	12/277	11749,12266,12825,12831,12842,14268,14728,15170,17381,23972,109246,226101,17002,19264,20692,58994,72345,268396,14118,17345,17392,234779,20377,21922	Anxa6,C3,Col3a1,Col5a1,Col1a1,Fn1,Lilrb4a,Ptpn6,Mmp12,Papss2,Tspan9,Myof,Ltf,Ptprc,Sparc,Smpd3,Amer1,Sh3pxd2b,Fbn1,Mki67,Mmp3,Plcg2,Sfrp1,Clec3b
18_Member	GO Biological Processes	GO:0042060	wound healing	-3.98989	-1.7032	12/277	11749,12266,12825,12831,12842,14268,14728,15170,17381,23972,109246,226101	Anxa6,C3,Col3a1,Col5a1,Col1a1,Fn1,Lilrb4a,Ptpn6,Mmp12,Papss2,Tspan9,Myof
18_Member	GO Biological Processes	GO:0060348	bone development	-3.86856	-1.60821	11/243	11749,12825,12842,15170,17002,19264,20692,23972,58994,72345,268396	Anxa6,Col3a1,Col1a1,Ptpn6,Ltf,Ptprc,Sparc,Papss2,Smpd3,Amer1,Sh3pxd2b
18_Member	WikiPathways	WP5242	Comprehensive IL-17A signaling pathway	-3.72309	-1.51104	7/102	11749,12266,12842,14118,14268,17345,17392	Anxa6,C3,Col1a1,Fbn1,Fn1,Mki67,Mmp3
18_Member	GO Biological Processes	GO:0009611	response to wounding	-2.96068	-0.961961	13/411	11749,12266,12825,12831,12842,14268,14728,15170,17381,23972,109246,226101,234779	Anxa6,C3,Col3a1,Col5a1,Col1a1,Fn1,Lilrb4a,Ptpn6,Mmp12,Papss2,Tspan9,Myof,Plcg2
18_Member	GO Biological Processes	GO:0001501	skeletal system development	-2.38817	-0.551687	14/535	11749,12825,12842,14118,15170,17002,19264,20377,20692,21922,23972,58994,72345,268396	Anxa6,Col3a1,Col1a1,Fbn1,Ptpn6,Ltf,Ptprc,Sfrp1,Sparc,Clec3b,Papss2,Smpd3,Amer1,Sh3pxd2b
18_Member	GO Biological Processes	GO:0060350	endochondral bone morphogenesis	-2.09214	-0.340388	4/68	11749,12825,12842,58994	Anxa6,Col3a1,Col1a1,Smpd3
18_Member	GO Biological Processes	GO:0060349	bone morphogenesis	-2.03376	-0.297095	5/110	11749,12825,12842,17002,58994	Anxa6,Col3a1,Col1a1,Ltf,Smpd3
18_Member	GO Biological Processes	GO:0060351	cartilage development involved in endochondral bone morphogenesis	-2.01431	-0.280652	3/38	11749,12842,58994	Anxa6,Col1a1,Smpd3
19_Summary	GO Biological Processes	GO:0042098	T cell proliferation	-3.77665	-1.54112	7/100	12493,14225,14728,15170,17311,19264,76088,14158,12500,12522,16149,16186,20963,58208,12825,17381,74048,74748,100033459,12483,18751,216616,20377,21973,58994,72475,12266	Cd37,Fkbp1a,Lilrb4a,Ptpn6,Kitl,Ptprc,Dock8,Fer,Cd3d,Cd83,Cd74,Il2rg,Syk,Bcl11b,Col3a1,Mmp12,Vsir,Slamf8,Ifi208,Cd22,Prkcb,Efemp1,Sfrp1,Top2a,Smpd3,Ssbp3,C3
19_Member	GO Biological Processes	GO:0042098	T cell proliferation	-3.77665	-1.54112	7/100	12493,14225,14728,15170,17311,19264,76088	Cd37,Fkbp1a,Lilrb4a,Ptpn6,Kitl,Ptprc,Dock8
19_Member	GO Biological Processes	GO:0033007	negative regulation of mast cell activation involved in immune response	-3.75738	-1.52982	3/10	14158,14728,15170	Fer,Lilrb4a,Ptpn6
19_Member	GO Biological Processes	GO:0042110	T cell activation	-3.31651	-1.197	13/376	12493,12500,12522,14225,14728,15170,16149,16186,17311,19264,20963,58208,76088	Cd37,Cd3d,Cd83,Fkbp1a,Lilrb4a,Ptpn6,Cd74,Il2rg,Kitl,Ptprc,Syk,Bcl11b,Dock8
19_Member	GO Biological Processes	GO:0033004	negative regulation of mast cell activation	-3.2904	-1.18877	3/14	14158,14728,15170	Fer,Lilrb4a,Ptpn6
19_Member	GO Biological Processes	GO:0050777	negative regulation of immune response	-3.10657	-1.06033	9/209	12825,14158,14728,15170,17381,19264,74048,74748,100033459	Col3a1,Fer,Lilrb4a,Ptpn6,Mmp12,Ptprc,Vsir,Slamf8,Ifi208
19_Member	GO Biological Processes	GO:0050854	regulation of antigen receptor-mediated signaling pathway	-3.053	-1.02701	5/64	12483,14728,15170,18751,19264	Cd22,Lilrb4a,Ptpn6,Prkcb,Ptprc
19_Member	GO Biological Processes	GO:0033006	regulation of mast cell activation involved in immune response	-2.89181	-0.913751	4/41	14158,14728,15170,20963	Fer,Lilrb4a,Ptpn6,Syk
19_Member	GO Biological Processes	GO:0002698	negative regulation of immune effector process	-2.82582	-0.860066	7/144	12483,14158,14728,15170,19264,74048,74748	Cd22,Fer,Lilrb4a,Ptpn6,Ptprc,Vsir,Slamf8
19_Member	GO Biological Processes	GO:0018108	peptidyl-tyrosine phosphorylation	-2.78338	-0.83871	6/108	14158,15170,17311,19264,20963,216616	Fer,Ptpn6,Kitl,Ptprc,Syk,Efemp1
19_Member	GO Biological Processes	GO:0018212	peptidyl-tyrosine modification	-2.74275	-0.804208	6/110	14158,15170,17311,19264,20963,216616	Fer,Ptpn6,Kitl,Ptprc,Syk,Efemp1
19_Member	GO Biological Processes	GO:0002244	hematopoietic progenitor cell differentiation	-2.70807	-0.777572	7/151	15170,17311,19264,20377,21973,58994,72475	Ptpn6,Kitl,Ptprc,Sfrp1,Top2a,Smpd3,Ssbp3
19_Member	GO Biological Processes	GO:0002710	negative regulation of T cell mediated immunity	-2.5825	-0.686364	3/24	14728,19264,74048	Lilrb4a,Ptprc,Vsir
19_Member	GO Biological Processes	GO:0002823	negative regulation of adaptive immune response based on somatic recombination of immune receptors built from immunoglobulin superfamily domains	-2.47779	-0.608512	4/53	14728,15170,19264,74048	Lilrb4a,Ptpn6,Ptprc,Vsir
19_Member	GO Biological Processes	GO:0002920	regulation of humoral immune response	-2.44828	-0.58757	4/54	12266,12493,15170,19264	C3,Cd37,Ptpn6,Ptprc
19_Member	GO Biological Processes	GO:0046651	lymphocyte proliferation	-2.42091	-0.568754	7/170	12493,14225,14728,15170,17311,19264,76088	Cd37,Fkbp1a,Lilrb4a,Ptpn6,Kitl,Ptprc,Dock8
19_Member	GO Biological Processes	GO:0032943	mononuclear cell proliferation	-2.3794	-0.54661	7/173	12493,14225,14728,15170,17311,19264,76088	Cd37,Fkbp1a,Lilrb4a,Ptpn6,Kitl,Ptprc,Dock8
19_Member	GO Biological Processes	GO:0002820	negative regulation of adaptive immune response	-2.33632	-0.516075	4/58	14728,15170,19264,74048	Lilrb4a,Ptpn6,Ptprc,Vsir
19_Member	GO Biological Processes	GO:0050732	negative regulation of peptidyl-tyrosine phosphorylation	-2.33632	-0.516075	4/58	14728,15170,19264,20377	Lilrb4a,Ptpn6,Ptprc,Sfrp1
19_Member	GO Biological Processes	GO:0033003	regulation of mast cell activation	-2.28368	-0.471097	4/60	14158,14728,15170,20963	Fer,Lilrb4a,Ptpn6,Syk
19_Member	GO Biological Processes	GO:0050858	negative regulation of antigen receptor-mediated signaling pathway	-2.2619	-0.456844	3/31	12483,14728,15170	Cd22,Lilrb4a,Ptpn6
19_Member	GO Biological Processes	GO:0002707	negative regulation of lymphocyte mediated immunity	-2.13742	-0.365396	4/66	14728,15170,19264,74048	Lilrb4a,Ptpn6,Ptprc,Vsir
19_Member	GO Biological Processes	GO:0070661	leukocyte proliferation	-2.11342	-0.357639	7/194	12493,14225,14728,15170,17311,19264,76088	Cd37,Fkbp1a,Lilrb4a,Ptpn6,Kitl,Ptprc,Dock8
19_Member	Reactome Gene Sets	R-MMU-1433557	Signaling by SCF-KIT	-2.01431	-0.280652	3/38	14158,15170,17311	Fer,Ptpn6,Kitl
20_Summary	WikiPathways	WP2271	Macrophage markers	-3.75738	-1.52982	3/10	12522,16149,17105	Cd83,Cd74,Lyz2
20_Member	WikiPathways	WP2271	Macrophage markers	-3.75738	-1.52982	3/10	12522,16149,17105	Cd83,Cd74,Lyz2
