# Supplementary material for: Exploring the transformative effects of calorie restriction on the lacrimal gland in adult mice
Source: GeroScience. 2025 Jun 28;47(5):6157–76. doi: 10.1007/s11357-025-01748-w (PMC12634954; doi:10.1007/s11357-025-01748-w)
Supplement: Supplementary file 9 — List of DEGs in cornea after CR. (XLSX 80.8 KB) [file 11357_2025_1748_MOESM7_ESM.xlsx]

## Sheet: Sheet2
Symbol	GeneID	Alias	Description	K 6M AL-50W F1	K 6M AL-50W F2	K 6M AL-50W F3	K 6M AL-50W F4	K 6M AL-50W F5	K 6M CR 50W F1	K 6M CR 50W F2	K 6M CR 50W F3	K 6M CR 50W F4	K 6M CR 50W F7	baseMean	log2FoldChange	pvalue	padj
Prr13	66151	1110020C13Rik|2010324E22Rik	proline rich 13	11.4903	11.6902	11.3741	11.1807	11.5303	10.5833	10.5235	10.326	11.0055	10.996	2249.3	-0.684203	2.59759660693949e-07	0.000108193
Ptpn1	19246	PTP-1B|PTP-HA2|PTP1B	protein tyrosine phosphatase_ non-receptor type 1	11.4742	11.1575	11.3634	11.4401	11.5542	12.0004	12.1247	11.9275	11.8206	11.8263	3324.61	0.5143	2.72532043667077e-07	0.000110933
Nr1d1	217166	A530070C09Rik|R75201	nuclear receptor subfamily 1_ group D_ member 1	9.76872	8.67027	9.34278	10.3364	9.30921	10.4107	10.9635	10.8903	10.6991	10.5895	1230.58	0.92534	2.87403959619706e-07	0.000114387
Cbr2	12409	MLCR	carbonyl reductase 2	13.8594	14.0048	14.0544	13.9368	13.6914	14.132	14.5796	14.5458	14.5119	14.517	19038	0.52319	3.32083070924753e-07	0.000129296
Fkbp5	14229	D17Ertd592e|Dit1|FKBP-5|FKBP51	FK506 binding protein 5	7.89199	7.16006	7.09106	7.09991	6.43431	9.07051	8.62531	8.69579	7.85753	8.22462	260.88	1.01469	4.37076234441901e-07	0.000159756
Jade1	269424	AU041499|D530048A03Rik|Phf17|mKIAA1807	jade family PHD finger 1	9.07113	8.98529	8.94296	9.31869	9.3666	9.98748	10.1741	9.92634	9.3974	10.2029	782.207	0.729855	4.34845629867094e-07	0.000159756
Senp2	75826	2310007L05Rik|4930538C18Rik|AI646780|AW554757|Smt3ip2|SuPr-1|mKIAA1331	SUMO/sentrin specific peptidase 2	10.1682	10.386	9.97786	10.3463	10.1562	9.70467	9.70555	9.02018	9.26947	9.4747	944.734	-0.686928	4.227216287349e-07	0.000159756
Ckmt1	12716	Mt-CK|ScCKmit|UbCKmit|mi-CK	creatine kinase_ mitochondrial 1_ ubiquitous	10.0976	10.1512	9.95742	10.0212	10.1339	9.39777	9.62692	9.63204	9.56246	9.3733	905.774	-0.522438	4.5530350689984e-07	0.00016309
Fam76a	230789	-	family with sequence similarity 76_ member A	8.60901	8.68949	8.56884	9.18699	8.86576	9.52117	9.7909	9.69405	9.48022	9.34267	603.484	0.696152	5.3491176132846e-07	0.000187848
Ankrd12	106585	2900001A12Rik|AI447928|ANCO-2|AV347965|GAC-1|mKIAA0874	ankyrin repeat domain 12	10.9886	10.652	10.8162	10.8492	10.7965	11.8505	11.5387	11.6964	11.083	11.2889	2371.51	0.636398	6.37720349950841e-07	0.000219646
Rab24	19336	6530406O07Rik	RAB24_ member RAS oncogene family	9.28722	9.89396	9.64375	9.77696	9.80233	8.89577	8.75053	9.03901	9.20849	8.92699	664.775	-0.659808	7.01858825696858e-07	0.000237175
Farsb	23874	C76708|Farsa|Farsl|Farslb|Frsb	phenylalanyl-tRNA synthetase_ beta subunit	9.37111	9.22274	9.40914	9.32268	9.28797	8.41156	8.3324	8.60888	8.99684	8.25564	506.477	-0.699529	7.21894122601405e-07	0.000239428
Nrxn1	18189	1700062G21Rik|9330127H16Rik|A230068P09Rik|mKIAA0578	neurexin I	9.00471	9.30975	9.07144	8.4451	9.26883	8.18057	8.42628	7.97598	8.13953	7.64207	400.934	-0.815807	8.11103909319613e-07	0.000264125
Ifi47	15953	47kDa|IRG-47|Ifggc1|Igrd|Iigp4|Iipg4|Irgd	interferon gamma inducible protein 47	8.76308	8.96651	9.086	8.86732	8.85938	7.14144	6.88078	7.95411	7.95581	8.34076	347.912	-0.92402	8.31475896604981e-07	0.000265924
A930013F10Rik	68074	-	RIKEN cDNA A930013F10 gene	9.62537	9.76585	9.8472	9.76234	9.62552	9.19435	9.22731	9.02649	8.94694	8.4444	677.842	-0.665216	1.25105424579774e-06	0.000388712
Spred1	114715	5730461F13Rik|AL024345|AW047647	sprouty protein with EVH-1 domain 1_ related sequence	9.5082	9.62126	9.68067	9.85066	9.72192	10.3023	10.2708	10.1754	10.0367	10.3176	1007.53	0.513398	1.25881163912233e-06	0.000388712
Per3	18628	2810049O06Rik|mPer3	period circadian clock 3	8.30718	8.1715	8.86743	9.00529	8.99369	9.45517	9.48046	9.79593	9.41694	9.70566	590.953	0.756314	1.2887017959628e-06	0.000391197
Hk1	15275	BB404130|Hk-1|Hk1-s|dea|mHk1-s	hexokinase 1	8.79202	8.57016	8.74432	8.80594	8.68624	7.48798	8.24995	7.95411	7.91363	7.94906	332.185	-0.705223	1.31626830941468e-06	0.000392906
Slc7a1	11987	4831426K01Rik|AI447493|Atrc-1|Atrc1|Cat1|Rec-1|Rev-1|mCAT-1	solute carrier family 7 (cationic amino acid transporter_ y+ system)_ member 1	10.8934	10.9324	10.7564	10.8049	10.6971	11.329	11.5281	11.3533	11.3598	11.0608	2193.18	0.488838	1.58761827089462e-06	0.000466135
Dbnl	13169	Abp1|SH3P7|mAbp1	drebrin-like	10.8311	10.6083	10.7261	10.403	10.7455	10.0765	10.0424	9.84548	10.3292	10.0771	1355.83	-0.550344	1.61468055408661e-06	0.000466434
Crtc2	74343	4632407F12Rik|Torc2|mTORC2	CREB regulated transcription coactivator 2	4.71719	6.00814	5.61541	5.31861	5.59619	5.88375	7.27238	7.35657	6.9616	7.90502	95.9832	1.07704	1.69744175089968e-06	0.000482558
Nr1d2	353187	RVR|Rev-erb	nuclear receptor subfamily 1_ group D_ member 2	10.011	9.38946	9.90746	9.5592	9.87217	10.8246	10.2807	10.7142	10.5838	10.1307	1173.76	0.683909	1.74539524957327e-06	0.000488438
Klf13	50794	0610043C13Rik|9430029L20Rik|Bteb3|FKLF-2|FKLF2|NSLP1|RFLAT-1|RFLAT1	Kruppel-like factor 13	8.29712	8.61104	9.07436	9.37165	8.36429	9.71787	9.63549	9.93195	9.38862	10.2652	674.186	0.839038	1.8878255409475e-06	0.000520169
Tmem57	66146	1110007C24Rik|9230118A01Rik|AI317300|AI606104|C61	transmembrane protein 57	10.0415	9.93318	9.9903	10.2053	10.2199	10.8419	10.5832	10.4632	10.577	10.5887	1326.07	0.503865	2.05510681535069e-06	0.000557681
Cyp24a1	13081	24-OHase|CP24|Cyp24	cytochrome P450_ family 24_ subfamily a_ polypeptide 1	3.29297	4.36906	4.51279	4.41538	3.7397	7.26985	5.30871	7.29527	6.71732	4.48293	55.6609	1.09869	2.22017167132461e-06	0.000593482
Usp22	216825	AI427806	ubiquitin specific peptidase 22	10.7094	10.559	10.6884	10.7145	10.4792	10.9695	11.4335	11.294	11.139	11.0045	1952.23	0.514595	2.26263442456123e-06	0.000595938
Smim14	68552	1110003E01Rik|1700127H04Rik|5430439C17Rik|MAd4	small integral membrane protein 14	10.3832	10.3247	10.4058	10.4889	10.3834	10.8496	10.9009	11.1423	10.9425	10.6624	1634.36	0.484016	2.45615060211367e-06	0.000637531
Tubb2a	22151	M(beta)2|Tubb2	tubulin_ beta 2A class IIA	9.85008	9.73104	9.6516	9.21302	9.72192	9.08222	8.65259	9.01174	9.10252	8.79144	645.845	-0.643409	2.61758588702842e-06	0.000669728
Tacc2	57752	mKIAA4180	transforming_ acidic coiled-coil containing protein 2	7.46781	7.56981	8.21326	7.19004	7.66433	8.36439	8.74737	8.62003	8.45309	8.71059	292.484	0.787043	2.78685355525392e-06	0.000702994
Nfe2l2	18024	Nrf2	nuclear factor_ erythroid derived 2_ like 2	10.6073	10.5337	10.4968	11.0211	10.6377	11.3197	11.4196	11.3199	10.9853	11.2305	2043.06	0.549766	2.85418042700098e-06	0.000709977
Pfkfb3	170768	E330010H22Rik|iPFK-2|uPFK-2	6-phosphofructo-2-kinase/fructose-2_6-biphosphatase 3	8.38994	8.54506	8.53103	8.40803	8.52619	9.08222	9.0463	9.49939	8.98816	9.04584	460.807	0.608675	3.5256080371566e-06	0.000864981
Hist1h2bc	68024	2610022J01Rik|H2bfs|R74621	histone cluster 1_ H2bc	9.83625	9.93156	9.39049	9.21732	9.74288	8.9889	8.69257	8.89031	8.9765	9.04584	643.249	-0.651537	3.86264803713214e-06	0.000934865
Cry2	12953	AV006279|D130054K12Rik	cryptochrome 2 (photolyase-like)	8.26652	7.35557	7.02004	7.53083	7.69333	9.16712	9.15284	8.74502	8.59709	7.9918	319.837	0.896683	4.28199804483503e-06	0.00102254
Rgcc	66214	1190002H23Rik|Rgc-32|Rgc32	regulator of cell cycle	3.29297	2.09672	3.28267	4.00295	3.20775	6.2379	5.4081	6.55746	4.83737	4.80394	30.7727	1.06023	4.50525658106835e-06	0.0010617
Arntl	11865	Arnt3|BMAL1b|Bmal1|MOP3|bHLHe5|bmal1b'	aryl hydrocarbon receptor nuclear translocator-like	7.24528	7.93438	7.47423	8.1763	8.19716	6.78816	5.84647	6.89711	6.79902	5.38767	158.738	-0.978484	4.68431543690047e-06	0.00108571
Pam	18484	PHM	peptidylglycine alpha-amidating monooxygenase	8.72608	9.06396	9.0208	9.1738	9.04803	9.6585	9.7955	9.46268	9.44682	9.69923	650.657	0.559862	4.72836651069604e-06	0.00108571
Tcp11l2	216198	E430026E19Rik	t-complex 11 (mouse) like 2	7.7664	7.99123	8.3304	8.13605	8.17677	8.65441	8.67936	8.87642	8.76914	8.94614	356.715	0.630397	5.54121261145984e-06	0.00125624
Leo1	235497	Gm185	Leo1_ Paf1/RNA polymerase II complex component_ homolog (S. cerevisiae)	8.67263	8.58665	8.68051	8.39671	8.39991	8.02548	7.70259	8.01875	7.40597	7.49384	294.567	-0.700896	5.74995880521975e-06	0.00128727
Syngr1	20972	R75468|Syngr1b|p29	synaptogyrin 1	4.59116	4.98133	3.92494	5.14921	3.7397	6.5391	6.88078	6.31819	6.05301	5.67673	51.7911	1.04072	5.83058316673132e-06	0.00128921
Tgif1	21815	AA959811|AI462167|Tgif	TGFB-induced factor homeobox 1	8.44107	8.2718	8.56884	8.53383	8.27597	8.86561	8.98859	9.25476	9.07819	9.0125	434.923	0.57306	7.17738480616308e-06	0.00156765
Abi3bp	320712	5033411B22Rik|AI506287|BG172926|D930038M13Rik|TARSH|eratin	ABI gene family_ member 3 (NESH) binding protein	9.07113	9.06101	8.77699	9.56931	9.23963	9.88927	10.1116	10.1621	9.30719	10.5017	814.869	0.746001	7.76944938100266e-06	0.00164296
Akr1b7	11997	AR|Avdp|MVDP	aldo-keto reductase family 1_ member B7	10.6073	10.5558	10.4092	10.0199	10.3923	9.51254	9.55645	9.53519	10.196	9.58872	1096.57	-0.634966	7.65632706391516e-06	0.00164296
Dach1	13134	Dac|Dach	dachshund 1 (Drosophila)	8.71857	8.90537	8.96203	9.20007	8.76007	7.07268	6.5299	7.73562	7.78586	8.54469	344.544	-0.911531	7.79740744629767e-06	0.00164296
Eef2k	13631	C86191|eEF-2K	eukaryotic elongation factor-2 kinase	9.14027	8.94748	9.0831	9.49169	9.42397	9.72348	10.4002	10.3328	9.72805	9.70566	816.67	0.685517	8.05605138418876e-06	0.00167772
Fam46b	100342	4732473B16Rik|AU045678|AU046069	family with sequence similarity 46_ member B	9.86207	10.0903	9.75727	10.3686	9.70243	10.4269	10.8524	10.5906	10.418	11.0111	1323.09	0.629565	8.75500252349844e-06	0.00178481
Flvcr1	226844	9630055N22Rik|FLVCR|Flvcr1|Mfsd7b	major facilitator superfamily domain containing 7B	6.45799	6.23432	6.53421	6.5658	6.59663	7.20708	7.29852	8.0103	7.16018	8.68802	155.588	0.941403	8.76956814995132e-06	0.00178481
Pdxk	216134	2310036D04Rik|AA119688|C77999	pyridoxal (pyridoxine_ vitamin B6) kinase	11.3032	11.0193	11.2176	11.7125	11.2261	11.7001	11.9703	12.0932	11.759	11.9381	3182.44	0.54137	9.14604021405688e-06	0.00184051
Galnt18	233733	2900011G21Rik|BC024988|Galntl4	UDP-N-acetyl-alpha-D-galactosamine:polypeptide N-acetylgalactosaminyltransferase 18	10.8992	10.9847	10.9685	10.5565	11.0197	10.1212	9.72496	9.88417	10.6741	10.2879	1530.12	-0.639985	1.08957986975292e-05	0.00216826
Cldn1	12737	AI596271	claudin 1	6.47594	7.42141	6.4646	6.98376	6.23174	8.10797	8.0179	7.33643	7.76568	8.30308	177.064	0.879689	1.11333075740628e-05	0.00219118
Timp3	21859	Timp-3	tissue inhibitor of metalloproteinase 3	9.39724	9.1988	9.46813	9.26993	9.33013	10.0633	10.3941	9.96731	9.46987	10.0227	838.723	0.610727	1.17152636249024e-05	0.00228066
Sphk2	56632	C76851	sphingosine kinase 2	10.0932	10.2096	10.3048	10.1581	10.2482	9.64079	9.75201	9.82514	9.79761	9.34473	999.811	-0.490094	1.31470422357112e-05	0.00253187
Nras	18176	AV095280|N-ras	neuroblastoma ras oncogene	10.2604	10.0976	10.1387	10.167	10.1339	10.7759	10.5077	10.9171	10.523	10.5081	1378.35	0.46837	1.44492576448117e-05	0.00275304
Gtf3c1	233863	-	general transcription factor III C 1	9.49945	9.49152	9.59571	9.52843	9.74114	9.11108	9.03857	9.08803	8.8828	9.18586	647.919	-0.479377	1.51852399342736e-05	0.00286282
Sorbs2	234214	2010203O03Rik|9430041O17Rik|A530071H08|Argbp2|mKIAA0777	sorbin and SH3 domain containing 2	10.1969	10.2999	10.3634	10.6705	10.3267	10.6329	11.0564	11.1586	10.7315	11.2288	1675.96	0.550955	1.71146200463084e-05	0.00319295
Dsg2	13511	AA408168|D18Ertd293e	desmoglein 2	10.1404	9.76041	10.1162	10.5039	10.1378	10.6547	10.8729	10.9126	10.4126	11.282	1494.27	0.62752	1.73574770737092e-05	0.00320487
Camk2b	12323	-	calcium/calmodulin-dependent protein kinase II_ beta	5.04021	5.58422	6.1688	4.22385	4.74132	3.57918	1.9362	1.3307	1.60578	0	21.0594	-0.925696	1.89694070577251e-05	0.00346676
4930523C07Rik	67647	-	RIKEN cDNA 4930523C07 gene	6.08978	6.63402	5.73848	5.95455	6.51775	7.45233	7.477	7.22394	6.68903	8.58711	135.5	0.938192	1.97405160640284e-05	0.00357124
Anxa7	11750	AI265384|AI316497|Anx7|synexin	annexin A7	10.37	10.2772	10.0905	10.2873	10.1352	10.4372	10.7281	10.7678	10.7496	10.8026	1435.28	0.443223	2.01645505315386e-05	0.00361147
Atn1	13498	Atr1|Drpla|atrophin-1	atrophin 1	7.47675	8.09286	7.71807	7.57833	7.4601	7.803	8.70239	9.12178	8.6785	8.59753	301.297	0.777566	2.08413838408741e-05	0.00369573
Ptk7	71461	8430404F20Rik|chz|mPTK7/CCK4	PTK7 protein tyrosine kinase 7	6.20184	6.66541	6.56779	7.43087	5.68551	7.37829	7.86884	8.22643	7.42325	8.56252	173.334	0.919806	2.11688266576976e-05	0.003717
Gnai3	14679	AI158965|AW537698|Galphai3|Gnai-3	guanine nucleotide binding protein (G protein)_ alpha inhibiting 3	9.55958	9.69346	9.52052	10.1379	9.38672	10.1714	10.0005	10.7665	10.3709	10.6025	1090.17	0.639343	2.21218755379416e-05	0.00384663
Aldh3b2	621603	AI848594|C130048D07Rik	aldehyde dehydrogenase 3 family_ member B2	10.8774	10.59	10.5917	10.3285	10.7865	9.86236	9.51988	9.64847	10.5007	9.87218	1286.14	-0.638445	2.38144218897439e-05	0.00410112
Ivns1abp	117198	1190004M08Rik|1700126I16Rik|AA960440|HSPC068|ND1|NS-1|NS1-BP|Nd1-L|Nd1-S|mKIAA0850	influenza virus NS1A binding protein	11.2185	11.249	11.2587	10.836	11.1146	10.3944	10.6625	10.7076	10.8449	10.5301	1925.91	-0.475647	2.45778731702597e-05	0.00419228
Aqp5	11830	-	aquaporin 5	15.6434	15.5328	15.3439	14.8797	15.6541	14.8973	14.7527	14.7167	15.1431	14.5123	36648.3	-0.562051	2.53824156552581e-05	0.00428867
Notch1	18128	9930111A19Rik|Mis6|N1|Tan1|lin-12	notch 1	10.1432	10.0976	10.1134	10.4254	9.97614	10.679	11.0352	10.8559	10.3014	10.7844	1432.37	0.54285	2.56642787195898e-05	0.00429577
Taf13	99730	1810004N01Rik|2010309N11Rik|AI847295|TAFII18	TAF13 RNA polymerase II_ TATA box binding protein (TBP)-associated factor	9.38067	9.14414	9.24237	8.76547	9.31855	8.82786	8.26771	8.3011	8.58563	8.42114	470.671	-0.615363	2.62381776752254e-05	0.00435116
Heph	15203	C130006F04Rik|Cpl|mKIAA0698|sla	hephaestin	4.52376	5.2941	5.54969	5.70841	5.76962	6.91141	7.21863	7.38954	6.33451	6.0847	79.149	0.934958	2.76236028895819e-05	0.00453889
Snx25	102141	AI661919|Gm1699|Gm173|Sbbi31	sorting nexin 25	6.70618	6.4298	6.83934	6.33244	6.48495	7.08437	7.67625	7.81056	7.11836	8.15582	145.418	0.820339	2.95958374356226e-05	0.00481874
Ckap2l	70466	2010016H04Rik|2610318C08Rik|AV070319|radmis|rdm	cytoskeleton associated protein 2-like	10.0064	9.87562	10.0118	10.1242	10.0923	9.73094	9.39621	9.30919	9.62727	9.54096	889.185	-0.46714	3.00737089198421e-05	0.00485243
Hnrnpc	15381	AL022939|D14Wsu171e|Hnrpc|Hnrpc1|Hnrpc2|hnRNPC1|hnRNPC2|hnrnp-C	heterogeneous nuclear ribonucleoprotein C	11.6474	11.6318	11.6325	11.7299	11.5433	11.1776	11.2839	11.2633	11.309	11.3848	2840.63	-0.341794	3.05156539446557e-05	0.00487978
Gal3st4	330217	1500031A01Rik	galactose-3-O-sulfotransferase 4	7.43149	7.06909	7.65697	6.77829	7.64219	6.43338	5.96002	6.20421	6.4902	4.98407	115.222	-0.885373	3.21826359937237e-05	0.00510081
Kmt5c	NA	NA	NA	9.11186	9.25147	9.25273	8.94444	9.10311	8.34022	8.65259	8.42712	8.80254	8.10319	459.759	-0.586159	3.2949112405926e-05	0.00517648
Anxa1	16952	Anx-1|Anx-A1|C430014K04Rik|Lpc-1|Lpc1	annexin A1	11.0226	11.4478	11.1929	11.5025	11.2304	11.6394	11.5437	11.9885	11.8957	12.4424	3212.41	0.582383	3.43651025654856e-05	0.00535199
Cdk1	12534	Cdc2|Cdc2a|p34<CDC2>	cyclin-dependent kinase 1	9.56797	9.66656	9.33305	9.51105	9.71839	9.1808	8.56556	8.57775	9.0112	9.13433	619.798	-0.58308	3.6528382873097e-05	0.00563986
P2rx7	18439	AI467586|P2X(7)|P2X7R	purinergic receptor P2X_ ligand-gated ion channel_ 7	7.73694	7.77801	8.32059	7.48884	7.78376	7.48798	6.16338	6.18931	6.68903	6.7017	167.395	-0.838237	3.72290964659555e-05	0.00569892
Frmd6	319710	2610019M19Rik|4930488L10Rik|AW212977|Willin	FERM domain containing 6	9.95295	9.83995	9.92539	10.0014	10.2023	10.3234	10.5455	10.3098	10.4885	10.5219	1202.52	0.427775	4.23549082395044e-05	0.00642861
Mgst1	56615	1500002K10Rik|Gst	microsomal glutathione S-transferase 1	5.34361	5.44644	6.055	5.55405	5.04118	7.03704	6.66999	7.53807	5.61544	7.3452	85.125	0.920218	4.35771141818069e-05	0.00655854
Sec14l1	74136	1200017E04Rik|2810012L19Rik|Naa-35	SEC14-like 1 (S. cerevisiae)	8.37568	8.25125	8.61374	8.68716	8.78722	8.93504	9.30674	9.43136	9.07546	9.14621	479.186	0.570998	4.46175734169542e-05	0.00665917
Adam9	11502	AU020942|MDC9|Mltng|mKIAA0021	a disintegrin and metallopeptidase domain 9 (meltrin gamma)	5.59415	5.88019	5.70868	6.03457	4.74132	5.88375	6.83388	7.23849	7.11836	7.68176	91.0205	0.90941	4.72365570653326e-05	0.00695156
Ccng2	12452	-	cyclin G2	8.51669	8.86538	8.50092	8.62713	8.66443	8.95109	8.8946	9.544	9.54283	9.61971	523.602	0.619534	4.73529083787977e-05	0.00695156
Plekhh3	217198	BC020025	pleckstrin homology domain containing_ family H (with MyTH4 domain) member 3	9.14027	8.96965	9.03288	9.24701	9.16653	9.3331	9.84807	9.56146	9.70351	9.75301	678.055	0.496714	4.78738359154638e-05	0.0069709
Ctgf	14219	Ccn2|Fisp12|Hcs24|fisp-12	connective tissue growth factor	5.2213	6.19183	6.61675	5.55405	6.36389	7.09597	6.68328	6.92436	7.84476	8.28171	123.001	0.909255	4.83529847183459e-05	0.00698389
Cdyl	12593	AI325931	chromodomain protein_ Y chromosome-like	7.43149	7.71939	7.07946	7.88937	7.6496	8.20219	8.30687	8.32856	8.33936	8.3694	253.378	0.636476	4.95256367734483e-05	0.00709603
Tmem14c	66154	1110021D01Rik|AU020193|HSPC194	transmembrane protein 14C	10.531	10.4839	10.2898	9.91814	10.3485	9.90748	9.66761	9.79224	9.90299	9.38135	1070.95	-0.535417	4.99859558903143e-05	0.00710515
Ift20	55978	0610009H04Rik|AU015496	intraflagellar transport 20	10.7366	10.343	10.6595	9.72966	10.6461	10.2578	9.41226	9.3466	9.66589	9.24447	1103.96	-0.697057	5.0409424030962e-05	0.00710892
Ing4	28019	D6Wsu147e|D6Xrf92|p29ING4	inhibitor of growth family_ member 4	9.00161	9.06396	8.6573	8.53038	9.38005	8.31067	8.16251	7.94082	8.28368	8.39749	397.616	-0.636689	5.39955042684582e-05	0.00755515
Ngfr	18053	LNGFR|Tnfrsf16|p75|p75NGFR|p75NTR	nerve growth factor receptor (TNFR superfamily_ member 16)	8.54671	8.25125	8.28064	8.75074	8.34156	8.92207	9.91578	9.80939	8.97942	8.71697	500.859	0.736936	5.54689631341388e-05	0.0076846
Tnfrsf21	94185	AA959878|DR6|R74815|TR7	tumor necrosis factor receptor superfamily_ member 21	9.44128	9.77127	9.71854	9.82276	9.70955	9.75125	10.4162	10.3639	10.2623	10.5641	1043.26	0.543527	5.5778787657175e-05	0.0076846
Msln	56047	MPF	mesothelin	5.34361	5.12375	5.64717	4.22385	5.12872	7.0609	6.72243	7.0534	5.45667	6.46438	67.3419	0.915744	5.73123637070681e-05	0.00783561
Aqp3	11828	AQP-2	aquaporin 3	12.3767	13.2134	12.8565	12.6107	12.6035	13.063	13.1478	13.494	13.7488	13.3885	8836	0.56474	6.00163016434484e-05	0.00808189
Lmnb2	16907	-	lamin B2	8.89229	8.80675	8.86405	9.10596	8.98198	8.14751	8.37806	8.17441	8.63837	8.34489	406.437	-0.535975	5.98521395336764e-05	0.00808189
Cadm4	260299	Igdf4c|Igsf4c|Tsll2	cell adhesion molecule 4	7.58817	7.70436	7.73295	8.02778	7.79718	8.07319	8.38621	8.75771	8.9137	8.39351	294.243	0.651833	6.26797458404026e-05	0.00837757
Ypel2	77864	6430570G24|E130113K08Rik	yippee-like 2 (Drosophila)	10.5148	10.6032	10.6827	10.7198	10.8115	9.94963	10.2916	10.2687	10.3996	10.1017	1406.13	-0.432903	6.57677202697974e-05	0.00872518
Adam17	11491	CD156b|Tace	a disintegrin and metallopeptidase domain 17	10.0713	10.2848	10.0057	9.91021	10.1365	9.59658	9.65417	9.71241	9.67313	9.27723	928.499	-0.463306	6.75860134451643e-05	0.00885532
Cplx2	12890	921-L|AI413745|AW492120	complexin 2	3.71168	3.70232	4.02505	2.84598	4.21009	5.58777	5.23842	5.629	5.52229	5.28831	27.8467	0.926	6.77374819228483e-05	0.00885532
D3Ertd751e	73852	2810009O15Rik|4930415G15Rik	DNA segment_ Chr 3_ ERATO Doi 751_ expressed	7.09084	6.99689	6.78326	7.45288	6.67142	5.96188	5.98169	6.15904	6.15996	5.93943	97.1176	-0.771592	6.84663564230711e-05	0.00888574
Lonrf1	244421	-	LON peptidase N-terminal domain and ring finger 1	9.31739	9.47168	9.55233	10.1208	9.77545	9.93195	10.7832	10.7709	10.1872	10.2097	1091.51	0.63946	7.02694703146608e-05	0.00905415
Ncl	17975	B530004O11Rik|C23|D0Nds28|D1Nds28|Nucl	nucleolin	12.3438	12.1987	12.2516	12.1708	12.1246	12.6723	12.626	12.4226	12.531	12.5565	5412.23	0.332761	7.21531341222169e-05	0.00921696
Pwwp2a	70802	4631424J17Rik|AI891583|AU024105|D930040F23Rik	PWWP domain containing 2A	9.89578	9.95557	9.99184	10.0635	9.83523	10.6741	10.5734	10.5641	10.0311	10.4012	1200.77	0.47827	7.2562364775445e-05	0.00921696
Cnn3	71994	1600014M03Rik|C85854|Calpo3	calponin 3_ acidic	10.4357	10.4392	10.3405	10.6744	10.2856	10.6089	10.8844	11.026	10.9707	11.0032	1653.9	0.437523	7.38901484137372e-05	0.00925435
Ppip5k1	327655	B430315C20Rik|Hisppd2a|mKIAA0377	diphosphoinositol pentakisphosphate kinase 1	8.97347	9.15247	9.00557	8.99533	9.4218	8.71958	8.49948	8.37539	8.68568	8.31995	461.882	-0.538103	7.35798135481992e-05	0.00925435
Pcgf2	22658	Mel18|Rnf110|Zfp144|mel-18	polycomb group ring finger 2	7.20282	7.22471	6.67954	6.93246	7.08657	7.92504	8.06942	7.54979	7.49855	8.38552	186.175	0.721955	7.46049776251618e-05	0.00927899
Abhd5	67469	1300003D03Rik|2010002J10Rik|CDS|CGI-58|IECN5|NCIE2	abhydrolase domain containing 5	9.40194	9.26178	9.25273	9.46486	9.30921	8.48395	8.7089	8.82914	9.09984	8.74847	544.149	-0.507743	7.56581097500156e-05	0.00934508
Ifi27	52668	1110013J02Rik|2900026P10Rik|D12Ertd647e|ISG12a|Ifi27l1	interferon_ alpha-inducible protein 27	9.98306	10.0582	9.64571	9.35226	10.1099	9.52975	8.67936	9.10003	9.29316	8.95696	745.006	-0.623268	7.68246914059977e-05	0.00942418
Cog4	102339	AW554810|D8Ertd515e	component of oligomeric golgi complex 4	8.37568	8.33173	8.30075	7.94219	8.02532	7.4065	7.09481	7.44705	7.85116	7.38583	234.514	-0.643443	7.98205338975762e-05	0.00965936
Mien1	103742	1810046J19Rik|AI463380|Rdx12	migration and invasion enhancer 1	10.1613	10.1841	9.87932	9.2044	10.1588	9.26282	9.1336	8.85297	9.58183	9.20415	796.797	-0.634261	7.9477617762485e-05	0.00965936
Cdr2	12585	AA617262	cerebellar degeneration-related 2	6.6909	6.46591	6.98318	7.27486	6.93695	7.58168	7.72204	7.74584	7.5932	7.88815	163.297	0.681152	8.62830448982751e-05	0.0103022
F2r	14062	AI482343|Cf2r|Par1|ThrR	coagulation factor II (thrombin) receptor	8.72608	8.88884	9.10328	9.21946	8.29502	9.52117	9.61483	9.69932	9.23564	9.67485	611.811	0.596333	8.59504103840925e-05	0.0103022
Ncoa1	17977	KAT13A|SRC-1|SRC1|bHLHe74	nuclear receptor coactivator 1	8.67263	8.6971	8.82985	8.95219	8.79058	9.19705	9.25205	9.35664	9.27662	9.21546	527.321	0.440033	9.02869959522264e-05	0.0105968
Nedd8	18002	Rub1	neural precursor cell expressed_ developmentally down-regulated gene 8	11.6504	11.5118	11.3664	10.7921	11.4844	10.8717	10.7353	10.5692	11.05	10.773	2237.07	-0.527478	9.10447388371486e-05	0.0105968
Slc38a2	67760	5033402L14Rik|AI316867|ATA2|SAT2|mKIAA1382	solute carrier family 38_ member 2	12.2085	12.4365	12.4382	12.8733	12.4058	12.8996	13.0794	13.0398	12.7029	13.3416	7051.09	0.495261	9.1117146116026e-05	0.0105968
Top2a	21973	Top-2	topoisomerase (DNA) II alpha	11.6479	11.4048	11.5164	11.939	11.618	11.2656	11.3666	10.8006	10.9206	11.1413	2699.24	-0.48333	8.99913960095461e-05	0.0105968
Stmn1	16765	19k|Lag|Lap18|Op18|P18|P19|Pig|Pp17|Pp18|Pp19|Pr22|Smn	stathmin 1	9.2923	9.12451	9.0025	8.45604	9.08133	8.54868	7.66958	8.01875	8.57793	8.10319	407.542	-0.668292	9.47090547678104e-05	0.0109435
Ywhaq	22630	2700028P07Rik|AA409740|AU021156|R74690	tyrosine 3-monooxygenase/tryptophan 5-monooxygenase activation protein_ theta polypeptide	10.0187	10.0552	9.96058	9.92996	10.0467	9.58839	9.22958	9.65119	9.71232	9.45956	883.801	-0.436719	9.69316365741388e-05	0.0111285
Lpgat1	226856	AI649174|AW112037|BC013667	lysophosphatidylglycerol acyltransferase 1	7.53781	7.51916	8.20261	8.0081	7.9552	9.08513	8.54022	8.70891	8.15513	8.65517	318.153	0.664812	9.90176121033003e-05	0.0112241
Map2k3	26397	AW212142|MEK3|MKK3|Prkmk3|mMKK3b	mitogen-activated protein kinase kinase 3	11.3598	11.5042	11.2419	11.3555	11.3075	11.5818	11.8866	11.5759	11.8174	11.914	3047.19	0.386883	9.88502907944025e-05	0.0112241
Rbp2	19660	Crbp-2|CrbpII|Rbp-2	retinol binding protein 2_ cellular	10.5094	10.5036	10.2923	9.19136	10.4937	9.75491	9.15523	8.87642	9.82712	8.88226	946.418	-0.729303	0.000100415	0.0113109
Fjx1	14221	-	four jointed box 1 (Drosophila)	8.03803	8.1932	8.0973	8.26191	7.37315	8.77112	8.73147	8.96439	8.34844	8.94885	347.367	0.638325	0.000101896	0.0114059
C1qa	12259	AI255395|C1q	complement component 1_ q subcomponent_ alpha polypeptide	5.65841	6.00814	6.35345	6.14686	5.43381	4.21126	4.77531	4.07981	5.03016	3.60229	40.8359	-0.894077	0.000104468	0.0116213
Id4	15904	Idb4|bHLHb27	inhibitor of DNA binding 4	6.36477	5.95832	6.12435	5.77981	6.17117	7.41579	6.4544	7.14891	7.04211	7.23389	101.404	0.769235	0.000107115	0.0118422
Prokr2	246313	B830005M06Rik|EG-VEGRF2|Gpcr73l1|Gpr73l1|PKR2	prokineticin receptor 2	4.21742	3.28386	0	3.16326	2.62046	6.10648	5.16454	6.66908	4.48915	4.89681	29.3231	0.859683	0.00010997	0.0120832
Alox15	11687	12-LO|12/15-LO|15-LOX|Alox12l|L-12LO	arachidonate 15-lipoxygenase	6.64406	7.6426	8.06239	7.13664	7.38208	9.39543	8.04903	8.19693	7.75207	9.10787	286.375	0.828869	0.000112969	0.0123073
Lmo4	16911	A730077C12Rik|Crp3|Etohi4	LIM domain only 4	12.2727	12.1222	12.1078	12.2052	12.2892	12.6987	12.5953	12.6654	12.2725	12.7286	5460.47	0.381061	0.000113384	0.0123073
Ppil1	68816	1110060O10Rik|AI327391|Cypl1	peptidylprolyl isomerase (cyclophilin)-like 1	8.72233	8.75297	8.68051	8.10858	8.59312	7.98863	7.72204	7.34317	8.18583	7.85381	306.629	-0.637025	0.000119378	0.0128799
Trp63	22061	AI462811|Ket|P51/P63|P63|P73l|Tp63|Trp53rp1	transformation related protein 63	9.58046	9.35137	9.74814	9.4828	9.38005	9.85214	10.2419	10.0135	9.85763	10.0111	877.909	0.453871	0.000123238	0.0132167
Clic1	114584	Clcp|G6	chloride intracellular channel 1	12.5956	12.5977	12.3514	11.7942	12.4885	12.0685	11.7866	11.5926	11.9496	11.1765	4408.8	-0.572175	0.000124504	0.0132333
Vsnl1	26950	VILIP|Vnsl1	visinin-like 1	8.34183	8.96335	8.38794	8.6716	8.7771	6.43338	7.17225	7.40896	7.93788	8.33247	296.322	-0.781476	0.000124871	0.0132333
Rapgef3	223864	2310016P22Rik|9330170P05Rik|Epac|Epac1	Rap guanine nucleotide exchange factor (GEF) 3	7.06737	6.23432	6.89332	7.16359	7.03084	8.22876	8.41039	7.49024	7.93186	7.21598	180.53	0.765961	0.000126682	0.0132683
Sgms1	208449	9530058O11Rik|AI841905|C80702|Mob|Sms1|Sor1|Tmem23	sphingomyelin synthase 1	9.20086	9.33682	9.36205	9.53016	9.19976	9.71599	10.0268	9.69932	9.72108	9.81829	767.296	0.439949	0.000126245	0.0132683
Pdhx	27402	AI481367|E3bp|Pdx1	pyruvate dehydrogenase complex_ component X	8.69578	8.64687	8.88419	8.33089	8.84006	8.29062	7.05447	7.84425	8.10247	7.848	323.937	-0.672091	0.000131557	0.0136196
Spcs3	76687	1810011E08Rik	signal peptidase complex subunit 3 homolog (S. cerevisiae)	7.35599	7.7119	7.76226	7.52392	7.70762	8.25486	7.88043	8.33534	8.74529	8.37748	259.946	0.623552	0.000131309	0.0136196
Klf16	118445	AI843742|BTEB4|DRRF	Kruppel-like factor 16	7.75175	7.37469	7.29533	8.08528	7.90649	8.63069	8.66938	8.5806	8.12904	8.28171	281.759	0.643037	0.000132468	0.013635
Ltbp4	108075	2310046A13Rik	latent transforming growth factor beta binding protein 4	9.23287	9.20683	9.14003	9.3405	8.87529	9.48194	9.75359	9.90027	9.44893	9.90469	705.601	0.498543	0.000134108	0.013725
Srebf1	20787	ADD-1|ADD1|D630008H06|SREBP-1|SREBP-1a|SREBP-1c|SREBP1|SREBP1c|bHLHd1	sterol regulatory element binding transcription factor 1	8.99541	9.23326	9.05377	9.41153	8.99077	9.4187	9.81374	9.67412	9.61979	9.72162	685.581	0.470835	0.000134914	0.0137291
Etfb	110826	0610009I16Rik|2810441H06Rik	electron transferring flavoprotein_ beta polypeptide	10.083	10.1104	9.95583	9.32268	10.147	9.58839	8.79712	8.67187	9.55268	9.11755	787.643	-0.643027	0.000136642	0.0138264
Por	18984	4933424M13Rik|CPR|CYPOR|P450R	P450 (cytochrome) oxidoreductase	11.2969	11.2413	11.5467	11.8894	11.3069	11.7795	12.0539	12.3614	11.722	12.2578	3555.01	0.52381	0.000140906	0.0141776
Mctp2	244049	Gm489	multiple C2 domains_ transmembrane 2	8.05005	7.69678	7.9266	8.36997	7.81048	8.23926	8.83928	9.19447	8.51887	8.78234	341.433	0.643515	0.000144986	0.0145067
Midn	59090	3000003C15Rik	midnolin	11.0134	11.1105	10.8869	11.452	10.9695	11.3588	11.6461	11.5658	11.5033	11.7463	2616.94	0.438518	0.000148015	0.0147275
Msl1	74026	2810017F12Rik|4121402D02Rik|4930463F05Rik|AA682082|Msl-1	male-specific lethal 1 homolog (Drosophila)	10.7679	10.7237	10.8609	10.9081	10.9274	11.5304	11.4428	11.3386	11.2185	10.8997	2177.84	0.432381	0.000159663	0.0157987
Prdx4	53381	AOE372|Prx-iv|Prx4|TRANK	peroxiredoxin 4	5.83562	5.73979	4.76525	5.7564	4.56423	6.5391	6.61558	7.03684	6.05301	7.16086	73.7315	0.843257	0.000162909	0.0160313
Qk	19317	1110003F05Rik|1500005P18|QkI|l(17)-1Wis|l17Wis1	quaking	10.5618	10.6734	10.7111	10.7107	10.7763	11.2809	11.0281	11.1282	10.8441	11.0955	1908.18	0.375004	0.000170405	0.0166773
Cryab	12955	Crya-2|Crya2|HspB5|P23	crystallin_ alpha B	11.341	11.0619	10.995	10.7674	10.8864	11.4777	11.5532	11.4987	11.4563	11.307	2449.29	0.412032	0.000173117	0.0168507
Lsamp	268890	5430428I19|AW046674|B130007O04Rik|D930023J12Rik|Lam|Lamp	limbic system-associated membrane protein	8.61712	8.44007	8.4922	8.55094	8.8303	9.57395	10.0488	9.51889	9.01405	8.523	536.015	0.679862	0.000175143	0.0169558
Serinc2	230779	2310004K20Rik|AW121759|FKSG84|TDE2|Tde2l	serine incorporator 2	8.68039	9.18262	9.12601	10.0707	8.94628	9.53615	10.4291	10.2482	9.81408	10.5418	883.701	0.700646	0.000176611	0.017006
Znrf2	387524	1190002C14Rik|AU044205|D6Ertd365e	zinc and ring finger 2	8.30718	8.71597	8.59758	9.00032	8.27117	9.03179	9.05144	9.68079	9.17827	9.34679	504.087	0.587396	0.000185242	0.0177417
Gga2	74105	1200007E24Rik|mKIAA1080	golgi associated_ gamma adaptin ear containing_ ARF binding protein 2	7.98263	7.81348	8.09154	7.81767	7.70762	8.45273	8.56556	8.82191	8.58563	8.12255	301.996	0.564678	0.000193216	0.0182271
Hacd2	70757	6330408J20Rik|AI255777|AI481689|Hcad2|Ptplb	3-hydroxyacyl-CoA dehydratase 2	10.1751	10.3825	10.3859	11.135	10.2725	10.6605	11.5573	11.5954	11.2587	10.9316	1943.48	0.620286	0.000193364	0.0182271
Ppp2r2b	72930	2900026H06Rik|6330404L05Rik|E130009M08Rik|PP2A-PR55B|PR55-BETA|SCA12	protein phosphatase 2_ regulatory subunit B_ beta	6.24433	6.69614	7.07946	6.69455	6.67142	8.03756	7.42257	7.17183	7.5932	7.54496	146.861	0.70241	0.000192504	0.0182271
Khdrbs1	20218	Sam68|p62|p68	KH domain containing_ RNA binding_ signal transduction associated 1	8.87887	9.06984	9.0208	9.45762	8.79058	9.4187	9.57618	9.68478	9.56441	9.81383	659.146	0.503631	0.000196487	0.0183533
Syt11	229521	1500004A13Rik|3632445O20Rik|5430404N14Rik|6530420C11Rik|AI851970	synaptotagmin XI	7.13668	7.149	6.97068	6.98376	6.32735	6.25868	4.24063	5.98014	5.52229	5.67673	86.0649	-0.828269	0.000196753	0.0183533
B3gntl1	210004	6030413G23Rik	UDP-GlcNAc:betaGal beta-1_3-N-acetylglucosaminyltransferase-like 1	8.87549	9.01605	8.64555	8.36997	8.79728	7.62235	7.79118	7.62369	8.05337	8.58363	341.864	-0.646269	0.000200089	0.0185678
Pgrmc2	70804	4631434O19Rik|5730409G06Rik|DG6|PMBP	progesterone receptor membrane component 2	9.6825	9.61323	9.6516	9.58268	9.75324	9.16437	9.43208	9.11982	9.19597	9.25547	704.76	-0.397225	0.000205083	0.0189331
Chtf8	214987	5830457O10Rik|Ctf8|Derpc	CTF8_ chromosome transmission fidelity factor 8	10.1847	10.2189	10.03	10.1058	10.1743	9.40245	9.64231	9.69273	9.98819	9.6467	976.926	-0.427777	0.000207574	0.0190198
Dll1	13388	Delta1	delta-like 1 (Drosophila)	6.79462	6.93383	6.60062	7.48884	6.74253	7.63034	8.19997	7.87251	7.63087	7.56633	172.132	0.686846	0.000209207	0.0190198
Dtx4	207521	AI449438|BC044798|D930042H13|RNF155	deltex 4 homolog (Drosophila)	6.20184	6.4298	7.02004	5.28629	6.68593	5.44998	4.00694	4.93297	5.23974	3.22631	55.9076	-0.863138	0.000208605	0.0190198
Cdc42se1	57912	1300002M12Rik|AW558204|Cdcse1|SCIP1|Spec1	CDC42 small effector 1	10.209	10.3539	10.1176	10.48	10.1405	10.5116	10.6	10.811	10.6614	11.0298	1466.89	0.435825	0.000216083	0.0195457
Ctdspl	69274	2810418J22Rik|AI426263|HYA22|SCP3	CTD (carboxy-terminal domain_ RNA polymerase II_ polypeptide A) small phosphatase-like	10.4663	10.3024	10.3048	10.4575	10.4305	10.7236	10.92	10.6005	10.8868	10.7104	1546.84	0.361207	0.000224253	0.019982
Cxxc5	67393	4930415K17Rik	CXXC finger 5	8.21937	8.21458	8.3107	8.34272	7.92495	9.19705	8.67936	8.55758	8.60847	9.07594	377.394	0.561034	0.000223733	0.019982
Pisd-ps3	66776	4933439C20Rik	phosphatidylserine decarboxylase_ pseudogene 3	10.3373	10.7348	10.8438	10.356	10.6498	9.62287	9.70229	9.73182	10.1796	10.4528	1277.6	-0.551109	0.000224174	0.019982
Sdr42e1	74032	4632417N05Rik|AI117603	short chain dehydrogenase/reductase family 42E_ member 1	10.0339	9.85023	9.79675	9.87532	10.1743	9.55937	9.28729	9.61122	9.5799	9.02541	839.337	-0.479342	0.000228293	0.0202412
Zfp36l2	12193	Brf2|ERF2|Tis11d	zinc finger protein 36_ C3H type-like 2	7.66838	7.95992	7.3446	8.41552	7.38208	8.2805	9.27197	8.37868	8.25502	9.30291	331.232	0.735297	0.000230647	0.0203492
Actl6b	83766	Actl6|ArpNa|Baf53b	actin-like 6B	4.12948	5.51698	3.81735	3.9211	3.84685	2.09949	0	0	0	0	10.5213	-0.707019	0.000233475	0.0204977
Ncoa7	211329	9030406N13Rik	nuclear receptor coactivator 7	5.6895	6.69614	5.79629	5.80285	5.65634	5.12727	4.82412	3.4395	2.83407	3.80761	40.2391	-0.856529	0.000234736	0.0205079
Unc5c	22253	B130051O18Rik|Unc5h3|rcm	unc-5 homolog C (C. elegans)	7.31671	8.16053	7.77669	7.24993	7.52607	6.84424	5.20195	5.85354	7.17045	4.80394	137.289	-0.839147	0.000236083	0.0205255
Tgfbr1	21812	ALK5|AU017191|Alk-5|ESK2|TGFR-1|TbetaR-I|TbetaRI	transforming growth factor_ beta receptor I	9.40428	9.21215	9.45697	9.3581	9.48744	9.92384	9.85836	10.0573	9.68572	9.63664	792.216	0.424736	0.000240143	0.0207776
Atp1b1	11931	Atp4b|Atpb|Atpb-1|NKbeta1	ATPase_ Na+/K+ transporting_ beta 1 polypeptide	6.47594	7.31656	7.67249	7.53083	7.48519	8.59436	7.94805	8.68521	7.22073	9.10543	255.159	0.776798	0.000248602	0.021207
Lzts2	226154	BC014695|LAPSER1|mKIAA1813	leucine zipper_ putative tumor suppressor 2	9.34694	9.36338	9.14003	9.5575	9.08133	9.61886	9.80768	9.9128	9.66589	9.90609	757.743	0.444769	0.000249842	0.021207
Pdlim2	213019	4732462F18Rik|Slim	PDZ and LIM domain 2	10.3973	10.5756	10.1922	9.40778	10.4781	9.57188	9.40426	9.19447	9.99543	9.40131	986.18	-0.614639	0.000246693	0.021207
Wnt7b	22422	Wnt-7b	wingless-type MMTV integration site family_ member 7B	9.79754	9.63915	9.69214	9.93257	9.47079	9.99988	10.6139	10.6033	10.2234	9.88924	1048.19	0.522171	0.000249814	0.021207
Tmprss11d	231382	AST|AsP|BC020151	transmembrane protease_ serine 11d	11.9207	11.6821	11.8088	11.7808	11.7268	10.9529	11.2492	11.4816	11.2252	11.6399	3050.94	-0.426429	0.000252876	0.0213633
Akr1b10	67861	2310005E10Rik|Akr1b16	aldo-keto reductase family 1_ member B10 (aldose reductase)	8.1372	8.48475	8.1647	8.12695	8.38221	7.56509	7.56578	7.64569	7.93186	7.55924	254.182	-0.539416	0.000256589	0.0215751
Ganab	14376	AU042638|G2an|GluII|mKIAA0088	alpha glucosidase 2 alpha neutral subunit	9.81879	9.88398	9.53969	9.14705	9.76525	8.91881	8.83928	8.81949	9.51489	8.72015	656.655	-0.575366	0.000263686	0.0220683
Auts2	319974	2700063G02Rik|A730011F23Rik|D830032G16Rik	autism susceptibility candidate 2	10.5256	10.4209	10.2772	11.1524	10.7069	11.1191	11.3743	11.244	11.085	11.1306	1974.23	0.493731	0.00026588	0.0221485
Pwwp2b	101631	AI594893|D7Ertd517e|D930023J19Rik|Pwwp2	PWWP domain containing 2B	7.87856	8.11008	8.05056	8.26191	7.81048	8.43913	8.74737	8.7348	8.55067	8.48236	323.369	0.50984	0.000272233	0.0225726
Ccdc163	68394	0610037D15Rik|4933430J04Rik	coiled-coil domain containing 163	5.71993	5.95832	5.64717	6.45383	6.17117	4.77002	4.91705	4.93297	4.55334	4.85112	45.5107	-0.806559	0.000275344	0.0227254
Rangap1	19387	C79654|Fug1|mKIAA1835	RAN GTPase activating protein 1	10.6836	10.4773	10.3788	10.1814	10.5029	10.0106	9.91578	9.82635	10.2381	9.98357	1212.95	-0.422779	0.000278075	0.0228455
Slc4a7	218756	E430014N10Rik|NBC3|NBCn1|NBCn1-G	solute carrier family 4_ sodium bicarbonate cotransporter_ member 7	9.1318	9.32458	9.24756	9.80575	9.68268	8.91554	8.83631	8.7063	8.99106	9.01768	590.164	-0.509701	0.000284103	0.0232342
Chid1	68038	3110023E09Rik|AI841869	chitinase domain containing 1	7.69926	7.59448	7.39224	7.37048	7.8432	6.93742	6.7095	6.86933	7.04211	6.83677	154.444	-0.605197	0.000285963	0.02328
Pdss2	71365	5430420P03Rik|Gm60|Plmp|kd|mDLP1	prenyl (solanesyl) diphosphate synthase_ subunit 2	4.83309	6.00814	5.64717	4.47396	3.49811	3.11543	0	3.10034	2.61094	2.71644	19.7427	-0.788383	0.000290572	0.0235482
Wdr43	72515	2610318G08Rik|AU020887|AV024208|Wrd43|mKIAA0007	WD repeat domain 43	10.0624	10.0845	10.1415	10.2479	10.0424	10.349	10.8473	10.5511	10.3963	10.5255	1301.38	0.401601	0.000295507	0.0238402
Lrrc45	217366	BC023296	leucine rich repeat containing 45	7.95091	7.74166	8.25509	8.04721	8.07575	7.17463	7.46935	6.54581	7.43182	7.4638	205.56	-0.638756	0.000304781	0.0242816
Thap12	NA	NA	NA	9.87057	9.98542	9.76271	9.83678	9.77884	10.4072	10.4122	10.1773	10.0012	10.2965	1076.24	0.393871	0.000305045	0.0242816
Tuba4a	22145	M[a]4|Tuba4	tubulin_ alpha 4A	10.9554	10.9244	10.6527	10.3472	10.9304	10.0244	9.9409	9.76612	10.7743	9.81829	1433.24	-0.575061	0.000303497	0.0242816
Socs1	12703	Cish1|Cish7|JAB|SOCS-1|SSI-1	suppressor of cytokine signaling 1	3.29297	3.92618	2.0957	4.41538	3.7397	4.77002	5.69725	5.38928	5.11768	6.16158	28.1361	0.836886	0.000307553	0.0243729
Nedd4	17999	AA959633|AL023035|AU019897|E430025J12Rik|Nedd4-1|Nedd4a|mKIAA0093	neural precursor cell expressed_ developmentally down-regulated 4	12.0176	12.1155	12.1778	12.4775	12.1375	12.5374	12.5936	12.6282	12.4067	12.6878	5389.95	0.361439	0.000310255	0.0244787
Cx3cl1	20312	AB030188|ABCD-3|AI848747|CX3C|Cxc3|D8Bwg0439e|Scyd1	chemokine (C-X3-C motif) ligand 1	9.13745	8.68949	9.15943	9.12893	8.41305	9.61281	9.75359	9.89569	9.23319	9.32188	627.915	0.565812	0.000312839	0.0245743
Fsbp	100503583	-	fibrinogen silencer binding protein	8.19791	8.02187	8.05056	7.28308	8.08672	7.43418	6.7095	6.21896	7.17045	7.32863	189.318	-0.711702	0.000316414	0.0247466
Creb5	231991	Crebpa|D430026C09Rik	cAMP responsive element binding protein 5	4.71719	5.64847	6.27428	5.73261	4.43281	6.69972	5.74873	7.17183	6.67467	7.89379	86.0534	0.831095	0.000330114	0.0251589
Ogdh	18293	2210403E04Rik|2210412K19Rik|AA409584|d1401|mKIAA4192	oxoglutarate (alpha-ketoglutarate) dehydrogenase (lipoamide)	10.9562	10.7767	11.0248	10.9442	10.8848	10.4314	10.6113	10.611	10.6982	10.4316	1722.76	-0.343308	0.000328009	0.0251589
Ppp3ca	19055	2900074D19Rik|CN|Caln|Calna|CnA	protein phosphatase 3_ catalytic subunit_ alpha isoform	12.47	12.4865	12.4521	12.7123	12.4672	12.8098	12.8452	12.9516	12.7326	12.8401	6597.79	0.305639	0.000326373	0.0251589
Ripor2	NA	NA	NA	6.43983	6.07979	6.07849	5.58095	5.87464	5.33725	2.7342	4.01368	4.27743	4.75515	42.8201	-0.836079	0.000327882	0.0251589
Scarb1	20778	AI120173|CD36|Cd36l1|Cla-1|Cla1|D5Ertd460e|Hdlq1|Hlb398|SR-B1|SR-BI|SRBI|Srb1|mSR-BI	scavenger receptor class B_ member 1	8.06791	7.63469	7.36385	7.87313	7.63473	8.34994	8.19534	8.5863	8.34844	8.32413	270.515	0.554663	0.000329399	0.0251589
Vgll4	232334	BC048841|VGL-4	vestigial like 4 (Drosophila)	9.82054	9.73844	9.63189	10.0635	9.62175	10.2185	10.4899	10.197	9.92893	10.645	1077.91	0.48386	0.000326633	0.0251589
Bpnt1	23827	BPntase	bisphosphate 3'-nucleotidase 1	7.38477	7.43058	7.56849	6.97365	6.90011	7.86531	8.10442	7.93637	8.12376	7.79469	201.89	0.596033	0.000333726	0.0253264
Cyp2b19	13090	CYPIIB19	cytochrome P450_ family 2_ subfamily b_ polypeptide 19	7.45882	7.10388	7.76226	7.64359	7.45163	8.84857	9.25205	9.10202	8.0917	6.80117	290.016	0.779558	0.000338651	0.0255917
Mex3c	240396	A130001D14Rik|BC035207|BM-013|Rkhd2	mex3 homolog C (C. elegans)	9.20893	9.0402	9.02686	9.34835	8.97018	9.71599	9.56724	9.89912	9.43409	9.4346	672.144	0.455813	0.000353115	0.0264615
Pdyn	18610	Dyn	prodynorphin	9.41595	8.46704	8.34015	8.45967	8.79728	9.57602	9.68423	9.65119	10.0576	8.67825	601.338	0.67068	0.000351817	0.0264615
Ahctf1	226747	6230412P20Rik|AV011447|Elys	AT hook containing transcription factor 1	8.77762	8.70845	8.74432	8.84253	8.52619	9.21044	9.41027	9.29185	8.9765	9.09567	505.42	0.444772	0.000364317	0.0270744
Slc13a2	20500	Nadc1|mNaDC-1	solute carrier family 13 (sodium-dependent dicarboxylate transporter)_ member 2	9.70168	9.77488	10.1895	9.71759	9.94633	8.85199	9.30674	9.10202	9.42982	9.67156	784.518	-0.516384	0.000364181	0.0270744
Puf60	67959	2410104I19Rik|2810454F19Rik|SIAHBP1	poly-U binding splicing factor 60	10.6484	10.5079	10.3295	9.94039	10.4358	9.83148	9.84216	9.75604	10.1859	9.39136	1123.57	-0.508786	0.000366323	0.027111
Ociad2	433904	1810027I20Rik	OCIA domain containing 2	8.40407	8.15501	8.4746	8.38912	8.43897	9.07051	9.04373	8.97093	8.55067	8.84195	405.285	0.482563	0.000370149	0.0272814
Alas1	11655	ALAS|ALAS-N|Alas-1|Alas-h	aminolevulinic acid synthase 1	7.87856	8.10436	8.28569	8.13151	7.9552	8.74926	8.75368	8.28717	8.52289	9.16966	345.927	0.562734	0.00038689	0.0283984
E2f7	52679	A630014C11Rik|D10Ertd739e	E2F transcription factor 7	7.84444	7.65047	7.8261	7.95767	7.81708	8.44368	8.50697	8.39501	8.73495	7.9918	285.101	0.538152	0.000398092	0.0291014
Ptprz1	19283	AI850339|DSD-1-PG|PTPbeta|PTPzeta|Ptprz|Ptpz|R-PTP-zeta|RPTPz|Rptpbeta	protein tyrosine phosphatase_ receptor type Z_ polypeptide 1	5.34361	6.41141	6.31441	5.86982	5.28931	7.13021	6.48507	7.01165	6.63071	7.7642	96.809	0.777498	0.000401433	0.0292263
Tmem128	66309	2810021O14Rik	transmembrane protein 128	7.34627	7.94721	7.83991	7.88398	7.5421	7.93153	8.47676	8.70891	8.73149	8.20205	278.961	0.601848	0.000403425	0.0292524
Casp14	12365	MICE|mini-ICE	caspase 14	6.64406	6.48363	6.85302	7.86221	6.79699	7.29018	8.11916	8.26247	7.87019	8.30308	193.044	0.728654	0.00041207	0.0297587
Ifit1bl1	667373	Gm14446|Ifit1c|OTTMUSG00000016644	interferon induced protein with tetratricpeptide repeats 1B like 1	12.3806	12.4121	12.1378	12.0714	12.301	10.9255	11.013	11.3937	11.9489	12.1848	3994.06	-0.584312	0.000423985	0.0304962
Cbln1	12404	AI323299	cerebellin 1 precursor protein	10.7027	10.3036	10.291	10.2458	10.5283	9.65066	9.83473	9.86671	10.344	9.60774	1159.5	-0.487019	0.000426519	0.0305559
Atp6ap1	54411	16A|AC45|AI316502|AW108110|Atp6ip1|Atp6s1|C7-1|CF2|VATPS1|XAP-3|mFLJ00383	ATPase_ H+ transporting_ lysosomal accessory protein 1	11.3773	11.3902	11.3129	10.5734	11.6014	10.8324	10.655	10.532	10.9983	10.1078	2057.45	-0.551792	0.000438841	0.031222
Spry1	24063	sprouty1|spry-1	sprouty homolog 1 (Drosophila)	7.39424	7.73427	7.85359	7.57164	7.41728	8.44368	7.64263	8.20436	8.79592	8.46351	260.404	0.622404	0.000443006	0.031222
Tmem108	81907	AI462967|B130017P16Rik|R74726	transmembrane protein 108	3.71168	3.92618	4.11867	3.29907	3.84685	0	0	0	0	0.947665	6.58354	-0.648013	0.000442891	0.031222
Vdac2	22334	Vdac6|mVDAC2|mVDAC6	voltage-dependent anion channel 2	10.7179	10.6032	10.5355	10.471	10.6047	11.0388	10.7047	10.9726	11.0775	10.9507	1761.31	0.348573	0.000443577	0.031222
Xdh	22436	XO|Xor|Xox-1|Xox1	xanthine dehydrogenase	7.7664	8.4446	7.93306	7.75998	8.31848	7.17463	7.57294	7.28128	7.37078	7.44085	216.621	-0.592202	0.000444535	0.031222
Cd47	16423	9130415E20Rik|AA407862|AI848868|AW108519|B430305P08Rik|IAP|Itgp	CD47 antigen (Rh-related antigen_ integrin-associated signal transducer)	9.13745	9.65292	9.76814	10.1116	9.27604	9.91405	10.0805	10.4398	10.196	10.6764	1020.26	0.564659	0.000450523	0.031519
Egln3	112407	2610021G09Rik|AI505553|AI648162|Hif-p4h-3|Phd3|SM-20	egl-9 family hypoxia-inducible factor 3	13.3398	13.3045	13.1453	13.2035	13.3834	12.8104	13.014	12.9042	13.0903	12.4847	8722.7	-0.379488	0.00045372	0.0316192
Glt28d2	320302	4732486J07Rik|Glt28d1l	glycosyltransferase 28 domain containing 2	8.52533	8.65472	8.62973	8.89439	8.52619	8.74926	9.26977	9.4042	9.33028	9.13195	493.201	0.489241	0.000460326	0.0319552
Dcxr	67880	0610038K04Rik|1810027P18Rik	dicarbonyl L-xylulose reductase	8.51235	8.68949	9.07144	8.88092	8.80726	9.33555	9.37794	9.07796	9.26947	9.40921	537.43	0.452669	0.000469857	0.0324909
Fzd6	14368	Fz6	frizzled homolog 6 (Drosophila)	10.112	10.0831	9.91074	10.2677	10.2592	10.3897	10.7006	10.554	10.6759	10.36	1306.15	0.385841	0.000484763	0.0333927
Slc22a29	236293	D630002G06Rik	solute carrier family 22. member 29	5.2213	6.23432	5.33242	3.01332	6.10795	2.6951	3.24502	2.81987	4.42197	2.90713	27.1886	-0.782987	0.000490341	0.0336475
Bak1	12018	Bak|N-BAK1|N-Bak	BCL2-antagonist/killer 1	8.68425	8.54506	8.47017	8.42668	8.86894	7.9824	8.23649	8.10861	8.11315	7.9327	329.288	-0.478984	0.00051071	0.0346547
Chit1	71884	2300002L19Rik	chitinase 1 (chitotriosidase)	9.02617	8.91193	9.18941	10.3849	9.45817	10.5792	11.0992	11.1389	10.1998	10.1869	1193.77	0.773714	0.000509216	0.0346547
Ndrg1	17988	CAP43|CMT4D|DRG1|HMSNL|NMSL|Ndr1|Ndrl|PROXY1|RTP|TDD5	N-myc downstream regulated gene 1	9.97992	9.649	9.94947	9.72062	10.0126	10.517	10.6474	10.8961	10.4987	9.64838	1189.23	0.545722	0.000510823	0.0346547
Gpx4	625249	GPx-4|GSHPx-4|PHGPx|mtPHGPx|snGPx	glutathione peroxidase 4	8.29712	8.08127	7.68784	8.23675	7.96713	8.9982	9.0591	9.12961	8.70347	7.92169	359.771	0.620006	0.000514547	0.0347756
Dym	69190	1810041M12Rik|4933427L07Rik|C030019K18Rik	dymeclin	7.55479	7.39356	7.06777	6.91142	7.21212	6.77379	5.89297	5.44052	6.71732	5.8724	112.506	-0.731431	0.00052095	0.035076
Tssc1	380752	D12Ertd604e	tumor suppressing subtransferable candidate 1	8.73356	8.37983	8.73696	9.00281	8.59312	8.31067	8.11426	8.09269	8.24047	8.0333	350.661	-0.489361	0.000538838	0.0361446
Incenp	16319	2700067E22Rik|AU019509|C130081E20|C77457	inner centromere protein	9.52122	9.04916	8.90075	9.33656	9.31622	8.86221	8.84521	8.36879	8.59328	8.73909	508.586	-0.493252	0.000544412	0.0362469
Nid1	18073	A630025O17|Nid|entactin|entactin-1|nidogen-1	nidogen 1	6.89138	6.23432	7.11397	6.83526	6.72858	7.70796	7.83946	7.69927	7.51476	7.07403	150.634	0.645038	0.000543698	0.0362469
Dlg3	53310	Dlgh3|SAP102|mKIAA1232	discs_ large homolog 3 (Drosophila)	10.473	10.4324	10.361	10.0965	10.4947	10.0395	9.74569	9.55857	10.2527	9.59046	1130.19	-0.468459	0.000547701	0.0363308
Eif1a	13664	C76390|Ef1a|Eftu|Eif4c|eIF-1A|eIF-4C	eukaryotic translation initiation factor 1A	10.2975	10.1962	10.176	10.5429	10.1833	10.679	10.4545	10.7495	10.6641	10.922	1456.01	0.389481	0.000554895	0.0364325
Msi2	76626	1700105C15Rik|AI451722|AI563628|AW489193|Msi2h	musashi RNA-binding protein 2	10.4482	10.5219	10.5927	10.924	10.5131	10.9875	11.2592	11.0375	10.7743	11.1077	1834.75	0.402517	0.000555336	0.0364325
Sik1	17691	Msk|Sik|Snf1lk	salt inducible kinase 1	8.57196	8.74564	8.85728	8.99283	8.84975	9.12247	9.28729	9.1738	9.29316	9.41903	530.604	0.419445	0.00055478	0.0364325
F2rl1	14063	Gpcr11|PAR-2|Par2	coagulation factor II (thrombin) receptor-like 1	8.01979	8.35598	7.86714	8.98529	8.39551	9.08804	9.25205	9.09405	8.69638	9.19274	435.467	0.587386	0.000561359	0.0366932
Cnep1r1	382030	5033428A16Rik|NEP1-R1|Tmem188	CTD nuclear envelope phosphatase 1 regulatory subunit 1	8.10297	8.13272	8.67281	8.87821	8.67901	9.2421	8.99926	9.31606	8.82221	9.32606	468.33	0.544758	0.00056573	0.0368444
Fkbp15	338355	BB131447|C430014M02Rik|FKBO133|FKBP-133|FKBP-15|FKBP133|mKIAA0674	FK506 binding protein 15	8.82739	9.04618	8.58533	8.49192	8.86576	8.12505	8.22745	8.06846	8.44466	8.27307	368.864	-0.488467	0.000573624	0.0370888
Ost4	67695	2310016E02Rik	oligosaccharyltransferase 4 homolog (S. cerevisiae)	7.92502	8.95385	8.39731	7.8512	8.05913	8.5317	8.77557	8.93118	9.33941	9.90469	446.651	0.678915	0.000571724	0.0370888
Rgs10	67865	2310010N19Rik	regulator of G-protein signalling 10	10.0594	10.0328	10.0919	9.93127	10.1153	9.3598	9.54739	9.81183	9.83844	9.47282	921.164	-0.400035	0.000579913	0.0373606
Triap1	69076	1810015M01Rik|AU020874|AU043831|P53csv|Wf-1	TP53 regulated inhibitor of apoptosis 1	10.4573	10.3024	10.2255	9.65092	10.5768	9.86236	9.58505	9.23675	10.0465	9.16267	1012	-0.56188	0.000613002	0.0393508
Kctd5	69259	2610030N08Rik|mKIAA0176	potassium channel tetramerisation domain containing 5	9.75225	9.96349	9.67297	9.99766	9.83523	10.2066	10.1238	10.1942	10.4511	10.2075	1065.41	0.36896	0.000626734	0.0400886
Pard6b	58220	AV025615|Par6b	par-6 family cell polarity regulator beta	9.45265	9.59092	9.62193	9.7755	9.3666	9.88091	9.98717	9.98252	9.85604	10.23	888.355	0.396978	0.000638649	0.0407054
Cab39	12283	AA408805|AA960512|C78372|MO25|MO25alpha	calcium binding protein 39	10.7046	10.8554	10.8541	11.0747	10.8197	11.5035	11.0748	11.1296	11.1694	11.3917	2161.77	0.373015	0.000645992	0.0407385
Dync1h1	13424	9930018I23Rik|AI894280|DHC1|DHC1a|DNCL|Dnchc1|Dnec1|Dnecl|Loa|MAP1C|P22|Swl|mKIAA0325	dynein cytoplasmic 1 heavy chain 1	11.6445	11.4635	11.611	11.2112	11.8522	10.8548	11.1928	11.0091	11.424	10.9473	2618.72	-0.433665	0.000642487	0.0407385
Suds3	71954	2400003N08Rik|2410008L21Rik|AU067672|mSds3	suppressor of defective silencing 3 homolog (S. cerevisiae)	10.8162	10.9039	10.696	10.3531	10.9036	10.277	10.3152	9.86554	10.5905	10.0227	1462.14	-0.464735	0.000643782	0.0407385
Zdhhc9	208884	6430508G22|9530098M12Rik	zinc finger_ DHHC domain containing 9	10.1969	10.3989	10.073	10.1379	10.2761	9.53827	9.59388	9.58015	10.0714	9.93786	1029.63	-0.424821	0.000656522	0.0412572
Prkci	18759	2310021H13Rik|AI427505|PKClambda|Pkci|Pkcl|Prkcl|aPKClambda|mKIAA4165	protein kinase C_ iota	11.0057	10.9706	11.0898	11.4392	11.0669	11.094	11.5546	11.9255	11.5967	11.8271	2696.85	0.45667	0.000668868	0.0418861
Far1	67420	2600011M19Rik|2900034E22Rik|3732409C05Rik|AI850429|Mlstd2	fatty acyl CoA reductase 1	9.16536	9.09887	9.18671	9.35616	8.81718	9.21842	9.76613	9.86788	9.56051	9.75766	682.327	0.467742	0.000673219	0.0420117
Igsf9b	235086	Gm508|mKIAA1030	immunoglobulin superfamily_ member 9B	6.96945	6.74103	6.63271	6.30043	6.0191	6.10648	5.23842	5.56117	4.19933	4.70466	66.35	-0.773481	0.000677025	0.0421025
Arhgef17	207212	8030463K16|AI428794|AW558066|BC035332|mKIAA0337	Rho guanine nucleotide exchange factor (GEF) 17	10.4056	10.5495	10.2797	10.1945	10.5999	10.0618	9.98985	9.77737	10.2246	9.66663	1178.44	-0.421903	0.00068162	0.0422416
Actn1	109711	3110023F10Rik|Actn1a	actinin_ alpha 1	6.22324	6.66541	5.93144	6.92198	6.51775	7.02495	7.30713	7.43446	7.04211	8.0435	129.735	0.692186	0.000700297	0.0431312
Slc35a5	74102	1010001J06Rik|AU021179|BB097433|D16Ertd450e|D730043G07Rik	solute carrier family 35_ member A5	7.15907	7.46667	7.53492	7.73624	7.19194	7.96353	8.08452	8.50138	7.60839	8.45589	228.442	0.601009	0.0007032	0.0431312
Usp46	69727	1190009E20Rik|2410018I08Rik|AI451644	ubiquitin specific peptidase 46	8.97347	8.77832	8.99326	9.30866	8.82703	9.19435	9.71205	9.74462	9.28846	9.56061	619.255	0.475869	0.00070208	0.0431312
Gle1	74412	4933405K21Rik|AA553313|Gle1l	GLE1 RNA export mediator (yeast)	8.45923	7.98502	8.01447	8.01797	7.88151	7.55673	7.477	7.50235	7.60839	7.10356	222.933	-0.542494	0.000725239	0.0441804
Nfib	18028	6720429L07Rik|CTF|E030026I10Rik|NF-I/B|NF1-B|NFI-B	nuclear factor I/B	10.6083	10.6763	10.7888	10.9181	10.7298	11.0685	11.0488	11.0754	11.0318	11.5964	2020.38	0.403024	0.000724257	0.0441804
Fam111a	107373	4632417K18Rik|AW413625	family with sequence similarity 111_ member A	11.9215	11.8184	11.8931	11.9493	12.034	11.6404	11.5707	11.6084	11.711	11.6951	3545.74	-0.270606	0.000737789	0.0443416
Il1r1	16177	CD121a|CD121b|IL-1R1|IL-iR|Il1r-1	interleukin 1 receptor_ type I	7.52924	8.26669	8.0446	8.11779	8.36879	7.19634	6.89227	6.49824	7.04211	7.97059	209.356	-0.674707	0.000737676	0.0443416
N4bp2l1	100637	2410024N18Rik|AI428195|B230342M21Rik	NEDD4 binding protein 2-like 1	8.82739	8.8552	9.06557	8.69334	8.80726	7.85852	7.7091	7.85845	8.17567	8.84487	372.747	-0.586765	0.000731127	0.0443416
Stxbp3	20912	Munc-18c|Stxbp3a|Sxtbp3|Unc18-3	syntaxin binding protein 3	8.09718	8.46704	8.15368	8.50251	7.9552	8.87573	8.52184	9.07796	8.59328	9.04076	380.395	0.517275	0.000737287	0.0443416
Hspb8	80888	AU018630|AW413033|Cryac|D5Ucla4|E2IG1|H11|H11K|HSP20-like|HSP22	heat shock protein 8	6.89138	6.7988	7.71057	6.39441	7.59685	8.09647	7.95354	8.10465	7.57785	8.33662	201.841	0.668259	0.000746547	0.0447179
Col17a1	12821	BP180|Bpag|Bpag2	collagen_ type XVII_ alpha 1	12.9992	13.1061	13.088	13.6978	13.1724	13.3664	14.0159	13.8793	13.5838	13.7044	11604.4	0.447789	0.000760791	0.0454192
Fam174a	67698	2310044D20Rik|Fam174|Naa6|Tmem157	family with sequence similarity 174_ member A	7.75175	7.86171	7.74033	7.61784	7.31834	8.42541	8.11426	8.54885	8.37087	7.89941	257.32	0.538603	0.000771142	0.0458843
Tob1	22057	Tob|Trob	transducer of ErbB-2.1	6.57914	5.93274	6.00683	7.06223	6.06421	6.63761	7.55136	7.46572	7.29771	7.67522	123.72	0.702336	0.000782577	0.0464104
Npr3	18162	ANP-C|ANPR-C|EF-2|NPR-C|lgj|stri	natriuretic peptide receptor 3	8.55518	8.23565	7.77669	8.54753	8.17162	9.01662	9.15045	9.06984	8.57407	8.64181	395.352	0.539249	0.000796956	0.0469949
Zfp467	68910	1190001I08Rik|AB041616|AI426952|AV017623|EZI|MNCb-3350|Znf467	zinc finger protein 467	9.51255	9.26946	9.51408	9.63817	9.70065	9.72722	10.1165	10.0324	10.0353	9.84912	867.436	0.395797	0.00079768	0.0469949
Sox21	223227	Sox25	SRY (sex determining region Y)-box 21	9.55537	9.47832	9.83173	10.2129	9.92356	9.94803	10.349	10.4406	10.3687	10.5921	1107.25	0.475212	0.000807062	0.0473918
Triobp	110253	AI428493|EST478828|Tara|mKIAA1662	TRIO and F-actin binding protein	8.75576	8.6664	8.66895	9.67609	8.66077	8.86221	9.98046	10.0251	9.68213	9.75612	666.217	0.618417	0.000816412	0.0477841
Nfkb1	18033	NF-KB1|NF-kappaB|NF-kappaB1|p105|p50|p50/p105	nuclear factor of kappa light polypeptide gene enhancer in B cells 1_ p105	7.90529	7.99123	7.86714	8.29478	7.74965	7.96985	8.41438	8.9512	8.71052	9.05594	328.493	0.582313	0.000827078	0.0482507
Adgrl1	330814	2900070I05Rik|AI182398|CLIBA|Lec2|Lphn1|mKIAA0821	adhesion G protein-coupled receptor L1	8.21937	8.32683	8.36902	8.77424	8.58153	8.88579	9.30459	9.04523	8.84162	8.87372	432.222	0.477041	0.000834975	0.0485533
Mgat3	17309	1110038J12Rik|AI848272|GnT-III	mannoside acetylglucosaminyltransferase 3	9.87057	9.74947	9.78609	9.57935	9.76866	10.1282	10.0137	10.5149	9.91983	10.3302	1017.92	0.41166	0.000843587	0.0487376
Tmprss13	214531	BC010843|Tpmrss13	transmembrane protease_ serine 13	9.37111	9.28723	8.87079	8.49899	9.28321	8.17511	8.24099	8.3885	8.96179	8.08356	442.654	-0.578019	0.000842632	0.0487376
Arrb1	109689	1200006I17Rik|AW208571|G430100A01Rik	arrestin_ beta 1	8.0259	7.92143	8.35466	7.94737	8.07023	7.69277	7.366	7.54979	7.09698	7.55212	221.983	-0.527834	0.000855991	0.0491372
Wdpcp	216560	AV249152	WD repeat containing planar cell polarity effector	6.15805	6.23432	6.94535	6.61869	6.94903	5.68311	5.12613	5.33615	6.1392	5.4503	72.267	-0.719844	0.000855395	0.0491372
Bmp2k	140780	4933417M22Rik|AA673486|AV128808|BIKE	BMP2 inducible kinase	8.05603	7.99741	8.0266	8.09931	7.9552	8.57791	8.34917	8.62281	8.35295	8.58711	310.882	0.435886	0.000859883	0.0492029
Hebp1	15199	Hebp	heme binding protein 1	4.30032	3.81859	4.51279	3.9211	3.03725	5.98701	5.37573	5.38928	4.35151	6.16158	30.8855	0.775093	0.000869373	0.0495808
Ndufaf2	75597	1810058I14Rik|C86051|Ndufa12l|mimitin	NADH dehydrogenase (ubiquinone) 1 alpha subcomplex_ assembly factor 2	7.192	7.25598	6.64849	6.80135	7.20207	6.08336	6.60165	5.60674	6.35266	5.89509	100.306	-0.673925	0.000872023	0.0495808
Fmo2	55990	2310008D08Rik|2310042I22Rik|AW107733	flavin containing monooxygenase 2	7.75175	7.93438	8.12012	7.89474	7.93713	8.67001	8.22291	8.61446	8.16029	8.76396	303.028	0.506662	0.00087667	0.0496872
