# Supplementary material for: Exploring the transformative effects of calorie restriction on the lacrimal gland in adult mice
Source: GeroScience. 2025 Jun 28;47(5):6157–76. doi: 10.1007/s11357-025-01748-w (PMC12634954; doi:10.1007/s11357-025-01748-w)
Supplement: Supplementary file 10 — List of DEGs in conjunctiva after CR. (XLSX 4.28 MB) [file 11357_2025_1748_MOESM8_ESM.xlsx]

## Sheet: Young CR-CJ_CR vs AL
Symbol	GeneID	Alias	Description	CJ 6M AL-50W F1	CJ 6M AL-50W F3	CJ 6M AL-50W F4	CJ 6M AL-50W F5	CJ 6M CR 50W F1	CJ 6M CR 50W F2	CJ 6M CR 50W F3	CJ 6M CR 50W F4	CJ 6M CR 50W F5	baseMean	log2FoldChange	pvalue	padj
Nr1d1	217166	A530070C09Rik|R75201	nuclear receptor subfamily 1_ group D_ member 1	10.0691	8.85589	9.49758	9.97672	11.2676	11.0275	10.6446	10.7806	10.5231	1404.81	0.974367	1.90875235724838e-07	0.000103685
Obp1a	18249	OBP-1a|OBP5	odorant binding protein IA	4.22391	4.96801	5.4248	5.11329	0.981165	0	0	0	0	13.8366	-1.09971	2.62213200019246e-07	0.000138366
Eln	13717	AI385707|AI480567|E030024M20Rik	elastin	10.2927	9.55405	10.4847	10.4819	8.7663	8.92043	9.38817	8.64592	7.36641	779.511	-1.09559	2.88704785948675e-07	0.000148114
Aoc1	76507	1600012D06Rik|Abp1|DAO	amine oxidase_ copper-containing 1	0	2.72482	0	0	4.48731	5.4849	5.37677	6.18425	6.52152	30.4403	1.16284	3.16030581903898e-07	0.000157751
Serpinh1	12406	BERF-1|Cbp1|Cbp2|Hsp47|J6|Serpinh2|gp46	serine (or cysteine) peptidase inhibitor_ clade H_ member 1	9.9286	9.60484	9.73282	10.1517	8.74024	8.37605	8.829	9.27572	8.90941	671.991	-0.868182	3.29584107988706e-07	0.000160187
Ltf	17002	Csp82|Lf|MMS10R|Ms10r	lactotransferrin	8.21746	8.62115	8.16573	8.15203	9.33935	9.99357	9.76154	8.54665	9.80622	562.052	0.99443	4.9070899420072e-07	0.000232382
Atp1b1	11931	Atp4b|Atpb|Atpb-1|NKbeta1	ATPase_ Na+/K+ transporting_ beta 1 polypeptide	12.2839	11.9852	12.33	12.5489	13.104	13.1301	13.2926	12.6768	13.2138	7113.94	0.717575	6.49168595391785e-07	0.000299737
Ciart	229599	Chrono|Gm129	circadian associated repressor of transcription	2.32758	4.24447	3.68188	2.8796	6.7826	6.2516	6.32497	5.07833	5.57117	42.5504	1.17655	9.1282131043992e-07	0.000411193
Eef2k	13631	C86191|eEF-2K	eukaryotic elongation factor-2 kinase	9.23635	8.84184	9.0939	9.27539	9.87201	9.77433	9.77432	9.9237	9.95538	763.519	0.672967	1.01471665889089e-06	0.000435833
Kctd14	233529	AI449310|D7Ertd760e	potassium channel tetramerisation domain containing 14	8.55933	8.42314	8.60896	8.32548	10.0772	9.5799	8.96063	9.25168	9.60741	572.904	0.88163	9.9585631486276e-07	0.000435833
Mcpt4	17227	MMCP-4|MMCP-4A|MMCP-4B|Mcp-4|Mcp4	mast cell protease 4	7.92947	6.65638	8.17113	8.04195	5.6067	5.63061	6.80773	6.07886	6.12323	137.228	-1.11425	1.10938090397198e-06	0.000465663
Lgalsl	216551	1110067D22Rik|A530071M23|Grpa|Hspc159|Lgalsla	lectin_ galactoside binding-like	9.11818	9.05772	8.90609	9.33139	9.8899	10.172	9.42916	10.2769	10.4184	844.949	0.820033	1.79793790020541e-06	0.000721872
Thbd	21824	AI385582|CD141|TM	thrombomodulin	8.60174	8.38975	8.60498	8.29659	7.23845	7.12893	7.76332	7.16402	6.12323	237.783	-0.989377	1.78105803469516e-06	0.000721872
Cpt1a	12894	C730027G07|CPTI|Cpt1	carnitine palmitoyltransferase 1a_ liver	9.01435	9.12596	9.03298	9.01662	9.77911	9.6171	9.80111	9.66065	9.65181	697.606	0.606879	1.96523402631184e-06	0.000772253
Dhrs3	20148	Rsdr1|retSDR1	dehydrogenase/reductase (SDR family) member 3	10.5672	10.5777	10.519	10.3434	9.84476	9.91468	9.84266	9.89759	9.99509	1175.59	-0.564611	2.7542934849297e-06	0.00105977
Prr5l	72446	2600010E01Rik|4833411O04Rik|Protor-2|Protor2	proline rich 5 like	7.63492	8.09044	7.33356	7.44726	8.64867	8.70042	8.46908	8.46952	9.01516	315.746	0.846606	2.8747230745905e-06	0.00108354
Cd209a	170786	CD209|CDSIGN|CIRE|DC-SIGN|DC-SIGN1|Dcsign|SIGN-R1|SIGNR5	CD209a antigen	6.21251	6.07054	6.76262	6.69571	4.13414	4.51676	3.76034	3.73277	5.3924	50.4337	-1.11434	3.25312193619594e-06	0.00120164
Dapk1	69635	D13Ucla1|DAP-Kinase	death associated protein kinase 1	10.436	10.2628	10.5627	10.5367	9.727	9.31904	9.59683	10.0051	9.73859	1082.82	-0.681449	3.66630368728702e-06	0.00132771
Per1	18626	Per|m-rigui|mPer1	period circadian clock 1	8.36547	7.03529	6.92469	8.45064	9.71199	9.43864	9.38401	8.78645	8.92265	450.101	1.00329	4.30639150443678e-06	0.00152951
Cdc42ep2	104252	1110008C05Rik|Borg1|Cep2|D19Bwg1013e	CDC42 effector protein (Rho GTPase binding) 2	8.17796	8.22096	8.30474	8.81894	7.21972	7.26013	7.63606	7.54259	7.32712	243.899	-0.830001	4.99728000836679e-06	0.00174141
Cpa3	12873	MC-CPA	carboxypeptidase A3_ mast cell	8.69704	7.54903	9.03594	8.65304	6.69036	6.5877	7.48097	7.75592	6.92826	248.535	-0.999538	5.60246194906312e-06	0.00191615
AW551984	244810	3222402N16	expressed sequence AW551984	7.64655	7.89345	7.81918	7.88447	6.35485	6.40532	7.24426	6.63454	6.48629	155.391	-0.899115	6.9967866615204e-06	0.00234952
Plat	18791	AU020998|AW212668|D8Ertd2e|tPA	plasminogen activator_ tissue	8.81504	8.89041	8.72354	8.86745	7.95658	7.82993	8.24868	7.78302	7.12435	327.288	-0.820615	7.18693716642905e-06	0.00237028
Tgm2	21817	G[a]h|TG2|TGase2|tTG|tTGas	transglutaminase 2_ C polypeptide	13.2186	13.0985	12.8613	12.8254	11.8973	12.0255	12.6292	12.3843	12.2468	6390.95	-0.669346	7.34786333472837e-06	0.00238084
Gdap10	100504486	Gdap-ps	ganglioside-induced differentiation-associated-protein 10	7.44165	7.20947	7.96917	7.51332	8.11703	8.77441	8.54935	8.44852	9.17305	306.987	0.867475	8.92953952941251e-06	0.0028068
Tff1	21784	Bcei|PS2	trefoil factor 1	9.12235	8.51008	8.74541	8.84483	10.7027	10.354	9.49627	8.74571	10.7656	852.177	0.969059	8.96645417841166e-06	0.0028068
Slc26a2	13521	Dtd|ST-OB	solute carrier family 26 (sulfate transporter)_ member 2	7.36633	7.47817	7.33356	6.79347	8.71706	8.01118	7.57892	8.9145	9.23539	284.645	0.958271	1.02042669810814e-05	0.00314104
H2-Eb1	14969	Eb|H-2Eb|H2Eb|Ia-4|Ia4	histocompatibility 2_ class II antigen E beta	11.709	10.9	11.3118	11.3504	10.4061	10.5352	10.5869	10.8891	10.3428	1997.41	-0.686944	1.22191323891395e-05	0.00369959
Ptpn14	19250	C130080N23Rik|OTTMUSG00000022087|PTP36	protein tyrosine phosphatase_ non-receptor type 14	9.84152	9.8225	9.7635	9.78354	10.094	10.5627	10.3693	10.6506	10.55	1177.7	0.596423	1.46596177662539e-05	0.00436691
Tmem57	66146	1110007C24Rik|9230118A01Rik|AI317300|AI606104|C61	transmembrane protein 57	9.96618	10.0349	10.0227	10.3056	10.7719	10.6249	10.5343	10.9979	10.6998	1429.45	0.589264	1.50663104362921e-05	0.00441682
Fkbp5	14229	D17Ertd592e|Dit1|FKBP-5|FKBP51	FK506 binding protein 5	8.13735	8.44654	8.37655	8.27982	9.31749	9.44061	9.36512	8.88978	8.70623	460.995	0.734254	1.55697629816323e-05	0.00449309
Lcn2	16819	24p3|AW212229|Sip24	lipocalin 2	6.86746	8.96033	7.49713	7.37014	9.26135	8.87728	9.34599	9.23215	9.70833	458.291	0.955025	1.90114923631974e-05	0.00537441
Pdzrn4	239618	1110017D07Rik|LNX4|SAMCAP3L|mKIAA3027	PDZ domain containing RING finger 4	7.17894	7.60831	7.39017	7.77504	6.66289	6.1392	6.21676	6.22434	6.62233	126.366	-0.865554	1.92057480702867e-05	0.00537441
Srpk2	20817	AW226533|AW492537|AW547358|Wbp6|mSRPK2	serine/arginine-rich protein specific kinase 2	10.4436	10.367	10.5627	10.491	10.9156	10.9949	10.8882	11.1468	11.2658	1805.89	0.538414	1.95208773447499e-05	0.00538106
Myo10	17909	AW048724|D15Ertd600e|mKIAA0799	myosin X	10.1096	10.2469	9.98029	10.2848	10.6832	10.7806	10.523	10.9038	10.9303	1478.94	0.560753	2.36334294023042e-05	0.00641891
Spon2	100689	2310045I24Rik|AI504350|M-spondin|Mindin|Mspondin	spondin 2_ extracellular matrix protein	7.68086	7.26316	7.7844	7.3859	6.54744	6.11959	6.82011	5.49363	5.9786	124.634	-0.919004	2.4451490653369e-05	0.00654485
Sec22c	215474	4932412K21|5930407I15Rik|C530046H07|Sec22l3	SEC22 vesicle trafficking protein homolog C (S. cerevisiae)	8.37249	7.81654	8.1765	8.29242	8.87205	8.8918	8.72421	9.13032	9.23273	408.798	0.691868	2.83003998741248e-05	0.00746686
Npas2	18143	MOP4|bHLHe9	neuronal PAS domain protein 2	7.07954	7.38438	7.127	6.86268	6.3024	5.76293	5.75758	5.86727	6.05272	95.7306	-0.874595	2.98686716423438e-05	0.00776964
Cdo1	12583	1300002L19Rik|Cdo|D18Ucla3	cysteine dioxygenase 1_ cytosolic	12.1875	11.9014	11.9216	11.8403	12.8725	12.7615	12.4207	12.5286	12.3358	5225.64	0.572681	3.04791099402049e-05	0.00781832
Cldn1	12737	AI596271	claudin 1	7.85126	8.114	8.01788	8.21514	9.52055	8.96232	8.59329	8.75942	8.77718	394.101	0.752645	3.10019273563858e-05	0.00784349
Mmp9	17395	AW743869|B/MMP9|Clg4b|MMP-9|pro-MMP-9	matrix metallopeptidase 9	9.21894	8.35061	9.19534	8.72294	7.93378	7.15807	8.23949	8.09555	7.32712	338.42	-0.847569	3.21265606892766e-05	0.00801818
Tfdp2	211586	1110029I05Rik|A330080J22Rik|DP-3|DP3	transcription factor Dp 2	9.52629	9.54107	9.40904	9.6299	9.96212	10.1419	9.99375	10.3759	10.1801	953.485	0.557814	3.29538050241188e-05	0.00811498
Prelp	116847	7330409J17Rik|SLRR2A	proline arginine-rich end leucine-rich repeat	8.18993	8.36049	8.6443	8.18393	6.97361	7.03782	7.86241	7.52665	6.77612	231.823	-0.830194	3.3702185109961e-05	0.00819007
Avpi1	69534	2310008N12Rik|AA410041|VIT32|esu|mVIT32	arginine vasopressin-induced 1	8.82275	9.26927	8.7705	8.99109	9.72035	9.55274	9.60042	9.75946	9.55737	666.386	0.598333	3.58903851340519e-05	0.00860857
Col6a3	12835	AI507288|Col6a-3	collagen_ type VI_ alpha 3	9.98805	9.61726	9.90458	9.72589	8.88697	8.34683	9.43722	8.96565	8.0241	649.968	-0.798011	3.85216285546474e-05	0.00912123
Ifi202b	26388	Ifbip-1|Ifi202|Ifi202a|p202	interferon activated gene 202B	10.1652	10.7436	10.1221	10.393	11.3075	11.1576	10.6576	11.035	11.5243	1865.64	0.679274	3.92655731940251e-05	0.00917969
Aldoc	11676	AI847350|AU040929|Aldo3|Scrg2	aldolase C_ fructose-bisphosphate	5.7129	5.41006	5.49531	6.14881	8.13714	6.72384	6.9384	6.7351	6.96712	104.839	0.947828	4.05821842591792e-05	0.0093689
Bcl3	12051	AI528691|Bcl-3	B cell leukemia/lymphoma 3	8.49005	9.5519	8.53975	8.81021	8.03369	8.19109	7.7111	7.80962	7.82698	348.606	-0.791436	4.16272467725433e-05	0.00939657
Msln	56047	MPF	mesothelin	6.25869	5.24911	5.38821	5.69698	8.21487	7.85388	7.54949	7.21466	5.35383	122.731	0.978588	4.17195663935128e-05	0.00939657
Adh6a	69117	1810009C16Rik|Adh5a	alcohol dehydrogenase 6A (class V)	9.0672	9.25079	9.16051	8.85901	8.44197	8.48738	8.25325	8.13815	8.54865	426.795	-0.627993	4.69065325625173e-05	0.0104376
Abcc4	239273	D630049P08Rik|MOATB|MRP4	ATP-binding cassette_ sub-family C (CFTR/MRP)_ member 4	9.7596	9.99899	9.69587	9.57596	10.5433	10.353	10.1218	10.3614	10.5329	1131.67	0.567006	4.90631763870038e-05	0.0107875
1700011B04Rik	100503727	-	RIKEN cDNA 1700011B04 gene	2.72846	1.08553	1.05367	1.89742	4.54864	5.73742	3.65371	4.42566	6.57281	23.5084	0.898579	5.03295653823561e-05	0.0109357
Aqp5	11830	-	aquaporin 5	10.2843	10.4176	10.5841	10.542	11.0575	10.9068	10.8289	11.3586	11.1432	1821.06	0.55509	5.2644975916363e-05	0.0109548
C3	12266	AI255234|ASP|HSE-MSF|Plp	complement component 3	10.6561	10.9034	10.7927	10.4391	9.89138	9.29301	10.2992	10.1409	9.67937	1274.25	-0.687759	5.27898955486419e-05	0.0109548
Ccnd1	12443	AI327039|CycD1|Cyl-1|PRAD1|bcl-1|cD1	cyclin D1	12.6815	12.9421	12.4744	12.5893	13.1204	13.3274	13.0093	13.5028	13.6964	8732.72	0.599232	5.17893904070293e-05	0.0109548
Dgat2	67800	0610010B06Rik|ARAT|DGAT-2	diacylglycerol O-acyltransferase 2	9.06936	8.70888	9.25752	9.20606	9.79659	9.93305	9.82895	9.45279	10.6549	804.311	0.749042	5.21684377215835e-05	0.0109548
Rnf112	22671	ZNF179|Zfp179|bfp	ring finger protein 112	6.14856	5.80698	6.03449	6.37094	4.77081	3.39482	4.90517	4.12042	4.31026	41.2503	-0.964179	5.52000041159365e-05	0.0113277
Rcn3	52377	6030455P07Rik|D530026G20Rik|D7Ertd671e|RLP49	reticulocalbin 3_ EF-hand calcium binding domain	8.70262	8.38491	8.63652	8.93863	7.57699	7.95695	8.1974	7.76954	7.59032	308.27	-0.709716	5.58248822436903e-05	0.01133
Syk	20963	Sykb	spleen tyrosine kinase	8.21746	7.59999	7.93152	7.79878	6.64895	6.6299	7.22576	6.55817	7.21322	171.24	-0.801129	5.73843277622503e-05	0.0115199
Wnt2	22413	2610510E18Rik|Int1l1|Irp|Mirp|Wnt-2|Wnt2a	wingless-type MMTV integration site family_ member 2	8.09979	8.32054	8.53138	8.08603	7.35463	6.51449	7.54203	7.43566	6.07661	212.093	-0.858382	6.43501467602424e-05	0.0127794
Cbln1	12404	AI323299	cerebellin 1 precursor protein	9.5025	9.40202	9.32199	9.71501	8.42571	9.1577	8.4493	8.53872	8.85521	552.543	-0.669559	6.90313081530683e-05	0.0135632
Ace2	70008	2010305L05Rik	angiotensin I converting enzyme (peptidyl-dipeptidase A) 2	5.69062	6.53942	6.40791	6.7083	7.4299	7.05857	7.35049	7.68587	8.36203	147.668	0.879741	7.04181172724747e-05	0.01369
Smpdl3b	100340	1110054A24Rik|AU045240|Asml3b	sphingomyelin phosphodiesterase_ acid-like 3B	6.24346	6.18622	6.64348	5.97217	7.44611	7.68399	6.85663	7.37463	7.33704	125.099	0.820836	7.33578948175955e-05	0.014113
Adamts4	240913	3830423K05|ADAM-TS4|ADAMTS-2|ADMP-1|mKIAA0688	a disintegrin-like and metallopeptidase (reprolysin type) with thrombospondin type 1 motif_ 4	5.24719	7.1192	5.88493	6.16716	5.05067	4.39151	4.41108	3.61707	3.94544	44.6716	-0.950738	7.56397521018186e-05	0.014339
Bcl11b	58208	9130430L19Rik|AI604821|B630002E05Rik|BCL-11B|Ctip2|Rit1	B cell leukemia/lymphoma 11B	8.77589	9.17159	8.69761	8.75969	9.63632	9.60481	8.97455	10.1707	10.591	736.356	0.797704	7.60852476669466e-05	0.014339
Skap2	54353	2610021A10Rik|AA960083|BB137539|RA70|SKAP-HOM|Saps|Scap2|mSKAP55R	src family associated phosphoprotein 2	8.93126	9.05468	9.0389	8.97815	8.26598	8.26884	8.2759	8.25887	8.63161	407.823	-0.585316	8.3382689309439e-05	0.0155555
Rsad1	237926	B430319G23|BC056485	radical S-adenosyl methionine domain containing 1	9.59689	8.94399	8.8365	9.1518	10.1556	10.1149	9.41902	9.85033	10.2487	817.523	0.690944	8.9008248357108e-05	0.0164389
Crisp1	11571	AW324342|Aeg1|CRISP-1	cysteine-rich secretory protein 1	7.25684	6.77938	7.55605	7.98619	4.13414	4.51676	4.47511	6.57378	6.39426	104.178	-0.940759	9.0135222523115e-05	0.0164823
Lmo7	380928	C78582|FBXO20|Gm914|mKIAA0858	LIM domain only 7	12.22	12.513	12.4307	12.1018	12.8212	12.8669	12.6445	13.0185	12.9422	6422.38	0.497713	9.32008555855269e-05	0.0168758
Prr13	66151	1110020C13Rik|2010324E22Rik	proline rich 13	10.7077	11.0969	10.6666	10.7894	9.866	10.1956	9.9992	10.3192	10.4507	1450.6	-0.576406	9.51090602113982e-05	0.0170541
Adh7	11529	AI325182|Adh-3|Adh-3e|Adh-3t|Adh3|Adh3-e|Adh3-t|Adh4|Adt-1	alcohol dehydrogenase 7 (class IV)_ mu or sigma polypeptide	13.2444	13.3266	13.2379	13.3865	13.7183	13.8346	13.6568	14.1548	14.7544	14135.5	0.667254	9.64015722821313e-05	0.0171196
Col5a1	12831	AI413331	collagen_ type V_ alpha 1	9.91063	9.45373	9.67134	10.1013	8.9423	8.86849	9.33309	9.08749	8.1134	665.977	-0.723327	9.75968382331902e-05	0.0171668
Klhl13	67455	1200009K10Rik|AI451128|Bklhd2|D130072F20Rik	kelch-like 13	7.3522	7.24192	7.65946	8.01687	5.77012	6.54422	7.07896	5.98863	6.00373	130.857	-0.863199	0.000102768	0.0177385
Plekhs1	226245	9930023K05Rik	pleckstrin homology domain containing_ family S member 1	11.7905	11.7883	11.6245	10.989	10.2919	10.9046	10.3788	10.2346	11.3067	2277.79	-0.728987	0.000102713	0.0177385
Vav2	22325	2810040F13Rik|AI847175	vav 2 oncogene	9.1512	9.07283	9.06521	9.29221	8.53961	8.75865	8.21157	7.63472	7.97411	423.619	-0.714826	0.000111113	0.0190014
Ly6a	110454	Ly-6A.2|Ly-6A/E|Ly-6E.1|Sca-1|Sca1|TAP	lymphocyte antigen 6 complex_ locus A	13.208	13.4749	13.2505	13.2205	12.7757	12.8443	12.9734	12.3667	12.6114	8230.75	-0.515239	0.000129598	0.0219592
St3gal1	20442	5330418N22Rik|AI467004|ST3GalI|Siat4|Siat4a|St3gal-1	ST3 beta-galactoside alpha-2_3-sialyltransferase 1	9.57577	9.81533	9.54821	9.7336	8.87804	8.81461	9.42309	8.82607	8.95522	645.84	-0.594477	0.000133197	0.0223638
Cdh11	12552	Cad11|OSF-4	cadherin 11	8.99175	8.34564	8.85001	9.10734	8.08116	7.93467	8.31141	8.12762	7.84099	353.388	-0.664369	0.000135012	0.0224644
Cirbp	12696	Cirp|R74941	cold inducible RNA binding protein	9.87649	9.44911	9.77063	9.46721	11.3501	10.5408	10.465	10.387	9.74791	1213.75	0.742532	0.000139179	0.0225868
Lhfpl2	218454	6030465B15|AI447312|AW050335|mKIAA0206|vgim	lipoma HMGIC fusion partner-like 2	5.47287	7.10751	6.74825	6.69571	4.82139	4.97537	4.99526	5.70674	4.53378	61.2774	-0.905611	0.000139417	0.0225868
Ocm	18261	-	oncomodulin	9.00986	9.4234	9.08535	8.88696	8.10177	8.40875	8.45724	8.60095	8.45608	435.028	-0.61238	0.000139146	0.0225868
Ccl7	20306	MCP-3|Scya7|fic|marc|mcp3	chemokine (C-C motif) ligand 7	5.01583	7.77279	4.26968	4.6218	3.77218	3.63481	3.65371	3.93957	2.44167	38.3785	-0.856471	0.000149653	0.0240343
Cpxm2	55987	4632435C11Rik|CPX-2|Cpx2	carboxypeptidase X 2 (M14 family)	9.03882	9.39242	9.18738	8.43557	8.14212	8.38018	8.40067	8.19474	8.1975	406.493	-0.663694	0.000156645	0.0245177
Sord	20322	Sdh-1|Sdh1|Sodh-1	sorbitol dehydrogenase	8.69424	8.55812	8.52718	8.61677	9.22659	9.32548	9.53809	9.20736	8.8994	510.708	0.579366	0.000155135	0.0245177
Steap1	70358	2410007B19Rik|Prss24|Steap	six transmembrane epithelial antigen of the prostate 1	6.22807	6.73447	7.13806	6.38669	5.82072	4.88531	5.53534	5.03391	4.46305	64.9156	-0.887226	0.000155365	0.0245177
Slc35f5	74150	1300003P13Rik|AI646727	solute carrier family 35_ member F5	9.51841	9.68373	9.70891	9.58623	9.1495	8.85669	9.15641	8.67876	9.13943	636.47	-0.553915	0.000158481	0.0245965
H2-Ab1	14961	AI845868|Abeta|H-2Ab|H2-Ab|I-Abeta|IAb|Ia-2|Ia2|Rmcs1	histocompatibility 2_ class II antigen A_ beta 1	11.0915	10.7179	11.0819	10.5243	9.91486	10.148	10.3189	10.5378	9.88442	1478.53	-0.604114	0.000165074	0.0254063
Ythdf2	213541	9430020E02Rik|HGRG8|NY-REN-2	YTH domain family 2	10.1011	10.2903	9.94608	10.217	10.6625	10.6275	10.4261	10.9605	10.9458	1451.34	0.536354	0.000170799	0.0260702
C2cd4b	75697	3300001A09Rik|Fam148b	C2 calcium-dependent domain containing 4B	5.15254	6.67234	4.09905	6.85137	2.96687	3.25797	3.27639	0	4.53378	34.7119	-0.832692	0.000181284	0.0274438
Cyp2b10	13088	Cyp2b|Cyp2b20|p16	cytochrome P450_ family 2_ subfamily b_ polypeptide 10	4.8648	3.1465	2.67333	4.56756	6.89313	6.15855	6.39284	4.03283	6.90177	52.1503	0.883728	0.000186795	0.0280481
Il6ra	16194	CD126|IL-6R|IL-6R-alpha|IL-6RA|Il6r	interleukin 6 receptor_ alpha	6.30343	6.52191	6.05797	5.72203	7.44611	7.26906	7.19757	7.18449	6.86109	113.156	0.774676	0.000192407	0.0286577
Fcrls	80891	2810439C17Rik|9330158F12|FcRH2sc|Fcrh2|IFGP2|IgSR|MMAN-g|Msr2|moFcRH2sc	Fc receptor-like S_ scavenger receptor	6.91629	6.27252	7.20271	6.92872	3.13627	3.63481	5.85706	5.78924	4.8432	69.0458	-0.88986	0.000209028	0.0308843
Ccl9	20308	CCF18|MRP-2|Scya10|Scya9	chemokine (C-C motif) ligand 9	6.8872	8.04825	7.51421	8.0118	6.53234	6.07954	6.94971	6.57378	6.65443	143.866	-0.798395	0.000218672	0.0318004
Dusp18	75219	4930527G07Rik|AI430870|BB028064|DSP18|DUSP20|LMWDSP20	dual specificity phosphatase 18	7.03602	7.07185	7.49713	7.97581	8.00115	8.77127	8.23949	8.14339	8.75515	266.597	0.747706	0.000218633	0.0318004
C1qa	12259	AI255395|C1q	complement component 1_ q subcomponent_ alpha polypeptide	10.0863	9.80451	10.1741	9.91967	9.31087	9.09128	9.57691	9.64597	9.19231	825.186	-0.554882	0.000247058	0.0355558
Muc5b	74180	2300002I04Rik|A130042M24|AV085033|MUC5|MUC9|mucin 5b	mucin 5_ subtype B_ tracheobronchial	8.69704	8.60044	8.46705	7.99649	9.57684	9.00571	9.23248	8.73535	10.3105	553.188	0.762272	0.000248346	0.0355558
Leo1	235497	Gm185	Leo1_ Paf1/RNA polymerase II complex component_ homolog (S. cerevisiae)	7.93422	8.58788	8.78112	8.09565	7.64877	7.53647	7.13949	7.4011	7.76952	249.822	-0.703388	0.000250519	0.0355911
Dkk2	56811	-	dickkopf homolog 2 (Xenopus laevis)	9.43876	9.46064	9.26511	9.65937	8.38004	8.51391	8.87125	9.20985	8.47866	547.709	-0.628268	0.000256414	0.0361504
Herpud1	64209	Herp|Mifl|SUP	homocysteine-inducible_ endoplasmic reticulum stress-inducible_ ubiquitin-like domain member 1	10.3578	10.3732	10.2551	10.1308	10.9127	10.5843	11.0174	10.5857	10.9983	1565.66	0.500655	0.000281068	0.039326
Loxl2	94352	1110004B06Rik|4930526G11Rik|9430067E15Rik	lysyl oxidase-like 2	8.61659	8.64156	8.3339	8.30491	7.66962	7.69065	8.00478	7.89282	7.31713	276.219	-0.633343	0.000291907	0.0405355
Nfil3	18030	AV225605|E4BP4	nuclear factor_ interleukin 3_ regulated	6.09866	7.19849	6.49652	6.80524	5.13307	3.10678	5.19859	5.84173	3.45596	61.9211	-0.866373	0.00030394	0.0418915
Deptor	97998	Depdc6	DEP domain containing MTOR-interacting protein	8.90004	8.9797	8.63262	8.65304	9.11443	9.50251	9.46705	9.30406	9.71405	581.373	0.560273	0.000311454	0.0426092
Dok2	13449	DokR|Frip	docking protein 2	5.01583	6.27252	6.25373	5.32428	3.55024	4.18053	4.59523	4.20299	3.72136	33.6285	-0.863758	0.000323075	0.043874
Kmt2e	69188	1810033J14Rik|9530077A04Rik|D230038D11Rik|Mll5|NKp44L	lysine (K)-specific methyltransferase 2E	12.7903	12.7061	12.7495	12.8065	13.2908	13.1088	12.9511	13.3973	13.4398	8497.94	0.449725	0.000328979	0.0443498
Pbx3	18516	-	pre B cell leukemia homeobox 3	9.37206	9.40441	9.16051	9.09541	10.4215	9.98818	9.7159	9.81958	9.60741	818.035	0.586192	0.000338632	0.0453202
Thsd4	207596	ADAMTSL-6|ADAMTSL6|AI585901|Adamtsl4|B230114P05Rik	thrombospondin_ type I_ domain containing 4	9.60585	9.53672	9.45841	9.54296	8.63106	8.54366	9.23941	9.10907	8.37171	579.989	-0.612368	0.000348275	0.0462755
Casp14	12365	MICE|mini-ICE	caspase 14	5.59787	4.55109	5.35067	5.29118	6.63488	7.08914	5.65074	6.69286	6.57281	69.6959	0.833604	0.000358698	0.0473199
A730046J19Rik	319764	-	RIKEN cDNA A730046J19 gene	7.85628	7.41316	7.53946	7.86211	8.26141	8.25092	8.18788	8.70733	8.68696	282.788	0.631695	0.000382057	0.0496917
Casz1	69743	2410019P08Rik|AV096627|BC040081|Cst|D4Ertd432e	castor zinc finger 1	10.4436	10.5093	10.2765	10.3354	10.8615	10.7704	10.673	11.1098	11.2813	1701.33	0.507648	0.000381321	0.0496917
Sec16b	89867	Lztr2|Rgpr|Rgpr-p117	SEC16 homolog B (S. cerevisiae)	6.72124	6.33401	5.77585	5.67149	4.28593	4.39151	5.03829	5.12143	3.13047	44.4293	-0.851926	0.00039069	0.0504591
Arid5b	71371	4930580B11|5430435G07Rik|AI467247|Desrt|Mrf2|Mrf2alpha|Mrf2beta	AT rich interactive domain 5B (MRF1-like)	10.1428	10.2483	10.488	10.1343	10.6875	10.8046	10.5068	11.2456	10.9826	1582.45	0.538949	0.000399453	0.0508674
Dpysl3	22240	CRMP-4|DRP-3|TUC4|ULIP-1|Ulip|Ulip1	dihydropyrimidinase-like 3	10.4022	10.3298	10.4585	10.2104	9.79659	9.54357	9.95498	10.0007	9.8222	1086.78	-0.476728	0.000398317	0.0508674
Postn	50706	A630052E07Rik|AI747096|OSF-2|Osf2|PLF|PN	periostin_ osteoblast specific factor	11.247	11.0511	11.3994	11.1597	10.6042	10.493	10.8889	10.7586	9.93593	1904.24	-0.566714	0.000402113	0.0508674
Coq10b	67876	1500041J02Rik|1700030I21Rik|9530077A17Rik|AV002237|AW742641	coenzyme Q10 homolog B (S. cerevisiae)	8.25211	8.17128	8.17113	8.55538	9.12705	8.93733	8.80429	8.70379	9.02747	409.314	0.554978	0.000410396	0.0512135
Dbnl	13169	Abp1|SH3P7|mAbp1	drebrin-like	10.023	10.2589	10.0122	9.94781	9.3566	9.5454	9.61648	9.63113	9.62169	893.955	-0.466225	0.000408002	0.0512135
Wee1	22390	Wee1A	WEE 1 homolog 1 (S. pombe)	8.45743	8.17689	7.77734	8.23702	8.90174	9.17444	8.80117	8.44003	9.35007	406.12	0.645957	0.000417319	0.051728
Bcl2a1b	12045	A1-b	B cell leukemia/lymphoma 2 related protein A1b	4.82443	5.41006	5.93652	5.1871	3.28785	1.53786	4.34408	2.02632	2.70948	22.5693	-0.802481	0.000445351	0.0544426
Gm5938	546335	EG546335|OBP6	predicted gene 5938	4.09411	4.48032	4.42225	3.33413	0	0	0	0	0	7.43607	-0.629035	0.000447197	0.0544426
H2-Aa	14960	Aalpha|H-2Aa|H2Aa|I-Aalpha|IAalpha|Ia-1|Ia1	histocompatibility 2_ class II antigen A_ alpha	12.0153	11.2051	11.7831	12.0771	10.7394	11.0664	11.1367	11.4581	11.1857	2842.76	-0.580986	0.000448063	0.0544426
Gas7	14457	AW124766|B230343A10Rik|Gas7-cb	growth arrest specific 7	8.88295	9.04245	8.8331	8.55189	7.49367	7.57298	8.26688	8.55846	7.51365	340.018	-0.69552	0.000452786	0.0546569
Klf11	194655	9830142A17|D12Ertd427e|Tieg2|Tieg2b|Tieg3	Kruppel-like factor 11	6.0644	5.29106	6.12622	6.14881	7.54724	6.72384	6.82011	7.32939	6.68583	100.822	0.776094	0.000462844	0.0555083
Col16a1	107581	2700007F12Rik|A530052M23Rik|AI838662|CA1F	collagen_ type XVI_ alpha 1	8.90489	8.90737	9.00305	8.86183	8.16188	7.87157	8.67394	8.27805	7.74737	375.904	-0.618477	0.000470295	0.0560379
Nrg2	100042150	Don1|NTAK	neuregulin 2	7.50687	7.45989	7.52267	7.3542	8.15204	8.33412	7.67747	8.30634	8.51845	243.509	0.632731	0.000476839	0.0564535
Fn1	14268	E330027I09|Fn|Fn-1	fibronectin 1	9.63093	9.49694	9.87348	9.55695	8.90467	8.67712	9.2959	9.26375	8.72902	639.316	-0.565037	0.000486086	0.0571817
Ccl6	20305	MRP-1|Scya6|c10	chemokine (C-C motif) ligand 6	10.207	10.8412	10.4057	10.7343	9.7759	9.41469	9.90356	9.91912	10.2991	1201.4	-0.583349	0.000500709	0.0583996
Clic6	209195	5730466J16Rik|AL022908|AW045520|CLIC1L	chloride intracellular channel 6	6.19679	5.55484	5.05633	4.91034	7.15217	6.79975	6.60803	6.01172	7.33704	83.5679	0.813683	0.000505694	0.0583996
Ube2o	217342	9630022H21|B230113M03Rik|E2-230K|mKIAA1734	ubiquitin-conjugating enzyme E2O	7.56926	7.68111	7.47112	7.87333	8.22899	8.58715	8.07877	8.38803	8.39089	269.303	0.589536	0.000505926	0.0583996
Camk4	12326	A430110E23Rik|AI666733|CaMKIV|CaMKIV/Gr|D18Bwg0362e	calcium/calmodulin-dependent protein kinase IV	4.02455	4.61855	3.41714	4.39141	5.51749	5.83687	5.88089	6.10056	5.14378	36.5972	0.831715	0.000522151	0.0598981
Sh3bp2	24055	3BP2	SH3-domain binding protein 2	8.43749	9.00513	8.45383	8.21954	7.53214	8.13846	7.92106	7.55836	7.53966	287.115	-0.650618	0.000525802	0.0599447
Eppk1	223650	6230424I18Rik|EPIPL|EPIPL1|EPPK	epiplakin 1	10.6951	10.5861	9.90458	10.0953	11.0562	11.0129	10.8845	10.7509	11.2156	1714	0.554246	0.000534441	0.0605558
Cxcl14	57266	1110031L23Rik|1200006I23Rik|AI414372|BMAC|BRAK|KS1|Kec|MIP-2g|MIP2gamma|NJAC|Scyb14|bolekine	chemokine (C-X-C motif) ligand 14	7.03602	7.53164	6.46173	7.15709	5.93997	5.73742	6.32497	6.28246	5.35383	94.6422	-0.774767	0.000540731	0.0607344
Pcdhb5	93876	Pcdhb4A|PcdhbE	protocadherin beta 5	4.45299	4.80383	4.56022	4.56756	1.55979	2.74651	2.54284	1.0176	0	11.8499	-0.731792	0.000543584	0.0607344
Pou3f1	18991	Oct-6|Oct6|Otf-6|Otf6|Scip|Test1|Tst-1|Tst1	POU domain_ class 3_ transcription factor 1	4.69609	4.91533	4.90914	5.84113	5.9169	6.45312	7.06862	6.28246	6.52152	65.1612	0.811376	0.000545883	0.0607344
Nfam1	74039	4921501M20Rik|Cnaip	Nfat activating molecule with ITAM motif 1	6.67658	6.04625	7.02344	7.3542	5.35531	5.73742	5.97247	5.70674	4.38868	75.9275	-0.810548	0.00057003	0.0630412
Basp1	70350	2610024P12Rik|CAP-23|CAP23|Ckap3|NAP-22|NAP22	brain abundant_ membrane attached signal protein 1	7.80014	9.0363	8.30964	7.8105	6.97361	7.14842	7.44145	7.85501	6.88833	230.229	-0.741583	0.00059227	0.0638355
Car11	12348	Ca11	carbonic anhydrase 11	4.78291	3.73809	4.68614	3.04753	5.35531	5.9072	5.88089	5.9413	6.00373	39.0418	0.825757	0.000584947	0.0638355
Ppp2r2c	269643	6330548O06Rik|IMYPNO|IMYPNO1|PR52	protein phosphatase 2_ regulatory subunit B_ gamma	8.73836	9.09964	9.07676	8.75059	9.21007	9.85513	9.89187	9.35235	9.49226	642.19	0.569765	0.000593835	0.0638355
Wnt7b	22422	Wnt-7b	wingless-type MMTV integration site family_ member 7B	8.50609	8.42785	8.11064	8.51296	9.21244	9.29082	8.81978	8.7898	8.99963	440.729	0.555689	0.000586112	0.0638355
Zc3h6	78751	4631426G04Rik|4833425H18Rik|AU024389|AW060453|Zc3hdc6|mKIAA2035	zinc finger CCCH type containing 6	8.09556	7.85201	8.3387	8.38942	8.91052	8.8085	8.66368	8.78645	8.83084	376.294	0.542337	0.000594493	0.0638355
Tnfaip6	21930	TSG-6|Tnfip6|Tsg6	tumor necrosis factor alpha induced protein 6	6.99114	8.51894	6.352	6.25559	5.17257	6.1392	5.70515	6.18425	5.84591	103.565	-0.820308	0.000611096	0.0652389
Prag1	NA	NA	NA	7.11344	7.80934	7.22363	7.8508	6.3024	6.65737	5.92741	6.22434	7.08955	131.753	-0.746482	0.000615774	0.0653605
Ank3	11735	2900054D09Rik|AI314020|Ank-3|AnkG|Ankyrin-3|Ankyrin-G	ankyrin 3_ epithelial	9.71613	9.82429	10.1538	10.0723	10.4748	10.5499	10.851	10.7363	10.0847	1279.51	0.536474	0.000627784	0.0662545
Il4ra	16190	CD124|Il4r	interleukin 4 receptor_ alpha	8.47383	9.38275	9.33166	7.78101	6.98474	7.58734	8.2759	8.21975	7.07777	326.722	-0.772901	0.000634695	0.0666033
Slc16a9	66859	1200003C15Rik|4930425B13Rik|AI552636	solute carrier family 16 (monocarboxylic acid transporters)_ member 9	8.49969	8.09044	8.15488	8.74755	7.33735	7.05857	7.65691	8.06828	7.44191	253.274	-0.67045	0.000639776	0.0667572
Galnt18	233733	2900011G21Rik|BC024988|Galntl4	UDP-N-acetyl-alpha-D-galactosamine:polypeptide N-acetylgalactosaminyltransferase 18	9.68265	10.3082	9.74372	9.38726	8.96216	9.38008	9.26	9.12504	8.84828	711.681	-0.587656	0.000650025	0.0670688
Krt23	94179	CK23|Haik1|K23|Krt1-23	keratin 23	10.0473	10.1377	9.57288	9.14255	10.6951	10.8794	10.3975	10.1144	10.3757	1203.33	0.614448	0.000647044	0.0670688
Tmprss11e	243084	A030012E10|AY787860|DESC1|TTSP	transmembrane protease_ serine 11e	6.02932	6.25142	6.23325	5.1871	6.64895	6.76229	6.84456	7.49422	7.57363	104.31	0.7675	0.000659015	0.0676186
Zfp618	72701	2810031P15Rik|2810040O04Rik|AI415580|AI505139|D430033D05Rik|Nedd10|Znf618|bM257P7.1	zinc finger protein 618	8.51563	8.89041	8.51026	8.53079	9.30865	9.18862	8.75678	9.56242	9.54244	524.223	0.579969	0.000663225	0.0676746
Clip4	78785	1700024K14Rik|1700074B05Rik|4833417L20Rik|5830409B12Rik|Rsnl2	CAP-GLY domain containing linker protein family_ member 4	11.2944	11.3305	11.553	11.735	11.8259	11.968	11.835	12.1201	12.1121	3517.77	0.448466	0.000669653	0.0679551
Cd209f	69142	1810029C22Rik|AI647041|SIGNR8	CD209f antigen	7.94367	7.62481	8.26493	7.41691	6.09191	6.48413	6.48902	7.64952	5.69977	157.042	-0.78146	0.000686252	0.0688825
Mgst1	56615	1500002K10Rik|Gst	microsomal glutathione S-transferase 1	9.90217	10.1647	10.4717	9.91425	10.8645	10.661	10.8096	10.2674	11.5259	1548.91	0.620863	0.00068535	0.0688825
Mien1	103742	1810046J19Rik|AI463380|Rdx12	migration and invasion enhancer 1	9.24593	9.63975	9.83661	9.53768	8.50134	8.62938	9.11179	8.98912	9.20049	606.844	-0.57281	0.000707542	0.0706356
Pak6	214230	4732456M09	p21 protein (Cdc42/Rac)-activated kinase 6	7.7579	7.81654	7.57245	7.85647	8.51677	8.59428	8.13931	8.20979	8.52714	283.853	0.564105	0.000711814	0.0706801
Fbn2	14119	BC063774|Fib-2|mKIAA4226|sne|sy	fibrillin 2	5.24719	6.33401	6.19138	4.99497	3.77218	3.10678	4.53642	1.0176	0	29.2365	-0.739166	0.000741046	0.0729245
Tns3	319939	BC023928|F830010I22Rik|TEM6|Tens1	tensin 3	9.81215	9.75852	9.62491	9.89648	10.2382	10.4025	10.0978	10.2036	10.2382	1060.34	0.428124	0.000742315	0.0729245
4933412E12Rik	71086	-	RIKEN cDNA 4933412E12 gene	5.64499	4.96801	5.18989	5.97217	3.425	1.9469	4.0398	4.03283	4.04565	26.1714	-0.796078	0.000791994	0.0773933
Acat2	110460	AW742799|Tcp-1x|Tcp1-rs1	acetyl-Coenzyme A acetyltransferase 2	8.12494	8.69332	8.39049	8.25	9.29753	8.85965	8.77914	8.95378	9.12804	434.736	0.550999	0.000844483	0.0808122
Cracr2a	381812	Efcab4b|Gm1073|Gm462	calcium release activated channel regulator 2A	1.77052	2.45644	3.68188	0.932433	3.66547	6.03834	4.1221	4.61851	6.43178	24.5958	0.730472	0.000832457	0.0808122
Cxcl5	20311	AMCF-II|ENA-78|GCP-2|LIX|Scyb5|Scyb6	chemokine (C-X-C motif) ligand 5	7.17091	9.36568	7.62056	7.73868	5.66326	5.06013	5.62274	5.52607	7.3469	171.93	-0.770564	0.000844171	0.0808122
Ptprz1	19283	AI850339|DSD-1-PG|PTPbeta|PTPzeta|Ptprz|Ptpz|R-PTP-zeta|RPTPz|Rptpbeta	protein tyrosine phosphatase_ receptor type Z_ polypeptide 1	9.17747	9.16314	9.00002	9.34556	9.45998	10.1149	9.26227	10.1356	10.202	781.775	0.593104	0.000838414	0.0808122
Adgre1	13733	DD7A5-7|EGF-TM7|Emr1|F4/80|Gpf480|Ly71|TM7LN3	adhesion G protein-coupled receptor E1	6.90666	6.39299	7.50569	7.40922	5.00764	5.21604	4.99526	6.5424	6.33608	91.3296	-0.790279	0.000854318	0.0809149
Ahdc1	230793	D030015G18Rik	AT hook_ DNA binding motif_ containing 1	9.74345	9.77709	9.79878	9.99224	10.3747	10.2742	9.98553	10.5168	10.5806	1134.56	0.477696	0.000853553	0.0809149
Kif1c	16562	B430105J22Rik|D11Bwg1349e|Ltxs1	kinesin family member 1C	10.6804	10.66	10.776	11.0533	11.405	11.3238	11.1496	11.2316	11.176	2154.87	0.424287	0.000867063	0.081703
Fmo3	14262	AW111792	flavin containing monooxygenase 3	6.77518	5.2059	6.46173	5.95114	7.64175	7.12893	7.99935	6.94159	6.91507	125.179	0.762513	0.000890233	0.0830834
Hyou1	12282	AI415631|CBP-140|Cab140|Grp170|Orp150	hypoxia up-regulated 1	7.74714	8.68154	7.65177	7.62377	6.95107	7.06883	6.59368	7.23443	7.35668	187.091	-0.698279	0.000895208	0.0830834
Tsc22d3	14605	DIP|Dsip1|Gilz|TSC-22R|Tilz3	TSC22 domain family_ member 3	9.0498	7.54036	8.45825	8.30904	9.7807	9.72163	10.0046	8.9745	8.34738	550.66	0.731218	0.000894309	0.0830834
Clcn6	26372	AI850629|Clc6	chloride channel 6	4.90406	5.48427	5.31212	4.86608	6.19141	6.23347	6.50444	6.26335	6.14598	57.9267	0.751389	0.000906418	0.0837032
1500011B03Rik	66236	AI415201|AV141149|AW556386	RIKEN cDNA 1500011B03 gene	6.22807	6.90627	7.3239	6.65727	8.83868	8.26438	8.12441	7.07912	7.00495	195.01	0.76488	0.000918692	0.0844145
Kif26b	269152	4832420M10|BC056349|D230039L06Rik	kinesin family member 26B	3.29912	2.45644	3.79801	2.21225	3.13627	5.73742	5.70515	5.12143	5.57117	24.6157	0.761731	0.000952719	0.0866787
Klhl14	225266	6330403N15Rik|AI785250|printor	kelch-like 14	4.39904	5.41006	5.74724	5.22264	3.96448	3.63481	3.65371	3.03066	2.70948	22.3337	-0.783418	0.000951027	0.0866787
Pbp2	76400	1700023A18Rik|AI326308|Pebp-2|Pebp2	phosphatidylethanolamine binding protein 2	6.50842	6.39299	5.65784	6.69571	7.67651	7.34704	6.97207	7.04595	7.46018	124.599	0.703532	0.000962674	0.0871551
Fbln1	14114	-	fibulin 1	10.5839	10.2037	10.1511	10.6438	9.7759	9.69703	9.88305	10.0208	10.006	1128.92	-0.477911	0.000975859	0.087491
Nampt	59027	1110035O14Rik|AI314458|AI480535|NAmPRTase|Pbef|Pbef1|Visfatin	nicotinamide phosphoribosyltransferase	9.9286	9.97023	9.67893	10.1001	10.2636	10.6912	10.6558	10.1642	10.4924	1218.87	0.484675	0.00097493	0.087491
Igf1r	16001	A330103N21Rik|CD221|D930020L01|IGF-1R|hyft	insulin-like growth factor I receptor	12.3598	12.2377	12.2822	12.6271	12.7255	13.0627	12.48	13.0452	13.3164	6786.46	0.504232	0.000999876	0.0892112
Fosb	14282	-	FBJ osteosarcoma oncogene B	8.71647	9.10259	6.61209	8.5484	6.91659	7.53647	7.08922	7.41849	7.62313	249.383	-0.753171	0.00102858	0.0913307
Areg	11839	AR|Mcub|Sdgf	amphiregulin	8.19389	8.88357	8.16573	8.10043	7.54724	7.56575	7.28948	7.88033	7.70968	255.073	-0.61887	0.00104092	0.0914096
Dalrd3	67789	6330580J24Rik|C77829|mir-425	DALR anticodon binding domain containing 3	8.683	9.16878	8.46705	8.59998	7.83876	8.15782	8.40067	7.94773	7.834	338.552	-0.586775	0.00103711	0.0914096
Lmo4	16911	A730077C12Rik|Crp3|Etohi4	LIM domain only 4	12.3443	12.5759	12.5481	12.6564	13.2902	13.0614	12.75	12.7922	13.1319	7251.62	0.442321	0.00104431	0.0914096
Bcl9l	80288	B9L|BC003321|BCL9-2|DLNB11	B cell CLL/lymphoma 9-like	11.8391	11.646	11.6392	11.9008	12.1758	12.4395	11.8212	12.3413	12.518	4303.12	0.467304	0.00108567	0.0943854
Slc6a9	14664	Glyt-1|Glyt1	solute carrier family 6 (neurotransmitter transporter_ glycine)_ member 9	9.26302	9.39723	9.40217	8.87585	9.97055	9.73459	9.68069	9.74575	9.74605	757.696	0.476358	0.00108853	0.0943854
Dpt	56429	1810032B19Rik|5033416F05Rik|EQ-1|Eq1	dermatopontin	11.3105	10.8082	11.2902	11.3373	10.1921	10.3666	10.9807	10.8463	10.0519	1869.91	-0.566057	0.00109571	0.094564
Adam19	11492	AL024287|MADDAM|MTLNB|Mltnb	a disintegrin and metallopeptidase domain 19 (meltrin beta)	8.55316	8.45579	8.76338	8.5966	7.92802	7.52905	8.41706	7.69303	7.31713	297.317	-0.620134	0.00112726	0.0959817
Fam117b	72750	2810425F24Rik|6330416D14Rik|Als2cr13	family with sequence similarity 117_ member B	7.85628	7.87977	8.02981	8.14278	8.71371	8.61193	8.43327	8.41859	8.58657	320.622	0.507926	0.00112773	0.0959817
Igsf10	242050	6530405F15Rik|9030224D03|AA409708|AA536958|AI414626|Adlican2|CMF608	immunoglobulin superfamily_ member 10	7.91031	6.95927	7.77025	7.67597	6.4703	6.92933	6.17881	6.77613	7.01734	144.551	-0.686009	0.00112275	0.0959817
Antxr2	71914	2310046B19Rik|AW561899|CMG-2|CMG2|cI-35	anthrax toxin receptor 2	9.44875	8.40415	9.38602	9.68507	8.51677	8.14333	8.97177	8.49432	8.0241	476.984	-0.650167	0.00119326	0.0995426
Golim4	73124	3110027H23Rik|GIMPC|GPP130|Golph4|P138	golgi integral membrane protein 4	11.3196	11.5194	11.6913	11.4109	12.0392	12.0376	11.6467	11.9727	11.9893	3468.52	0.417354	0.00119548	0.0995426
Hk2	15277	AI642394|HKII	hexokinase 2	10.8414	10.7255	10.9979	11.2826	11.0797	11.7825	11.6257	11.4084	11.7303	2557.55	0.50262	0.00117692	0.0995426
Slc34a2	20531	AA536683|D5Ertd227e|NaPi-2b|Npt2b	solute carrier family 34 (sodium phosphate)_ member 2	9.00083	9.51918	9.71631	8.666	8.65566	8.3843	8.69089	8.72141	7.97411	478.741	-0.620611	0.00118302	0.0995426
Tbcel	272589	D330014K23|E130107N23Rik|Lrrc35	tubulin folding cofactor E-like	8.59875	7.98575	8.28497	8.13814	8.5988	8.85372	8.87423	9.0711	9.02133	400.32	0.536464	0.00119652	0.0995426
Ano1	101772	Tmem16a	anoctamin 1_ calcium activated chloride channel	9.36328	9.13462	9.60313	9.3109	9.88842	9.88303	9.85475	9.68779	9.9261	804.457	0.444203	0.00123009	0.101812
Lst1	16988	B144	leukocyte specific transcript 1	7.21841	6.87902	7.54777	7.58333	6.40547	6.76229	5.90434	4.7886	6.37512	111.154	-0.744835	0.00123482	0.101812
Dnm3os	474332	6030416H16Rik|Hag2|Npn1|P/L01	dynamin 3_ opposite strand	6.90666	6.33401	7.52267	7.32997	5.51749	5.35672	6.34224	6.44397	5.84591	94.3257	-0.740024	0.00125755	0.102769
Scnn1a	20276	ENaC|SCNEA|Scnn1|mENaC	sodium channel_ nonvoltage-gated 1 alpha	7.54463	7.51403	7.25445	8.36179	8.74353	8.68382	8.2714	8.37918	8.47866	297.851	0.626794	0.00125335	0.102769
Pdgfc	54635	1110064L01Rik|AI647969|PDGF-C	platelet-derived growth factor_ C polypeptide	5.54917	5.58888	6.31349	6.41768	4.28593	4.39151	5.27252	4.7886	3.59476	41.094	-0.77383	0.00126599	0.103002
Mettl27	NA	NA	NA	8.51245	8.30014	8.39511	8.07635	8.948	9.03742	8.73406	9.13296	8.67528	410.368	0.513451	0.0012848	0.104075
Cgnl1	68178	4933421H10Rik|9930020M10Rik|AI503810|Jacop	cingulin-like 1	11.0867	11.1844	11.2008	10.9458	11.5442	11.5531	11.3222	11.4954	11.7656	2637.79	0.403342	0.0013125	0.105681
Mau2	74549	9130404D08Rik|A930019L04Rik|C77863|C79014|Mau-2|mKIAA0892	MAU2 chromatid cohesion factor homolog (C. elegans)	9.37031	9.34342	9.40904	9.36358	9.88545	9.85662	9.42105	10.2248	10.2825	849.068	0.517563	0.00131607	0.105681
Gm4651	100043793	-	predicted gene 4651	4.82443	3.85458	3.55558	4.03952	5.71768	6.1965	4.1221	6.28246	6.02844	38.7215	0.7687	0.00133186	0.106026
Gstt2	14872	AI266894|Yrs|mGSTT2	glutathione S-transferase_ theta 2	7.1301	7.08383	7.27463	7.29701	7.67651	7.88906	8.03696	8.00639	7.6788	193.906	0.563555	0.00132843	0.106026
Anxa5	11747	Anx5|R74653	annexin A5	11.3191	11.2786	11.2678	11.3343	10.9845	10.8742	11.0741	10.71	10.716	2166.04	-0.39202	0.00134211	0.106384
Ddit4	74747	5830413E08Rik|AA415483|REDD1|Rtp801|dig2	DNA-damage-inducible transcript 4	9.47994	9.53235	9.60711	9.20384	10.5148	10.587	10.673	9.56827	9.44488	989.463	0.623663	0.00136774	0.107952
Ifitm3	66141	1110004C05Rik|Cd225|Cdw217|DSPA2b|Fgls|IP15|mil-1	interferon induced transmembrane protein 3	12.94	13.1426	12.6621	12.7312	12.5823	12.3999	12.5196	12.3442	12.3061	6427.42	-0.412334	0.00137472	0.108041
Loxl1	16949	Loxl	lysyl oxidase-like 1	9.6236	9.39723	9.694	9.97151	8.70364	8.49501	9.30694	9.44645	8.27696	633.931	-0.615329	0.00139194	0.108931
Mrc1	17533	AW259686|CD206|MR	mannose receptor_ C type 1	9.58183	9.22126	9.23966	9.53061	7.97346	8.72009	8.58968	9.27572	8.43313	524.677	-0.60258	0.00140749	0.109683
Clip1	56430	1110007I12Rik|4631429H07Rik|AV017631|C81039|CLIP-170|CLIP170|CYLN1|Clip50|Rsn|mKIAA4046|restin	CAP-GLY domain containing linker protein 1	11.4271	11.5038	11.5158	11.088	11.8865	11.892	11.6071	11.8326	11.9854	3240.24	0.416345	0.00141472	0.109783
1700018L02Rik	67329	-	RIKEN cDNA 1700018L02 gene	1.38286	2.45644	2.89817	2.8796	4.664	4.39151	4.65173	5.07833	4.22734	15.3226	0.73111	0.00142166	0.10986
Tmem98	103743	6530411B15Rik|AI463522	transmembrane protein 98	8.75725	8.56668	8.15488	8.62675	9.16182	9.16729	8.85028	9.2346	9.14509	473.444	0.503442	0.00142819	0.109905
Amigo3	320844	E430002N15Rik|ali3|mKIAA1851	adhesion molecule with Ig like domain 3	4.6037	5.71751	3.264	4.95328	2.29167	0.964821	3.41342	0	1.07599	14.3478	-0.64146	0.00146131	0.111356
Auts2	319974	2700063G02Rik|A730011F23Rik|D830032G16Rik	autism susceptibility candidate 2	9.94634	9.92598	10.147	10.2973	10.6407	10.6074	10.1466	10.7722	10.9311	1370.45	0.490402	0.00145771	0.111356
Krt18	16668	CK18|K18|Krt1-18	keratin 18	8.62836	9.16314	8.9909	8.48397	9.45599	9.35723	9.96058	9.06283	9.59713	610.079	0.566002	0.00146513	0.111356
Rgcc	66214	1190002H23Rik|Rgc-32|Rgc32	regulator of cell cycle	7.45493	7.0229	7.36214	6.41768	8.884	8.29531	8.24409	7.7143	7.07777	220.155	0.71232	0.00147694	0.111793
Magi3	99470	4732496O19Rik|6530407C02Rik|AA407180|AI120132|mKIAA1634	membrane associated guanylate kinase_ WW and PDZ domain containing 3	9.55741	10.0579	9.89157	9.3556	10.1885	10.4156	9.90501	10.633	10.5372	1109	0.53101	0.00149042	0.112353
Crebrf	77128	A930001N09Rik|LRF	CREB3 regulatory factor	10.9908	10.8377	11.1579	11.1172	11.2676	11.5189	11.2936	11.6307	11.7443	2541.58	0.430529	0.00150309	0.112848
5730455P16Rik	70591	-	RIKEN cDNA 5730455P16 gene	8.22911	8.40893	8.58491	8.18843	8.93082	8.96782	8.81978	9.11174	8.70623	413.13	0.489674	0.00157276	0.115535
Cd300lf	246746	CLIM1|CLM-1|CLM1|Digr2|F730004D16Rik|IREM1|IgSF13|LMIR3|Pigr3	CD300 antigen like family member F	4.8648	6.9197	4.90914	4.45255	3.28785	4.02051	4.34408	3.20107	1.68542	27.9853	-0.71793	0.00155791	0.115535
Efhd1	98363	4931430I01Rik|AI452351|PP3051|mitocalcin	EF hand domain containing 1	7.83612	7.31491	8.16573	7.84511	7.15217	7.12893	7.27156	6.85486	6.70127	172.485	-0.621938	0.00154631	0.115535
Hnrnpc	15381	AL022939|D14Wsu171e|Hnrpc|Hnrpc1|Hnrpc2|hnRNPC1|hnRNPC2|hnrnp-C	heterogeneous nuclear ribonucleoprotein C	11.77	11.8435	11.5174	11.8442	11.275	11.4848	11.094	11.1961	11.4456	2936.87	-0.408685	0.00155898	0.115535
Klf9	16601	2310051E17Rik|AA589643|BTEB-1|Bteb1|ENSMUSG00000055440|Gm9971	Kruppel-like factor 9	11.8113	10.9327	11.5586	11.9437	11.8656	12.3956	12.2681	12.4125	12.1114	4047.13	0.527662	0.00158267	0.115535
Slfn8	276950	-	schlafen 8	6.67658	6.11793	6.97491	6.95008	5.89345	5.28809	5.53534	6.10056	5.0013	73.0809	-0.725023	0.0015801	0.115535
Tmem181a	77106	5930418K15Rik|C76977|Gpr178|Tmem181|mKIAA1423	transmembrane protein 181A	6.22807	6.18622	5.49531	6.0923	7.1019	6.68433	6.60803	7.5024	6.92826	99.2208	0.690947	0.00157653	0.115535
Milr1	380732	Allergin-1|Gm885|Mca32	mast cell immunoglobulin like receptor 1	4.45299	6.9197	6.59614	5.22264	4.42326	4.63201	4.65173	4.42566	4.38868	42.4316	-0.755952	0.00160107	0.116418
Cnpy3	72029	1600025D17Rik|2410050O22Rik|AI413153|CAG4A|ERDA5|PRAT4A|Tnrc5	canopy 3 homolog (zebrafish)	9.54969	9.24012	8.95382	9.57252	8.82014	8.9119	8.83816	8.6161	8.74028	534.867	-0.495201	0.00164036	0.118304
Lum	17022	Ldc|SLRR2D	lumican	10.6094	9.68176	10.3674	10.5638	9.36728	9.41469	10.2243	9.54867	9.48782	1023.92	-0.579181	0.00163911	0.118304
Rab44	442827	9830134C10Rik	RAB44_ member RAS oncogene family	5.59787	6.20828	6.29385	5.15067	3.77218	4.88531	4.59523	3.49127	1.07599	34.2327	-0.736232	0.00164622	0.118304
Il1r1	16177	CD121a|CD121b|IL-1R1|IL-iR|Il1r-1	interleukin 1 receptor_ type I	9.13065	9.33342	9.0389	9.53061	8.68327	8.61544	7.86241	8.23454	9.05478	481.249	-0.590366	0.00168903	0.120909
Rhoj	80837	1110005O19Rik|AW210585|Arhj|TC10L|TCL	ras homolog gene family_ member J	10.1802	9.49021	9.76707	10.1993	9.23127	9.3425	9.26906	9.6788	8.79169	783.044	-0.548406	0.00171809	0.122044
Sec22b	20333	4930564D15Rik|AA517334|AI480645|C81333|ERS-24|Sec22l1	SEC22 vesicle trafficking protein homolog B (S. cerevisiae)	9.24402	9.17719	8.92537	9.10496	8.38426	8.27771	8.79804	8.58564	8.71005	456.182	-0.489158	0.00171412	0.122044
Ppm1l	242083	3222401G13|5930404J21Rik|AI481720|AW045850|PP2C|PP2Cepsilon|Pp2ce|Ppp2ce|mKIAA4175	protein phosphatase 1 (formerly 2C)-like	10.2294	10.1057	10.3013	10.4372	10.5731	10.6266	10.4817	11.1796	11.3631	1603.28	0.527814	0.00173005	0.122422
Lyz2	17105	AI326280|Lys|Lysm|Lyzs|Lzm|Lzm-s1|Lzp	lysozyme 2	8.27101	8.48771	9.22935	8.72913	7.80145	7.81781	8.51169	7.51861	6.76146	309.89	-0.675277	0.00177272	0.123278
Nr2f2	11819	2700033K02Rik|9430015G03Rik|ARP-1|Aporp1|COUP-TF2|COUP-TFII|COUPTFB|EAR3|SVP40|Tcfcoup2	nuclear receptor subfamily 2_ group F_ member 2	12.0962	11.9991	12.1142	11.9636	12.5063	12.6019	12.1111	12.4489	12.7764	5106.11	0.420931	0.00174988	0.123278
Sptbn2	20743	Spnb3|mKIAA0302	spectrin beta_ non-erythrocytic 2	8.90972	8.93078	8.86007	9.1541	9.51864	9.63966	9.06314	9.82774	9.5121	633.261	0.495291	0.00176988	0.123278
Ttc3	22129	2610202A04Rik|AA409221|D16Ium21|D16Ium21e|TPRD|mKIAA4119	tetratricopeptide repeat domain 3	11.7793	11.8924	11.9823	11.951	12.1596	12.3291	12.1127	12.4486	12.6917	4629.78	0.421008	0.00176424	0.123278
Vangl1	229658	Kitenin|Lpp2|Stb2|Stbm	vang-like 1 (van gogh_ Drosophila)	10.1252	10.076	9.76885	10.2247	10.7295	10.6516	10.0235	10.7285	10.8853	1354.63	0.500518	0.00177551	0.123278
Bst2	69550	2310015I10Rik|Bst-2|C87040|CD317|DAMP-1|GREG	bone marrow stromal cell antigen 2	8.81246	9.35335	9.49973	8.85052	7.99565	8.3426	9.0128	8.35681	7.59032	433.02	-0.633409	0.00179558	0.123741
Osbpl7	71240	4933437E18Rik	oxysterol binding protein-like 7	8.69144	8.40893	8.50172	8.65304	7.55474	8.17218	8.25781	7.74907	7.70968	301.817	-0.550514	0.0017892	0.123741
Clec2d	93694	Clr-b|Clrb|Ocil	C-type lectin domain family 2_ member d	9.35799	9.96376	9.75634	9.33951	9.3566	8.89469	9.19969	8.53075	8.44694	621.872	-0.574588	0.00180272	0.123771
Rac2	19354	AI323801|AI452260	RAS-related C3 botulinum substrate 2	6.97279	6.89271	7.38088	6.92872	6.22937	5.06013	6.34224	5.9413	3.59476	87.4436	-0.745636	0.00181725	0.124307
Mxi1	17859	ENSMUSG00000067085|Gm10197|Mad2|bHLHc11	Max interacting protein 1	9.36328	9.13174	9.24223	9.12622	9.61138	10.0016	9.63762	9.89138	9.45174	736.541	0.459709	0.00184197	0.125533
Aldh1a1	11668	Ahd-2|Ahd2|Aldh1|Aldh1a2|E1|Raldh1	aldehyde dehydrogenase family 1_ subfamily A1	10.5292	10.1703	10.2372	10.5997	10.9557	10.7945	11.1361	10.4841	11.2729	1699.94	0.489703	0.00187039	0.126536
Nr4a1	15370	GFRP1|Gfrp|Hbr-1|Hbr1|Hmr|N10|NGFI-B|NGFIB|NP10|TIS1|TR3|nur77	nuclear receptor subfamily 4_ group A_ member 1	9.30029	9.14895	7.68231	7.70767	7.38857	7.70388	8.21157	7.32939	6.63847	281.84	-0.717023	0.00186569	0.126536
Batf3	381319	9130211I03Rik|Snft	basic leucine zipper transcription factor_ ATF-like 3	4.6037	4.91533	5.91095	5.0355	3.87153	2.52584	3.65371	0	1.68542	19.5171	-0.676109	0.00187933	0.126676
Kif1b	16561	A530096N05Rik|AI448212|AI506502|D4Mil1e|KIF1Bp130|KIF1Bp204	kinesin family member 1B	11.5288	11.2497	11.6927	11.5763	11.7755	11.9851	11.8022	12.1118	12.1236	3529.29	0.409682	0.00189701	0.126942
Otud7b	229603	2900060B22Rik|4930463P07Rik|AI462125|CEZANNE|Trabid2|Za20d1	OTU domain containing 7B	10.1325	10.1276	10.4216	10.0784	10.8584	10.8084	10.3725	10.7982	10.5089	1433.13	0.439296	0.0018944	0.126942
Col1a2	12843	AA960264|AI325291|Col1a-2|Cola-2|Cola2|oim	collagen_ type I_ alpha 2	14.0429	13.603	14.0196	14.0871	12.8166	12.7466	13.599	13.8724	12.931	12513.9	-0.564943	0.00191994	0.128013
Fermt3	108101	C79673|Kindlin3	fermitin family homolog 3 (Drosophila)	9.1389	8.97005	8.88982	9.56562	8.29759	8.66025	8.29376	8.91756	8.24042	456.375	-0.552388	0.00193185	0.128343
Fcer1g	14127	AI573376|CD23|FcR-gamma|FcR[g]|FcRgamma|Fce1g|FcepsilonRI|Ly-50	Fc receptor_ IgE_ high affinity I_ gamma polypeptide	8.6545	8.48771	8.3339	8.1052	8.03904	7.70388	7.95513	7.25392	7.33704	264.995	-0.583473	0.00194241	0.128582
Rpl32l	NA	NA	NA	7.42149	7.64112	7.62056	7.21116	8.04437	8.05831	7.81371	8.21975	8.99963	252.506	0.624195	0.0019541	0.128894
Fosl1	14283	AW538199|Fra1|fra-1	fos-like antigen 1	4.39904	7.31491	4.00551	3.04753	2.96687	3.39482	0	0	3.13047	24.9716	-0.598484	0.00202482	0.133083
Notch1	18128	9930111A19Rik|Mis6|N1|Tan1|lin-12	notch 1	10.3595	10.5466	10.2474	10.3959	10.9185	10.967	10.3964	10.9709	11.1361	1656.24	0.453935	0.0020327	0.133128
Med13l	76199	2210413I17Rik|6330591G05Rik|9030618F05Rik|Thrap2|Trap240L|mKIAA1025	mediator complex subunit 13-like	11.1871	11.192	11.1694	11.1677	11.392	11.6105	11.4113	11.6932	11.9043	2772	0.401085	0.00204788	0.133177
Padi1	18599	AV236283|Pdi1	peptidyl arginine deiminase_ type I	7.65808	7.84498	7.91232	7.48433	8.23367	8.4912	8.1974	8.39683	8.2562	271.117	0.508517	0.00204675	0.133177
Pxdn	69675	2310075M15Rik|C85409|E330004E07|VPO1|mKIAA0230	peroxidasin homolog (Drosophila)	6.96352	6.43102	7.10462	7.52048	5.28497	5.9299	6.69126	5.98863	5.05037	91.4722	-0.719262	0.00207303	0.13427
Tmem229a	319832	6332401O19Rik	transmembrane protein 229A	4.69609	5.74796	4.09905	5.69698	3.77218	3.25797	3.95253	2.02632	2.93528	21.1233	-0.712068	0.00207922	0.13427
Col6a5	665033	Col29a1|EG665033|Gm7455	collagen_ type VI_ alpha 5	3.70696	5.55484	5.59501	3.57312	3.28785	0	1.55137	0	0	14.1113	-0.575473	0.00213045	0.137098
Spon1	233744	AI666765|AW455831|BC020531|D330035F22Rik|FSP	spondin 1_ (f-spondin) extracellular matrix protein	7.94837	8.67363	8.16573	8.42035	8.06551	7.25115	7.47315	7.5817	7.50488	249.69	-0.585501	0.00214361	0.137466
Mir205	387201	Mirn205|mir-205|mmu-mir-205	microRNA 205	7.73086	7.59162	7.62842	7.79288	6.96238	7.26906	6.83239	5.84173	6.88833	153.853	-0.643563	0.0021521	0.137534
Atxn3	110616	2210008M02Rik|AI463012|AI647473|ATX3|MJD1|Mjd|Sca3|ataxin-3	ataxin 3	9.1512	9.05772	8.89309	9.36358	9.57684	9.72001	9.25773	9.83747	9.91123	702.626	0.483735	0.00217462	0.138058
Enkur	71233	4933434I06Rik|AU016229	enkurin_ TRPC channel interacting protein	4.65063	3.1465	5.46049	4.91034	5.93997	6.69762	5.7316	6.40961	5.81784	50.9802	0.735498	0.00218273	0.138058
Gsn	227753	ADF	gelsolin	14.1208	13.9689	14.1487	13.9204	13.4334	13.2895	14.04	13.3669	12.8208	13691.8	-0.51415	0.00217642	0.138058
Prokr1	58182	EG-VEGFR1|Gpr73|Pkr1	prokineticin receptor 1	7.29426	5.91825	7.71961	7.96011	5.96268	6.0997	6.66404	6.61959	5.6369	116.52	-0.715373	0.00224568	0.141554
Anks1b	77531	AIDA-1b|C030032C09Rik|E530015N03Rik|ENSMUSG00000078431|Gm10937|Gm1555	ankyrin repeat and sterile alpha motif domain containing 1B	4.28468	5.16135	4.62455	4.95328	3.77218	2.26522	1.55137	1.60838	0	14.1528	-0.639633	0.00226237	0.14164
Sox4	20677	AA682046|Sox-4	SRY (sex determining region Y)-box 4	9.37206	9.70133	9.73646	9.37744	9.93079	9.91183	9.84569	10.2432	10.6765	968.047	0.514247	0.00225818	0.14164
Htatip2	53415	AW111545|Cc3|Tip30	HIV-1 tat interactive protein 2_ homolog (human)	7.7579	7.32504	7.50569	7.03248	7.96785	8.00585	8.1783	8.15899	8.07242	225.836	0.543399	0.0023152	0.144457
Slc40a1	53945	Dusg|Fpn1|IREG1|MTP|MTP1|Ol5|Pcm|Slc11a3|Slc39a1	solute carrier family 40 (iron-regulated transporter)_ member 1	5.49876	5.58888	5.71805	6.14881	6.24797	6.97371	6.65024	6.35648	7.49605	85.8374	0.69554	0.00232453	0.144551
Mecom	14013	D630039M04Rik|Evi-1|Evi1|Jbo|Mds|Mds1|Mds1-Evi1|Prdm3|Znfpr1b1	MDS1 and EVI1 complex locus	8.22524	8.25845	8.18719	8.17488	8.72372	8.65685	8.8136	8.46952	9.09041	372.539	0.484858	0.00234034	0.145046
Snord118	100216530	MBI-34	small nucleolar RNA_ C/D box 118	6.81693	6.67234	5.31212	7.28865	8.16678	7.69728	6.69126	7.55836	8.53578	173.3	0.712306	0.00235718	0.145601
Ccl24	56221	CKb-6|MPIF-2|Scya24	chemokine (C-C motif) ligand 24	5.24719	8.2425	5.74724	5.53682	3.87153	4.78926	5.23603	5.73476	2.11254	63.2812	-0.694342	0.00238393	0.146763
Mfap5	50530	MAGP-2	microfibrillar associated protein 5	10.239	9.33342	9.96949	9.95576	9.13207	9.23037	9.57142	9.48615	8.72524	767.021	-0.54411	0.00240023	0.147276
Cnfn	72383	2210418J09Rik	cornifelin	3.70696	1.08553	3.68188	4.03952	5.66326	6.1965	4.41108	6.20443	3.94544	29.9887	0.695279	0.00243525	0.148929
Cd209g	70192	2310066I10Rik|AI481039|SIGNR7	CD209g antigen	6.5211	5.51999	6.89892	6.18529	5.00764	5.10071	5.70515	4.67746	5.1883	55.727	-0.715644	0.00247159	0.150653
Phxr4	18689	Sp5	per-hexamer repeat gene 4	7.83103	8.34065	8.78816	8.22831	8.55089	9.11871	8.82593	9.19732	9.29259	431.531	0.561138	0.00251739	0.152438
Scly	50880	9830169H08|A930015N15Rik|SCL|Scly1|Scly2	selenocysteine lyase	7.66951	7.3351	7.56427	7.49163	6.50165	7.06883	6.96093	6.33833	6.83332	141.077	-0.596667	0.00251254	0.152438
Cenpi	102920	CENP-I|Fshprh1	centromere protein I	5.79875	6.3138	4.80194	5.67149	3.55024	3.63481	4.19995	5.16328	3.72136	32.9577	-0.721137	0.00256371	0.153799
Cep126	234915	Kiaa1377|mKIAA1377	centrosomal protein 126	4.90406	5.11539	4.85653	5.35662	5.69073	6.5877	5.50499	6.12194	7.10124	58.4161	0.717262	0.00255097	0.153799
Mtdh	67154	2610103J23Rik|3D3|3D3/Lyric|AEG-1|AV353288|D8Bwg1112e|Lyric	metadherin	12.1785	12.4245	12.3789	12.1128	12.5611	12.6056	12.5246	12.8478	12.9533	5927.76	0.394549	0.00256484	0.153799
Eml2	72205	1600029N02Rik	echinoderm microtubule associated protein like 2	9.99033	10.0924	10.0639	10.1013	9.58418	9.6854	9.87417	9.37479	9.17582	893.375	-0.449258	0.00258094	0.154263
Atp6v0d2	242341	1620401A02Rik|AI324824|V-ATPase	ATPase_ H+ transporting_ lysosomal V0 subunit D2	5.05124	5.01883	4.80194	5.1871	6.4703	6.05909	6.60803	4.98807	6.55592	55.5127	0.713862	0.00259831	0.154303
Eif4a2	13682	4833432N07Rik|BM-010|Ddx2b|Eif4|eIF-4A-II|eIF4A-II	eukaryotic translation initiation factor 4A2	9.66562	9.75852	9.93819	9.51636	9.26592	9.30825	9.4749	8.8804	8.72146	693.032	-0.493891	0.0025953	0.154303
Olfm1	56177	AMY|AW742568|Noe1|OlfA|Pancortin|Pancortin3	olfactomedin 1	8.16993	7.92043	8.69387	8.15203	7.35463	7.41299	7.81371	7.83573	6.88833	236.202	-0.597301	0.00263956	0.15625
Col15a1	12819	-	collagen_ type XV_ alpha 1	8.48682	7.05977	8.1765	8.42417	6.24797	6.55886	7.81989	7.52665	6.27545	197.119	-0.696628	0.00267212	0.157672
Dlk2	106565	AI413481|DLK-2|Egfl9	delta-like 2 homolog (Drosophila)	8.35842	7.99213	7.66712	7.46962	8.85698	9.06332	8.26688	8.34322	8.51845	328.047	0.581362	0.00271824	0.159883
Pi16	74116	1200009H11Rik|Cripi|PI-16	peptidase inhibitor 16	11.3376	10.8873	11.5153	11.1172	10.1131	10.2038	11.269	10.5398	9.45402	1840.7	-0.609232	0.00273359	0.160275
Clec3b	21922	Tna	C-type lectin domain family 3_ member b	12.7526	12.4148	12.6139	12.6429	11.8321	11.8902	12.4653	11.923	10.479	4824.86	-0.596809	0.00275774	0.161179
Por	18984	4933424M13Rik|CPR|CYPOR|P450R	P450 (cytochrome) oxidoreductase	12.7167	12.5516	12.4511	13.1266	13.3766	13.3077	12.7395	13.2928	13.5832	8576.78	0.479628	0.00277662	0.161262
Wsb1	78889	1110056B13Rik|2700038M07Rik	WD repeat and SOCS box-containing 1	8.32626	8.76949	8.54391	8.49127	8.02292	8.15782	8.09415	7.5024	7.73991	299.499	-0.521743	0.00276906	0.161262
Tmem26	327766	3230401A06|AI195372	transmembrane protein 26	5.33601	7.05977	6.5305	6.78161	5.24847	2.74651	5.56507	4.55705	5.60441	59.0587	-0.716355	0.00279289	0.161699
Pdia6	71853	1700015E05Rik|AL023058|C77895|CaBP5|P5|Txndc7	protein disulfide isomerase associated 6	11.0872	11.5127	10.7866	10.6265	10.5243	10.4187	10.385	10.29	10.7573	1733.05	-0.486122	0.00280839	0.162088
Kdsr	70750	6330410P18Rik|9430079B08Rik|Fvt1	3-ketodihydrosphingosine reductase	10.3037	10.079	10.2449	9.93849	10.7727	10.3995	10.3777	10.633	10.8572	1378.32	0.426112	0.00281852	0.162166
Foxk1	17425	A630048H08Rik|AI463295|ENSMUSG00000075577|Gm10868|Mnf	forkhead box K1	9.01435	8.68941	8.85672	8.85618	9.62391	9.41871	9.14661	9.17703	9.36953	569.83	0.445042	0.00285626	0.163827
Cacna1g	12291	Cav3.1d|[a]1G|a1G|alpha-1G|mKIAA1123	calcium channel_ voltage-dependent_ T type_ alpha 1G subunit	7.52587	7.60831	7.65946	7.55573	6.76978	6.54422	6.98312	6.7351	4.6012	135.612	-0.687661	0.00286673	0.163918
Eme2	193838	2810013J18Rik	essential meiotic endonuclease 1 homolog 2 (S. pombe)	5.64499	6.09443	5.4248	5.47922	4.42326	3.84051	5.03829	4.20299	3.72136	33.0201	-0.715403	0.00289782	0.164676
Map2k3	26397	AW212142|MEK3|MKK3|Prkmk3|mMKK3b	mitogen-activated protein kinase kinase 3	11.1524	11.0813	10.9949	11.2534	11.5051	11.8198	11.6195	11.3082	11.4335	2653.96	0.390021	0.00289334	0.164676
Cd302	66205	1110055L24Rik|AI159627	CD302 antigen	6.361	5.97082	6.01061	7.07198	5.32057	4.68635	5.65074	5.58884	4.89785	58.7584	-0.701266	0.0029243	0.165672
Cdyl2	75796	1700029M19Rik|4930453I21Rik|Gm20194	chromodomain protein_ Y chromosome-like 2	7.90548	8.08448	7.75596	7.34617	8.35021	8.46812	8.2714	8.3295	8.57823	286.047	0.515172	0.00294241	0.166188
Ifitm1	68713	1110036C17Rik|DSPA2a|Mil-2|Mil2	interferon induced transmembrane protein 1	14.0942	14.0901	13.8194	14.2938	13.5002	13.6433	13.1926	13.641	13.9397	14632.6	-0.431864	0.0029543	0.166351
2810433D01Rik	77132	-	RIKEN cDNA 2810433D01 gene	5.0858	4.80383	4.80194	4.6218	2.77491	3.84051	2.54284	3.35346	2.11254	16.3279	-0.683325	0.00311094	0.171219
C1s1	50908	AA959438|AI255193|AI327365|C1s|C1sa	complement component 1_ s subcomponent 1	9.42701	9.42811	9.67324	9.33545	8.7468	8.16262	9.39853	8.88978	7.99932	550.22	-0.584489	0.00305264	0.171219
Cdh3	12560	AI385538|Cadp|Cdhp|P-cadherin|Pcad	cadherin 3	7.42824	7.57474	7.3044	7.93355	7.04983	6.57335	6.23537	6.88018	7.06588	145.697	-0.605213	0.00309522	0.171219
Dram1	71712	1200002N14Rik|Dram	DNA-damage regulated autophagy modulator 1	6.45654	6.60741	6.352	6.90704	5.28497	6.0173	5.92741	4.67746	5.3924	67.8042	-0.68404	0.00309451	0.171219
Dst	13518	2310001O04Rik|A830042E19Rik|AW554249|BP230|BPAG1-n|Bpag|Bpag1|Macf2|ah|athetoid|dt|mKIAA0728|nmf203|nmf339	dystonin	12.5819	12.4365	12.7395	12.8201	12.878	13.1269	12.8121	13.3372	13.289	7750.91	0.410408	0.00311492	0.171219
Lrrc32	434215	AI426318|D11S833Eh|D7H11S833E|EG434215|Garp	leucine rich repeat containing 32	8.17395	8.20459	8.18719	8.38158	7.49367	7.6086	7.90952	7.11155	6.05272	224.477	-0.637909	0.00308031	0.171219
Pdgfra	18595	AI115593|CD140a|Pdgfr-2	platelet derived growth factor receptor_ alpha polypeptide	9.30946	9.0363	9.26258	9.4009	8.53204	8.68382	9.0761	8.7831	8.34246	503.001	-0.481569	0.00309124	0.171219
Spidr	224008	2310008H04Rik|Kiaa0146	scaffolding protein involved in DNA repair	6.5829	7.25258	6.10383	7.11043	5.05067	6.23347	5.53534	5.73476	6.02844	79.9556	-0.683664	0.00310108	0.171219
Mmd2	75104	4930518M15Rik|C88001	monocyte to macrophage differentiation-associated 2	3.41239	5.2059	4.95989	3.19793	2.55343	0	1.96215	0	0	10.1802	-0.543121	0.0031524	0.172765
Sbsn	282619	1110005D19Rik|AI747508	suprabasin	7.30164	7.01039	6.42607	6.16716	7.56961	7.79326	7.40081	8.02354	7.32712	159.679	0.625609	0.00319126	0.174377
Gabrp	216643	-	gamma-aminobutyric acid (GABA) A receptor_ pi	6.83735	6.83715	5.56253	5.9298	7.99013	8.28213	7.13949	5.76226	7.88899	147.308	0.701337	0.00321551	0.175183
Ptgs1	19224	COX1|Cox-1|Cox-3|PGHS-1|PHS 1|Pghs1	prostaglandin-endoperoxide synthase 1	9.55124	9.43514	9.3508	9.39896	9.67809	9.82366	9.56408	10.3535	10.7056	913.57	0.539804	0.00329711	0.178595
Rere	68703	1110033A15Rik|AI414665|ARG|ARP|ATN1L|AW742570|Atr2|DNB1|eye<m03Jus>|eyes3|mKIAA0458	arginine glutamic acid dipeptide (RE) repeats	11.3032	10.9975	11.2132	11.0471	11.6896	11.5699	11.6975	11.6152	11.2256	2694.32	0.38894	0.00329747	0.178595
Fam76a	230789	-	family with sequence similarity 76_ member A	9.15933	8.70112	8.78816	9.22152	9.60779	9.48153	9.19969	9.59528	9.60125	627.931	0.457133	0.00332612	0.17962
Gm12338	654359	OTTMUSG00000006216	cytochrome c oxidase_ subunit VIIc pseudogene	7.91992	7.89345	8.00586	8.6201	8.75333	9.18155	8.62891	8.37027	8.9965	374.577	0.547212	0.00335443	0.179636
Ilf3	16201	MBII-26|MPHOSPH4|NF90|NFAR	interleukin enhancer binding factor 3	9.70228	9.33843	9.29507	9.69459	10.1667	10.1456	9.56592	10.3422	9.97616	919.29	0.471804	0.0033556	0.179636
Smpd3	58994	4631433G07Rik|AI427456|AW537966|fro|nSMase2	sphingomyelin phosphodiesterase 3_ neutral	6.73219	7.54903	7.66712	7.8105	6.75684	6.57335	6.82011	6.63454	6.68583	136.779	-0.606135	0.00334355	0.179636
Ppp2r3d	19054	PP2A B''-PR59|PP2A PR59|PR59|Ppp2r3|Ppp2r3a	protein phosphatase 2 (formerly 2A)_ regulatory subunit B''_ delta	8.45081	7.48722	8.40887	8.11941	7.62761	7.29553	7.57892	7.43566	7.38566	224.967	-0.560855	0.00339093	0.181003
Mlst8	56716	0610033N12Rik|AA409454|AI505104|AI851821|Gbl	MTOR associated protein_ LST8 homolog (S. cerevisiae)	8.16185	8.37519	7.9815	7.60369	7.38857	7.43696	7.67065	6.98891	6.33608	201.008	-0.614475	0.00343645	0.182824
Uvssa	71101	4933407H18Rik|D330017J19Rik|Kiaa1530|mKIAA1530	UV stimulated scaffold protein A	9.43708	9.25079	9.47158	9.43727	10.0549	9.76489	9.42309	10.0518	10.2047	839.812	0.459705	0.00344484	0.182824
Col6a2	12834	Col6a-2	collagen_ type VI_ alpha 2	10.3065	9.42104	9.89809	10.5473	9.47783	8.94013	9.734	9.64042	8.30756	840.463	-0.60291	0.0034944	0.184457
Socs3	12702	Cis3|Cish3|EF-10|Ef10|SSI-3|Ssi3	suppressor of cytokine signaling 3	7.09659	8.84537	6.79093	7.25473	6.66289	6.6437	6.79525	6.72115	6.50402	151.102	-0.679476	0.00349559	0.184457
Ankrd28	105522	AI465466|AI604979|E430019N21Rik|mKIAA0379	ankyrin repeat domain 28	6.99114	6.99778	6.83238	6.78161	7.75667	7.6226	7.40081	7.19462	7.88899	159.54	0.556216	0.00363429	0.186449
Dmkn	73712	1110014F24Rik|AW561900|C130074A08|SK30|SK89|cI-36	dermokine	4.09411	4.06265	3.79801	4.95328	4.13414	5.25251	4.90517	5.64899	8.1249	53.8503	0.664435	0.0035547	0.186449
Endou	19011	Pp11r|Tcl-30	endonuclease_ polyU-specific	5.21632	5.29106	4.7452	3.67924	6.05011	5.38985	5.30812	6.26335	7.63121	58.8711	0.698232	0.00354742	0.186449
Grip1	74053	4931400F03Rik|GRIP|eb	glutamate receptor interacting protein 1	6.28867	7.49621	7.87313	6.0923	5.38924	5.54496	6.76994	5.81572	5.46659	94.5194	-0.694244	0.00363426	0.186449
Nsg1	18196	Neep21|m234|p21	neuron specific gene family member 1	7.63492	8.47866	7.61265	7.03248	7.09164	6.48413	7.26251	6.91734	5.87344	159.12	-0.658487	0.00361574	0.186449
Pdgfa	18590	-	platelet derived growth factor_ alpha	9.57425	9.98628	10.1095	9.79391	10.3031	10.2919	10.3287	10.3603	10.2618	1122.81	0.393575	0.00360721	0.186449
Pid1	98496	5033414K04Rik|NYGGF4	phosphotyrosine interaction domain containing 1	8.1166	7.75041	8.82627	8.51654	7.3717	7.37213	8.09415	7.70724	6.94133	248.937	-0.60786	0.0035927	0.186449
Pou2af1	18985	BOB.1|Bob-1|Bob1|OBF-1|OBF.1|OCA-B|OCAB	POU domain_ class 2_ associating factor 1	5.36444	4.40591	4.90914	3.95753	3.425	3.25797	2.54284	2.61418	1.07599	14.8159	-0.647518	0.0036255	0.186449
Ppp2r3c	59032	4930511A21Rik|5730412A08Rik|G4-1|G5pr	protein phosphatase 2_ regulatory subunit B''_ gamma	9.03661	9.17999	9.27767	9.0417	9.48765	9.75698	9.0966	10.1396	9.99509	724.779	0.509365	0.00356387	0.186449
Wbscr25	71304	4933433J03Rik|4933439O14Rik	Williams Beuren syndrome chromosome region 25 (human)	4.28468	5.9964	4.85653	4.03952	3.425	3.10678	2.76401	0	0	16.4327	-0.591942	0.00362256	0.186449
Thbs3	21827	TSP3|Thbs-3	thrombospondin 3	7.65232	6.50418	6.92469	6.76965	6.28449	6.30468	6.27188	5.35605	4.72727	90.5853	-0.682844	0.00366276	0.187389
Jarid2	16468	Jmj|jumonji	jumonji_ AT rich interactive domain 2	10.5347	10.5127	10.3663	10.6953	10.8193	10.926	10.7607	10.9971	11.2442	1763.39	0.390708	0.00369784	0.188661
Cir1	66935	1700023B02Rik|2810021A19Rik|Cicr|Cir	corepressor interacting with RBPJ_ 1	8.41048	8.51894	8.78816	8.67565	8.78234	9.37181	8.96343	9.14083	9.37677	486.707	0.470045	0.00375551	0.190551
Emp3	13732	H-4|H4|HNMP-1|MI-35|Ymp	epithelial membrane protein 3	9.0607	8.9407	9.36734	9.0417	7.86913	8.37192	8.8623	8.81299	7.90242	435.928	-0.552825	0.00374567	0.190551
Abca6	76184	6330565N06Rik	ATP-binding cassette_ sub-family A (ABC1)_ member 6	4.94229	4.06265	4.95989	6.40227	6.75684	6.55886	6.9155	6.49403	6.21217	71.2864	0.691643	0.00379284	0.191918
Creb5	231991	Crebpa|D430026C09Rik	cAMP responsive element binding protein 5	9.64259	8.67363	9.59713	9.61994	9.94938	10.0697	9.82588	10.2805	9.95377	885.155	0.498993	0.00381342	0.192432
Asrgl1	66514	2410004D18Rik|ALP|ALP1|AU040643|AW060375	asparaginase like 1	8.1578	8.66169	8.62084	8.10995	9.31969	9.19801	9.22784	8.87726	8.43775	443.825	0.527373	0.00386998	0.194225
Fmo2	55990	2310008D08Rik|2310042I22Rik|AW107733	flavin containing monooxygenase 2	11.16	10.6809	10.9895	11.2426	11.4788	11.56	10.9848	11.7982	11.9328	2638.62	0.476502	0.00386596	0.194225
Arhgef25	52666	2410008H17Rik|D10Ertd610e|GEFT	Rho guanine nucleotide exchange factor (GEF) 25	8.95015	8.47411	8.82969	8.7353	7.67651	7.76197	8.39654	8.54665	7.11284	332.594	-0.587629	0.00408542	0.203269
Atxn2l	233871	A2D|A2LG|A2RP|A2lp|Atxnl2	ataxin 2-like	9.1512	9.00198	8.74541	9.37547	8.58789	8.41278	8.36309	8.57017	8.79529	449.426	-0.465349	0.00409422	0.203269
Snrpa	53607	C430021M15Rik|Rnu1a-1|Rnu1a1|U1-A|U1A	small nuclear ribonucleoprotein polypeptide A	7.53215	7.46906	7.2132	7.6304	6.89313	6.23347	6.74419	6.91734	6.88833	137.828	-0.566061	0.00409381	0.203269
Tpsb2	17229	AV011504|MMCP-6|Mcp-6|Mcp6|Mcpt6	tryptase beta 2	8.83296	6.68812	8.60498	8.94396	7.28425	6.91802	7.97187	7.84219	6.90177	256.545	-0.664313	0.00409202	0.203269
Flrt2	399558	-	fibronectin leucine rich transmembrane protein 2	10.9839	11.142	11.0464	11.4447	11.4969	11.6074	11.3069	11.6968	12.0733	2816.8	0.437545	0.00415211	0.204526
Nsmf	56876	Jacob|Nelf	NMDA receptor synaptonuclear signaling and neuronal migration factor	7.80534	7.3351	7.39017	7.28865	7.07088	6.51449	6.98312	6.51033	6.33608	136.065	-0.584555	0.00414251	0.204526
Socs2	216233	8030460M17|AI527257|AW108012|CIS2|Cish2|D130043N08Rik|JAB|SOCS-2|SSI-2|hg	suppressor of cytokine signaling 2	8.90004	8.88014	8.55221	9.37547	9.94654	9.4307	9.28254	9.35008	9.61966	635.381	0.497852	0.00415276	0.204526
Luzp2	233271	9330154K17Rik|D130073E01	leucine zipper protein 2	3.1762	5.51999	5.8039	3.19793	3.13627	1.53786	2.95574	0	0	14.7136	-0.549881	0.00418622	0.204538
Nfkb2	18034	NF-kappaB2|lyt|p49|p49/p100|p50B|p52	nuclear factor of kappa light polypeptide gene enhancer in B cells 2_ p49/p100	8.58975	8.45117	8.32908	8.53079	8.10177	7.88906	7.82604	7.95371	8.07834	297.176	-0.447029	0.00416846	0.204538
Usp54	78787	4930429G18Rik|AI115571|C030002J06Rik	ubiquitin specific peptidase 54	7.54463	7.16504	7.34315	7.36219	8.37582	8.10394	7.82604	8.08471	7.54823	215.666	0.534547	0.00418621	0.204538
Scg3	20255	1B1075|AI385542|Chgd|SgIII	secretogranin III	4.82443	6.68812	6.03449	4.03952	2.55343	1.9469	4.19995	0	4.66561	28.7696	-0.605464	0.0042593	0.207559
Marcks	17118	Macs|PKCSL	myristoylated alanine rich protein kinase C substrate	12.1607	12.538	12.4026	12.1818	11.9061	11.7883	11.9013	12.0712	12.0426	4477.69	-0.35597	0.00428306	0.207622
Mtus1	102103	AI481402|ATBP135|Atip1|B430010I23Rik|B430305I03Rik|C85752|Cctsg1-440|MD44|MTSG1|mKIAA1288	mitochondrial tumor suppressor 1	10.5433	10.2429	10.5379	10.3575	10.6909	10.9546	10.7364	10.7083	11.1139	1636.29	0.387498	0.00427482	0.207622
Adamdec1	58860	2210414L24Rik|AI574231|Dcsn	ADAM-like_ decysin 1	8.95015	8.52334	8.9909	8.5727	9.71701	9.23722	9.4982	8.9145	9.23539	555.183	0.486756	0.00438724	0.212115
BC051142	407788	NG8|TSBP|Tesb|Tesbp	cDNA sequence BC051142	1.38286	2.45644	1.65609	0	3.425	4.78926	5.19859	3.61707	3.30238	11.1664	0.579093	0.00446802	0.21388
Klf6	23849	AI448727|BCD1|C86813|CPBP|Copeb|FM2|FM6|Ierepo1|Ierepo3|R75280|Zf9	Kruppel-like factor 6	11.7131	11.986	11.8831	11.7389	12.2843	12.1458	11.8494	12.54	12.5442	4415.37	0.414014	0.00446964	0.21388
Pfkp	56421	1200015H23Rik|9330125N24Rik|ATP-PFK|PFK-C|PFK-P	phosphofructokinase_ platelet	8.73564	8.19909	8.37187	8.41652	7.84489	7.75563	8.14424	7.79638	7.86861	285.452	-0.47891	0.00446841	0.21388
Sox21	223227	Sox25	SRY (sex determining region Y)-box 21	9.94986	9.84732	9.4694	9.93582	10.6669	10.4136	9.4749	10.5168	10.9229	1188.59	0.534838	0.00447008	0.21388
Adamtsl4	229595	ADAMTSL-4|Tsrc1	ADAMTS-like 4	9.75424	9.41631	9.74914	10.0808	10.2254	10.4015	10.32	10.2626	9.97458	1060.45	0.423304	0.0045179	0.214325
Asgr2	11890	ASGPR2|Asgr|Asgr-2|HL-2	asialoglycoprotein receptor 2	3.1762	3.31864	4.18689	3.67924	0	0	0	0	0	5.11552	-0.450196	0.00452579	0.214325
Smim4	66487	2010107H07Rik|Gm41122	small integral membrane protein 4	8.31901	7.83793	8.41343	7.99649	9.31308	9.25979	9.38609	8.57405	7.75479	405.643	0.60061	0.00449971	0.214325
Trpc4	22066	CCE1|STRPC4|Trp4|Trrp4	transient receptor potential cation channel_ subfamily C_ member 4	3.95146	0	3.90549	4.77327	5.96268	5.14019	4.85792	5.86727	6.39426	35.4356	0.656839	0.00451915	0.214325
Slc19a2	116914	AV276020|AW322295|DDA1|THTR1|TRMA	solute carrier family 19 (thiamine transporter)_ member 2	8.0742	7.70458	8.01188	7.637	7.2661	7.34704	7.46529	7.01199	7.07777	187.099	-0.518742	0.0045663	0.215691
Adh1	11522	ADH-AA|AI194826|Adh-1|Adh-1-t|Adh-1e|Adh-1t|Adh-3e|Adh1-e|Adh1-t|Adh1tl|Adh3-e	alcohol dehydrogenase 1 (class I)	14.3039	13.8183	13.8314	13.7966	14.5953	14.5223	14.4694	14.0263	14.3473	19107.3	0.406594	0.00462246	0.217786
Tmem205	235043	-	transmembrane protein 205	9.94045	9.94252	9.88338	10.1202	10.2659	10.2775	10.2735	10.4273	10.5404	1176.84	0.35767	0.00465051	0.218107
Tob2	57259	2900090N22Rik|4930545K18Rik|AV071822|mKIAA1663	transducer of ERBB2_ 2	10.0734	9.63975	9.61307	10.0977	10.2567	10.2394	10.3756	10.3456	10.3526	1123.84	0.398304	0.00465288	0.218107
Aif1l	108897	2810003C17Rik|AI043124|C87647|Iba2	allograft inflammatory factor 1-like	7.73086	8.21553	8.68635	7.84511	7.32864	7.61562	7.6638	7.52665	6.70127	221.187	-0.58041	0.00473889	0.219554
Ccdc69	52570	2210021E03Rik|D11Ertd461e	coiled-coil domain containing 69	6.87736	6.59071	6.352	6.88503	5.45479	5.685	5.65074	5.86727	6.27545	76.2462	-0.624114	0.00473744	0.219554
Ext1	14042	AA409028	exostoses (multiple) 1	8.00365	8.53648	8.1765	7.66955	7.2752	7.05857	7.85039	7.61977	6.95428	216.839	-0.570733	0.00473372	0.219554
Laptm5	16792	E3	lysosomal-associated protein transmembrane 5	8.8854	9.17439	9.46061	8.99366	8.28413	7.78706	9.08383	8.53474	8.30756	446.549	-0.545695	0.00476698	0.219554
Rarres1	109222	5430417P09Rik|AI662122	retinoic acid receptor responder (tazarotene induced) 1	4.8648	3.73809	3.90549	4.6218	5.42238	5.81264	3.27639	4.89178	8.32761	59.2018	0.63127	0.00474751	0.219554
Tex30	75623	1700029F09Rik|3110030D08Rik	testis expressed 30	6.8872	7.25258	6.56369	6.6702	6.38879	5.21604	5.56507	6.22434	5.95302	84.8139	-0.637406	0.00476547	0.219554
Znrd1as	76416	1700022C21Rik|AI746295|Znrd1-as	Znrd1 antisense	6.61875	7.1308	7.0471	6.76965	7.79514	7.55118	7.52701	7.45264	7.41405	156.735	0.531655	0.00473201	0.219554
Polb	18970	A430088C08Rik	polymerase (DNA directed)_ beta	9.36855	9.45373	9.50401	9.32323	8.91344	9.12364	8.89486	9.02927	9.04271	587.312	-0.376478	0.00480219	0.220626
Ndufa10	67273	2900053E13Rik	NADH dehydrogenase (ubiquinone) 1 alpha subcomplex 10	10.3727	10.567	10.7393	10.6609	10.6158	11.2725	11.6332	11.2353	10.7554	1946.8	0.477256	0.00485138	0.222043
Trim24	21848	A130082H20Rik|AI447469|D430004I05Rik|TIF1|TIF1-alpha|TIF1alpha|Tif1a	tripartite motif-containing 24	9.22282	8.97327	9.20589	9.24547	9.49156	9.63621	9.39025	9.6788	9.76455	684.967	0.392179	0.00485708	0.222043
Slc23a2	54338	AI844736|NBTL1|SVCT2|Slc23a1|YSPL2|YSPL3|mKIAA0238	solute carrier family 23 (nucleobase transporters)_ member 2	7.14656	6.85125	7.03532	7.36219	8.02831	8.4797	8.32884	7.14326	7.28674	197.883	0.606656	0.00489288	0.223128
Gclc	14629	D9Wsu168e|GLCL-H|Ggcs-hs|Glclc	glutamate-cysteine ligase_ catalytic subunit	9.38078	10.2825	9.90296	9.68666	10.1981	10.4306	10.3266	10.0725	11.3594	1247.53	0.555429	0.00494099	0.224214
Pak3	18481	PAK-3|Pak65alpha|Pak65beta|Stk4	p21 protein (Cdc42/Rac)-activated kinase 3	5.79875	6.39299	6.74825	6.99187	7.62048	7.233	7.18805	6.94159	7.90242	135.635	0.615979	0.00493485	0.224214
Dcxr	67880	0610038K04Rik|1810027P18Rik	dicarbonyl L-xylulose reductase	9.22088	9.05468	9.23709	9.49472	9.79501	9.82517	9.46705	9.50865	10.187	760.191	0.452419	0.00503434	0.227683
Rsrp1	27981	2700043I21Rik|D4Ucla2|D4Wsu53e	arginine/serine rich protein 1	11.9074	12.0273	11.9622	11.1998	11.2195	11.2205	11.6687	11.226	10.945	2971.33	-0.461763	0.00504209	0.227683
Atf3	11910	LRG-21	activating transcription factor 3	8.43749	8.46039	6.40791	7.86773	6.66289	6.74959	7.14933	7.09001	7.37606	184.629	-0.638467	0.00509634	0.229335
Txnip	56338	1200008J08Rik|AA682105|Hyplip1|THIF|Tbp-2|VDUP1	thioredoxin interacting protein	13.4992	13.2784	12.981	13.1679	12.9888	12.7799	12.9865	12.7825	12.6505	8393.99	-0.36779	0.00510352	0.229335
D5Ertd579e	320661	9030221A05Rik|A930018H20Rik|Kiaa0232|mKIAA0232	DNA segment_ Chr 5_ ERATO Doi 579_ expressed	9.46361	9.46064	9.67893	9.52528	9.73526	9.92319	10.0978	9.99351	9.90291	872.67	0.368454	0.00511969	0.229504
E2f1	13555	E2F-1|mKIAA4009	E2F transcription factor 1	7.51956	7.35502	6.12622	6.8739	5.9169	6.40532	6.32497	5.78924	6.14598	97.4227	-0.63116	0.00514753	0.229637
Taf1d	75316	2810003M17Rik|4930553M18Rik|5930426I11Rik|Josd3|TAF(I)41|TAFI41	TATA box binding protein (Tbp)-associated factor_ RNA polymerase I_ D	10.3675	10.7946	10.2877	10.1528	10.8877	10.9288	10.6747	10.9084	10.8955	1642.46	0.398261	0.00514091	0.229637
Atrnl1	226255	AI504415|AW555641|Alp|Atrnl|Atrnlp	attractin like 1	8.22135	8.11983	8.53138	8.56925	7.89297	7.55849	7.98842	7.95371	7.32712	267.346	-0.505244	0.00516218	0.229736
Osbpl6	99031	1110062M20Rik|AI596402|ORP-6|mKIAA4128	oxysterol binding protein-like 6	9.26302	8.72044	9.23194	9.10019	9.40922	9.80842	9.51543	9.88982	9.3427	675.973	0.449065	0.0052528	0.233207
Ackr1	13349	AA162249|CCBP1|CD234|Darc|Dfy|ESTM35|FY|GPD	atypical chemokine receptor 1 (Duffy blood group)	6.49562	7.76537	6.93741	7.71392	6.3024	6.54422	6.78265	6.18425	4.89785	112.912	-0.652351	0.00533222	0.235544
Dmac1	NA	NA	NA	7.83103	8.09044	8.0937	8.17488	7.20074	7.14842	8.02096	7.10082	6.94133	206.925	-0.557473	0.00535646	0.235544
Pole4	66979	2400007P05Rik|5830430F06Rik	polymerase (DNA-directed)_ epsilon 4 (p12 subunit)	8.75725	8.61703	8.46266	8.75363	8.07074	8.23733	8.35034	8.00639	8.13062	337.239	-0.432432	0.00534294	0.235544
Zfp467	68910	1190001I08Rik|AB041616|AI426952|AV017623|EZI|MNCb-3350|Znf467	zinc finger protein 467	9.85661	9.62753	9.67514	9.68507	10.2429	10.2775	10.2138	9.73712	10.2168	1003.76	0.394932	0.00534543	0.235544
Fam241a	NA	NA	NA	10.4814	10.3707	10.3568	10.8658	10.2065	9.92742	9.44922	9.69316	10.3924	1216.48	-0.477524	0.0054046	0.237096
Flt3l	14256	Flt3lg|Ly72L	FMS-like tyrosine kinase 3 ligand	7.81051	7.89345	8.20308	7.22875	6.51708	7.2421	7.09942	7.49422	6.31615	170.893	-0.598133	0.00548815	0.240191
Pkd2	18764	C030034P18Rik|PC2|TRPP2	polycystic kidney disease 2	8.72197	8.47411	8.85672	9.04667	8.08634	8.48355	8.38825	8.26369	7.91572	363.875	-0.469698	0.00554044	0.241906
Nfic	18029	1110019L22Rik|1500041O16Rik|AA589446|AI746521|NF1-C	nuclear factor I/C	11.305	11.0731	11.4211	11.5371	11.6068	11.7652	11.7482	11.875	11.6213	3037.3	0.353451	0.00556935	0.242595
Blvrb	233016	-	biliverdin reductase B (flavin reductase (NADPH))	9.20131	9.15465	9.34126	9.17918	9.33283	9.44061	9.78383	9.81138	10.3003	750.965	0.472306	0.005595	0.243139
Ptgs2	19225	COX2|Cox-2|PES-2|PGHS-2|PHS II|PHS-2|Pghs2|TIS10|gripghs	prostaglandin-endoperoxide synthase 2	3.79315	6.02154	3.09265	3.95753	0	1.9469	2.28152	0	3.13047	12.5963	-0.52468	0.00561881	0.2436
Cnpy4	66455	2610019P18Rik	canopy 4 homolog (zebrafish)	8.36898	8.20459	8.51875	8.46925	7.50918	7.89484	7.86838	8.15381	7.7173	276.321	-0.471589	0.00568854	0.246046
Klf5	12224	4930520J07Rik|Bteb2|CKLF|IKLF	Kruppel-like factor 5	13.4244	13.6429	13.3609	13.5081	13.9745	13.9151	13.2011	14.3857	14.5189	14643.6	0.486599	0.00572717	0.247057
Stk32c	57740	PKE|Pkek|YANK3	serine/threonine kinase 32C	5.01583	5.01883	3.68188	4.19072	2.77491	1.53786	2.76401	3.03066	3.13047	13.3709	-0.615771	0.00573867	0.247057
2810013P06Rik	100503178	-	RIKEN cDNA 2810013P06 gene	8.45412	8.36049	8.81253	8.41268	8.86001	9.08371	8.78862	9.11174	9.17305	448.967	0.431745	0.00582032	0.248291
4632415L05Rik	70808	AI662792	RRS1 ribosome biogenesis regulator homolog pseudogene	7.69212	7.59162	7.49713	7.61041	8.01207	7.8598	8.0102	8.53075	8.42385	247.588	0.493732	0.00579983	0.248291
Aph1a	226548	6530402N02Rik|APH-1a	anterior pharynx defective 1a homolog (C. elegans)	8.22911	8.60461	8.49313	8.13814	8.8509	8.75547	8.73733	9.02361	8.92922	405.664	0.42925	0.00583812	0.248291
Cyp2b19	13090	CYPIIB19	cytochrome P450_ family 2_ subfamily b_ polypeptide 19	4.90406	3.85458	4.56022	1.89742	6.19141	4.68635	6.39284	2.61418	7.81283	52.9507	0.606387	0.00590176	0.248291
Fam234b	NA	NA	NA	5.33601	5.2059	5.65784	5.35662	4.28593	4.32455	4.19995	4.20299	3.94544	27.9453	-0.660891	0.0058521	0.248291
Lars2	102436	AI035546|Kiaa0028|LEURS	leucyl-tRNA synthetase_ mitochondrial	9.3773	9.37546	10.3354	9.78502	10.7743	9.89606	9.85324	10.8023	10.6628	1170.06	0.539689	0.00590007	0.248291
March7	57438	Axo|Axot|Gtrgeo17	membrane-associated ring finger (C3HC4) 7	9.60287	9.4068	9.33166	9.79538	10.2112	10.2698	9.26906	10.0739	10.7784	983.492	0.524645	0.00579659	0.248291
Mical1	171580	MICAL|MICAL-1|Nical	microtubule associated monooxygenase_ calponin and LIM domain containing 1	6.84746	6.43102	6.23325	6.22087	5.57757	5.76293	5.88089	4.94073	4.9505	62.7641	-0.636148	0.00588038	0.248291
Rhno1	72440	2510047L19Rik|5930416I19Rik	RAD9-HUS1-RAD1 interacting nuclear orphan 1	8.18595	8.65769	8.36247	7.9706	7.83261	7.56575	7.85039	7.22458	7.88899	255.647	-0.510758	0.00588836	0.248291
Rnpep	215615	-	arginyl aminopeptidase (aminopeptidase B)	11.0044	10.7379	10.2398	10.9831	10.2567	10.2609	9.81355	10.387	10.4644	1454.27	-0.450639	0.00584161	0.248291
9230114K14Rik	414108	-	RIKEN cDNA 9230114K14 gene	7.7199	7.49621	6.92469	7.26328	7.92224	8.02179	7.40903	8.73187	8.31762	230.457	0.573044	0.00598606	0.249231
Dclk1	13175	1700113D08Rik|2810480F11Rik|AI836758|Click-I|Cpg16|Dcamkl1|Dcl|Dclk|mKIAA0369	doublecortin-like kinase 1	8.36195	8.63343	8.3339	8.61008	7.85706	7.67729	7.9939	8.02921	8.21375	297.79	-0.455557	0.00599159	0.249231
Gm5475	432982	EG432982	predicted gene 5475	5.93768	7.81654	7.20271	4.19072	5.35531	4.97537	6.27188	3.93957	3.72136	69.0551	-0.642082	0.00594961	0.249231
Ifi27	52668	1110013J02Rik|2900026P10Rik|D12Ertd647e|ISG12a|Ifi27l1	interferon_ alpha-inducible protein 27	9.72438	10.0909	10.0855	9.73052	8.60603	9.17206	9.81045	9.457	9.31536	785.321	-0.4951	0.00597682	0.249231
Irgm2	54396	AI481100|GTPI|Ifggd2|Iigp2	immunity-related GTPase family M member 2	7.86625	7.59999	7.84641	7.33809	7.21026	6.95169	7.34193	6.12194	6.23357	154.365	-0.594489	0.00596497	0.249231
Arhgef10l	72754	2810441C07Rik	Rho guanine nucleotide exchange factor (GEF) 10-like	8.6077	9.05163	8.96318	8.75363	8.40927	8.5583	8.35885	8.31565	7.95491	383.827	-0.450859	0.00603444	0.249888
Tspan11	68498	1110014F12Rik|AU067806	tetraspanin 11	5.93768	5.48427	5.74724	6.43293	5.17257	4.02051	5.16015	3.49127	1.68542	37.7428	-0.645662	0.00603057	0.249888
B3gnt9	97440	3-Gn-T9|B3gnt9-ps|BGnT-9|C76565|C76566|beta-1|beta3Gn-T9	UDP-GlcNAc:betaGal beta-1_3-N-acetylglucosaminyltransferase 9	5.64499	5.33183	5.05633	5.11329	1.55979	4.02051	4.59523	3.61707	2.44167	23.3616	-0.631947	0.00611458	0.251515
Prkx	19108	PKX1|Pkare	protein kinase_ X-linked	10.0484	10.0894	10.036	10.0577	10.5555	10.3254	9.89187	10.9222	11.341	1391.98	0.514716	0.00609568	0.251515
Prss23	76453	2310046G15Rik|4930479H08Rik|AI790574|Spuve	protease_ serine 23	9.89975	9.69939	9.88502	9.98062	9.55272	9.72651	9.10674	9.29232	9.28492	792.65	-0.410731	0.00610149	0.251515
Gap43	14432	B-50|Basp2|GAP-43	growth associated protein 43	6.41637	6.41213	7.28462	7.44726	5.74414	5.99594	6.45767	6.14301	4.6012	88.0293	-0.644198	0.00621178	0.254465
Ncbp2	68092	20kDa|5930413E18Rik|AA536802|AI843301|C79367	nuclear cap binding protein subunit 2	9.34556	9.46064	9.19534	9.34959	8.58423	8.69048	9.04743	8.99202	9.02747	549.096	-0.410718	0.00621387	0.254465
Antxr1	69538	2310008J16Rik|2810405N18Rik|Antrx1|Tem8	anthrax toxin receptor 1	10.013	9.85258	10.2346	9.85037	9.51672	9.32975	9.79328	9.61048	9.52951	873.418	-0.39063	0.00623104	0.254604
BC037034	231807	-	cDNA sequence BC037034	9.01435	8.81693	8.54807	8.75667	8.0915	8.56919	8.2759	7.45264	8.26662	356.846	-0.507168	0.00628329	0.255608
Matn2	17181	Crtm2|matrilin-2	matrilin 2	7.79493	7.64921	7.91874	7.88447	8.68327	8.3843	8.06324	8.11168	8.5228	283.244	0.472769	0.00628163	0.255608
Lgi2	246316	mKIAA1916	leucine-rich repeat LGI family_ member 2	12.0613	11.9558	11.9641	11.9701	11.5782	11.6778	11.4699	11.5824	11.8722	3581.14	-0.32366	0.00633069	0.25697
Olfr920	258783	MOR165-6	olfactory receptor 920	6.41637	6.9462	6.46173	6.03349	8.18138	7.47605	7.09942	6.85486	6.92826	132.931	0.612069	0.00638657	0.258124
Ppp2r3a	235542	3222402P14Rik|A730042E07	protein phosphatase 2_ regulatory subunit B''_ alpha	9.33841	9.23744	9.74734	9.755	10.0759	10.0684	10.1758	9.913	9.74419	899.651	0.41329	0.00638706	0.258124
Hist1h2bc	68024	2610022J01Rik|H2bfs|R74621	histone cluster 1_ H2bc	9.51682	9.25874	9.6425	9.91017	8.95651	9.19098	9.2668	8.99202	9.21401	655.321	-0.418307	0.00648735	0.261035
Plcd1	18799	AW212592|C79986	phospholipase C_ delta 1	9.67983	9.29527	8.92537	9.31913	9.96774	10.2575	9.33093	9.76457	9.99509	813.802	0.476034	0.00648168	0.261035
Atf7ip	54343	2610204M12Rik|AM|Mcaf1	activating transcription factor 7 interacting protein	9.42025	8.99882	9.17131	9.13091	9.64688	10.0123	9.4982	9.47995	9.57634	706.671	0.41472	0.00651373	0.261526
Sertad1	55942	1110032C13Rik|AV000455|AW456625|Sei-1|Sei1|TRIP-Br1	SERTA domain containing 1	8.29706	8.68548	8.42251	8.33363	9.02285	8.96232	8.92382	8.72839	8.84481	419.057	0.409153	0.00657963	0.263599
Acot1	26897	ACH2|CTE-1|CTE-I|Cte1|D12Ucla1	acyl-CoA thioesterase 1	5.21632	5.48427	6.25373	5.22264	6.13254	6.03834	6.32497	6.22434	8.36203	89.6027	0.651674	0.00667032	0.264973
Esp6	433107	EG433107|Esp5|Gm5494	exocrine gland secreted peptide 6	10.5055	10.8847	11.3521	11.5581	10.8757	10.5119	10.5769	10.438	10.4979	1851.63	-0.46282	0.00667132	0.264973
Slc7a11	26570	9930009M05Rik|AI451155|sut|xCT	solute carrier family 7 (cationic amino acid transporter_ y+ system)_ member 11	8.60472	9.17159	8.18719	8.53079	8.97338	9.36558	9.16856	9.00646	9.83801	531.73	0.515659	0.00663796	0.264973
Zbtb25	109929	2810462M08Rik|2900064P18Rik|AI842128|Kup|Zfp-50|Zfp50	zinc finger and BTB domain containing 25	5.18478	4.48032	4.34798	5.25732	6.3201	5.45391	6.01617	5.3917	6.62233	48.5844	0.648042	0.0066451	0.264973
Ankhd1	108857	1110004O12Rik|4933432B13Rik|9130019P20Rik|A530027J04Rik|A630021B20Rik|AA571404|Mask|mFLJ00246|mKIAA1085	ankyrin repeat and KH domain containing 1	11.7617	11.6328	11.6804	11.7098	12.0339	12.2251	11.6093	12.2248	12.553	4019.15	0.411805	0.0067368	0.265036
Ankrd55	77318	C030011J08Rik	ankyrin repeat domain 55	3.5174	7.30471	6.84593	2.68951	4.48731	2.93786	4.7061	4.42566	1.68542	40.3267	-0.576203	0.00672225	0.265036
Snx1	56440	-	sorting nexin 1	9.98003	10.2838	10.284	9.45978	9.727	9.55456	9.553	9.50051	9.03053	866.263	-0.465377	0.00671256	0.265036
Tspan32	27027	AW208513|Art-1|BB235973|D7Wsu37e|Phemx|Tssc6	tetraspanin 32	0.851139	4.55109	5.68826	4.82042	0	2.26522	3.12495	1.0176	1.07599	12.7476	-0.500521	0.00673092	0.265036
Tspan4	64540	AI325509|AI746565|D130042I01Rik|NAG-2|Tm4sf7|Tspan-4	tetraspanin 4	6.86746	6.44966	6.6742	7.00213	7.68336	7.61562	8.09924	7.13277	6.88833	151.133	0.575942	0.00674464	0.265036
Cfb	14962	AI195813|AI255840|B|Bf|C2|Fb|H2-Bf	complement factor B	8.37249	8.88357	8.50172	8.34173	7.71715	7.41299	8.46908	8.00063	7.15832	290.642	-0.550248	0.00679784	0.266559
Arhgef28	110596	9230110L08Rik|AI323540|D13Bwg1089e|RIP2|Rgnef|RhoGEF|Rhoip2|p190RhoGEF	Rho guanine nucleotide exchange factor (GEF) 28	8.94545	9.20763	8.97556	8.73837	9.44191	9.44259	9.08126	9.5127	9.7292	613.107	0.422943	0.0068745	0.267982
C6	12274	AW111623	complement component 6	4.74015	3.47241	5.77585	5.69698	2.96687	3.74132	4.1221	3.20107	1.07599	20.6	-0.602366	0.00687465	0.267982
Jchain	16069	9530090F24Rik|AI323815|Igj|Jch	immunoglobulin joining chain	6.37504	3.1465	7.71961	5.07492	3.77218	4.51676	5.16015	5.12143	4.31026	50.4782	-0.62114	0.00687766	0.267982
2810408A11Rik	70419	1700019L01Rik|4930470J18Rik	RIKEN cDNA 2810408A11 gene	2.32758	3.1465	3.264	2.68951	4.71839	4.25434	3.85963	5.46045	4.38868	16.2041	0.619328	0.00701516	0.2698
Anpep	16790	AP-M|AP-N|Apn|Cd13|P150	alanyl (membrane) aminopeptidase	10.5394	10.1576	10.2563	10.4277	10.7831	10.6074	10.7291	10.6162	10.9393	1530.52	0.355117	0.00704119	0.2698
Asph	65973	2310005F16Rik|3110001L23Rik|AI848629|AW261690|AW561901|BAH|C79816|cI-37	aspartate-beta-hydroxylase	11.8343	11.7015	11.941	11.6519	12.2676	12.2011	12.1928	11.8836	12.1418	4082.4	0.33159	0.00701022	0.2698
Clec7a	56644	BGR|Clecsf12|beta-GR	C-type lectin domain family 7_ member a	6.361	7.59162	6.56369	6.68301	5.54784	5.38985	5.27252	6.22434	6.48629	83.9127	-0.63117	0.00703599	0.2698
Glipr2	384009	5730414A08Rik|C77180|GAPR-1	GLI pathogenesis-related 2	6.87736	5.83561	6.99938	6.18529	5.32057	4.39151	6.13984	5.52607	5.3924	65.1044	-0.641315	0.006958	0.2698
Gm8624	667423	EG667423	predicted gene 8624	1.77052	6.50418	5.59501	4.03952	2.29167	1.9469	3.53856	4.03283	2.70948	21.4716	-0.562903	0.00703424	0.2698
Rabep1	54189	Rab5ep|rabaptin-5|rabaptin-5alpha	rabaptin_ RAB GTPase binding effector protein 1	9.96502	9.98787	10.0434	9.97281	10.1945	10.236	10.3179	10.4633	10.6439	1192.46	0.356237	0.00697776	0.2698
Twsg1	65960	1810013J15Rik|9030422N06Rik|AW552143|D17Ertd403e|Tsg|Twg	twisted gastrulation homolog 1 (Drosophila)	10.2834	10.3756	10.1647	10.2657	9.91777	9.56367	10.0208	9.8423	10.0045	1072.52	-0.362036	0.00703923	0.2698
Lonrf3	74365	4932412G04Rik|5730439E01Rik|A830039N02Rik|AU023707|Rnf127	LON peptidase N-terminal domain and ring finger 3	7.15472	6.76456	7.48851	7.43973	6.60632	6.48413	6.25374	6.64935	6.62233	117.508	-0.548735	0.00706589	0.270186
Chd4	107932	9530019N15Rik|AA617397|BC005710|D6Ertd380e|Mi-2beta|mKIAA4075	chromodomain helicase DNA binding protein 4	11.9778	12.2323	12.025	12.1154	12.3311	12.5529	12.2664	12.5313	12.4341	4998.15	0.315272	0.00714486	0.271839
Crim1	50766	AU015004	cysteine rich transmembrane BMP regulator 1 (chordin like)	11.7183	11.7285	11.5504	11.7545	11.9649	12.1865	11.7004	12.1402	12.7213	4051.33	0.43035	0.0071534	0.271839
Gpr1	241070	-	G protein-coupled receptor 1	4.09411	3.73809	4.34798	4.6218	4.82139	6.15855	5.80818	5.70674	4.72727	33.4292	0.645483	0.00719743	0.271839
Mmp3	17392	EMS-2|MMP-3|SL-1|SLN-1|SLN1|STR-1|Stmy1|Str1	matrix metallopeptidase 3	10.6923	11.3386	10.6269	10.7708	10.7253	9.74743	10.6358	10.1707	9.42641	1505.36	-0.524379	0.00719277	0.271839
Pla2g2d	18782	Splash|mGIID	phospholipase A2_ group IID	7.24159	5.68641	8.1978	7.01231	5.89345	6.17765	6.90392	5.86727	4.8432	106.134	-0.645007	0.00716876	0.271839
Sult5a1	57429	Sult-x1|Sultx1	sulfotransferase family 5A_ member 1	9.58183	9.41394	9.38138	9.41441	9.1716	9.14805	9.13675	8.57793	8.63161	586.048	-0.430549	0.00713493	0.271839
Frat2	212398	-	frequently rearranged in advanced T cell lymphomas 2	6.67658	6.02154	5.88493	5.9929	7.49367	7.04823	7.04772	6.98891	6.33608	103.747	0.592487	0.00731715	0.275428
Plekho2	102595	AI840980|Plekhq1	pleckstrin homology domain containing_ family O member 2	8.14556	7.39404	8.07655	7.56268	7.16201	6.68433	7.37587	7.44418	6.74664	177.23	-0.548554	0.00733573	0.275428
Rad51ap2	209550	EG209550	RAD51 associated protein 2	1.38286	1.08553	2.67333	0	4.42326	4.18053	3.41342	2.8374	5.14378	10.6503	0.534517	0.00733718	0.275428
Gsap	212167	A530088I07Rik|Pion	gamma-secretase activating protein	6.53368	6.53942	6.352	6.41768	5.71768	5.32282	4.90517	5.86727	5.84591	64.7049	-0.60565	0.00737873	0.276425
Cdc14a	229776	A830059A17Rik|CDC14A2|CDC14a1|Cdc14	CDC14 cell division cycle 14A	8.1578	8.56241	8.27999	8.39721	8.88994	9.07355	8.47692	8.73881	9.06973	404.071	0.441663	0.0074125	0.277129
Lifr	16880	A230075M04Rik|AW061234|LIF	leukemia inhibitory factor receptor	11.1365	10.7558	10.9571	11.094	11.4138	11.2841	11.0876	11.5512	11.6009	2405.62	0.36889	0.00747956	0.279071
Dmbt1	12945	CRP|CRP-[a]|CRP-[b]|Crpd|DBMT1|gp300|p80	deleted in malignant brain tumors 1	4.94229	3.73809	2.67333	3.45857	0	0	1.96215	0	1.68542	6.95267	-0.460645	0.00759888	0.282833
Ift20	55978	0610009H04Rik|AU015496	intraflagellar transport 20	9.64549	10.7169	10.6959	10.2269	9.64337	9.8191	10.0235	9.96864	9.58677	1094.11	-0.47276	0.00761372	0.282833
Klhl24	75785	1110046J11Rik|4930429H24Rik|6530402O20Rik|C85082	kelch-like 24	9.16338	9.06379	9.24479	9.08338	9.57315	9.94842	9.3524	9.35686	9.65578	679.383	0.40386	0.00762634	0.282833
Bmyc	107771	2900002K07Rik|AW060705|Mycb	brain expressed myelocytomatosis oncogene	7.84623	7.79483	7.36214	7.68237	7.31104	7.33858	6.85663	6.42689	6.83332	161.081	-0.537212	0.00766841	0.283823
Tmem255a	245386	4933417N17|6430550H21Rik|Fam70a	transmembrane protein 255A	4.16047	4.74467	3.90549	5.25732	2.96687	3.10678	0	2.02632	3.13047	13.2433	-0.564326	0.00779758	0.288027
Cep170	545389	4933426L22Rik|A330004A13Rik|AI195353	centrosomal protein 170	7.23391	6.79404	7.3044	7.6501	6.56239	6.6019	6.54975	6.70707	6.52152	121.457	-0.536222	0.00788962	0.290266
Ly6c1	17067	AA682074|AA959465|Ly-6C|Ly-6C1|Ly6c	lymphocyte antigen 6 complex_ locus C1	9.64114	9.70133	9.51253	9.90881	9.07589	8.71683	9.76154	9.04894	8.54008	671.554	-0.494699	0.0078829	0.290266
Zdhhc8	27801	D16H22S1738E|DHHC-8|E330009O14Rik|Op53c05|ZDHHCL1	zinc finger_ DHHC domain containing 8	9.02997	8.88014	8.94754	9.11445	8.58423	8.59428	8.41298	8.78645	8.23513	431.881	-0.408842	0.0079085	0.290382
Knop1	66356	2310008H09Rik|Tsg118	lysine rich nucleolar protein 1	10.6249	11.0648	10.8058	10.4671	11.0522	11.1973	11.0401	11.2444	11.2396	2037.69	0.364321	0.00795978	0.291685
Cux1	13047	CDP|Cutl1|Cux|Cux-1	cut-like homeobox 1	10.6242	10.367	10.489	10.7048	10.7695	11.0785	10.7101	10.9523	11.2115	1770.25	0.367285	0.00798105	0.291885
Fam46c	74645	4930431B09Rik|AI449797	family with sequence similarity 46_ member C	6.30343	5.86369	5.68826	6.54946	6.35485	7.62955	6.37617	6.7489	7.92233	109.613	0.620421	0.00801654	0.292027
Vcan	13003	5430420N07Rik|9430051N09|Cspg2|DPEAAE|NG2|PG-M|PG-M(V0)|PG-M(V1)|hdf	versican	7.19486	7.97935	7.46235	8.04692	6.64895	6.77489	7.23504	7.31089	6.92826	163.53	-0.543989	0.00800161	0.292027
Synj1	104015	A930006D20Rik|AA675315|mKIAA0910	synaptojanin 1	9.83265	9.82607	9.81438	9.59981	9.89581	10.2474	9.9869	10.3053	10.4879	1041.24	0.385576	0.00806962	0.293381
Klf3	16599	9930027G08Rik|AL024007|Bklf|Tef-2	Kruppel-like factor 3 (basic)	13.3307	12.7738	12.8974	13.3215	13.3803	13.7205	12.842	13.8921	14.3619	11436.2	0.502726	0.00810527	0.294099
Car6	12353	Ca6|DOC1	carbonic anhydrase 6	1.38286	4.61855	5.62677	2.8796	1.55979	0	0.974876	2.61418	0	9.77556	-0.461167	0.00813327	0.294536
Bdnf	12064	-	brain derived neurotrophic factor	4.16047	6.85125	6.44401	4.6218	4.82139	3.84051	4.53642	4.35519	4.53378	38.3847	-0.625517	0.00817208	0.294897
C920021L13Rik	100042889	-	RIKEN cDNA C920021L13 gene	3.04182	1.69791	3.09265	1.89742	5.24847	4.93104	4.95092	3.20107	3.45596	14.9284	0.579394	0.00818821	0.294897
Mfsd2a	76574	1700018O18Rik|Mfsd2|NLS1	major facilitator superfamily domain containing 2A	5.69062	5.71751	4.34798	3.45857	3.55024	3.10678	4.0398	2.8374	3.30238	20.046	-0.605905	0.00819115	0.294897
Greb1	268527	5730583K22Rik|9130004E13|AF180470|AU023194|mKIAA0575	gene regulated by estrogen in breast cancer protein	4.09411	6.18622	4.85653	2.47053	3.13627	0	3.41342	0	1.07599	15.4406	-0.49108	0.0083296	0.297562
Ikzf1	22778	5832432G11Rik|Ikaros|LyF-1|Zfpn1a1|Znfn1a1|hlk-1|mKIAA4227	IKAROS family zinc finger 1	7.38726	8.13719	8.10502	6.59084	5.74414	5.06013	7.01578	7.53464	5.2315	139.003	-0.63382	0.00831432	0.297562
Myl6	17904	ESMLC|LC17|LC17-GI|LC17-NM|LC17A|LC17B|MLC-3|MLC1SM|MLC3SM|MLC3nm|Myln	myosin_ light polypeptide 6_ alkali_ smooth muscle and non-muscle	11.4731	11.8119	12.0596	11.6123	11.0469	11.3754	11.604	11.3047	11.256	2965.42	-0.383905	0.00830523	0.297562
Pabpc4	230721	-	poly(A) binding protein_ cytoplasmic 4	8.18196	8.26899	8.78112	8.3737	8.77915	8.98959	8.60407	9.22722	9.05177	425.368	0.449849	0.00830239	0.297562
Ntrk3	18213	AW125844|Ntrk3_tv3|TrkC	neurotrophic tyrosine kinase_ receptor_ type 3	9.00761	8.38975	8.87667	8.68841	8.34157	8.03755	8.28486	8.44852	8.09598	360.632	-0.439952	0.00835381	0.29785
Hpn	15451	Hlb320	hepsin	7.23391	6.87902	6.64348	6.44802	8.00115	7.43696	7.57162	6.69286	8.1134	160.736	0.575713	0.00842134	0.299103
Ptpn1	19246	PTP-1B|PTP-HA2|PTP1B	protein tyrosine phosphatase_ non-receptor type 1	11.0318	11.4562	11.0523	11.1089	11.4857	11.7027	11.2376	11.6616	11.7679	2729.9	0.371528	0.00841905	0.299103
Bach2	12014	E030004N02Rik	BTB and CNC homology 2	8.6077	8.07251	8.01188	7.477	8.84786	8.82373	8.29376	8.64223	8.91604	355.206	0.50169	0.00846599	0.299873
Brd3	67382	2410084F24Rik|AW060456|Fsrg2|ORFX|RINGL3	bromodomain containing 3	11.3479	11.3045	11.2243	11.2879	11.6314	11.6413	11.3709	11.7527	11.7022	2868.62	0.311939	0.00849914	0.299873
Mcm6	17219	ASP-l1|D1Wsu22e|Mcmd6	minichromosome maintenance deficient 6 (MIS5 homolog_ S. pombe) (S. cerevisiae)	9.05853	9.49918	8.56456	8.62675	8.38846	8.24187	8.32884	8.53075	8.56984	414.551	-0.47483	0.00850796	0.299873
Mfap4	76293	1110007F23Rik	microfibrillar-associated protein 4	9.77292	9.08481	9.38138	9.19045	8.68327	8.29531	9.34599	8.88666	8.06049	530.701	-0.518173	0.00849189	0.299873
Ifngr1	15979	CD119|IFN-gammaR|Ifgr|Ifngr|Nktar	interferon gamma receptor 1	10.4226	10.8127	10.0812	10.2486	9.98032	10.007	9.98553	10.0094	9.94731	1170.31	-0.386333	0.00870442	0.305051
Khnyn	219094	6330555F21|9130227C08Rik|AI605259|Kiaa0323|mKIAA0323	KH and NYN domain containing	8.42067	8.09044	8.62477	8.09565	7.66962	7.83596	7.7111	8.06828	7.51365	263.033	-0.465534	0.00869793	0.305051
Nfat5	54446	AI225870|B130038B15Rik|CAG-8|CAG80|NFATL1|OREBP|TonEBP|mKIAA0827|nfatz	nuclear factor of activated T cells 5	10.2853	10.0518	9.88338	9.93849	9.7402	9.68707	9.65673	9.52679	9.71405	921.149	-0.35013	0.00867862	0.305051
Acyp1	66204	1110039O14Rik|AI325944	acylphosphatase 1_ erythrocyte (common) type	6.94482	7.17628	7.69735	7.9389	6.51708	6.76229	7.04772	6.88018	6.52152	139.321	-0.549364	0.00877622	0.306313
Ccr3	12771	CC-CKR3|CKR3|Cmkbr1l2|Cmkbr3	chemokine (C-C motif) receptor 3	5.01583	3.96236	5.77585	5.64554	3.55024	0	2.76401	4.2811	0	20.4155	-0.532756	0.00875755	0.306313
Tmem100	67888	1810057C19Rik|AV011897	transmembrane protein 100	9.72301	9.1518	9.39065	9.61994	8.52442	8.92326	9.21383	9.29937	8.5097	589.45	-0.466193	0.00879019	0.306313
Msi2	76626	1700105C15Rik|AI451722|AI563628|AW489193|Msi2h	musashi RNA-binding protein 2	11.1292	10.7455	10.9964	11.3748	11.4857	11.6214	11.1048	11.4857	11.9791	2641.26	0.420958	0.00885277	0.30711
Rdh12	77974	A930033N07Rik	retinol dehydrogenase 12	3.29912	0	3.41714	3.57312	4.42326	4.10274	3.76034	4.20299	7.25569	27.5391	0.545595	0.00887958	0.30711
Tmem173	72512	2610307O08Rik|ERIS|MPYS|Mita|STING	transmembrane protein 173	8.52195	8.887	8.42703	8.16579	8.26141	7.69065	8.05802	8.00639	7.64725	300.104	-0.474659	0.00886974	0.30711
Zfp341	228807	Znf341	zinc finger protein 341	4.90406	5.2059	5.23179	5.38826	3.28785	4.78926	3.65371	2.8374	2.11254	22.0872	-0.607881	0.00884432	0.30711
Uhrf2	109113	2310065A22Rik|AI426270|AW214556|D130071B19Rik|Nirf	ubiquitin-like_ containing PHD and RING finger domains 2	9.25545	9.10553	9.32925	9.3047	8.99833	8.97875	8.67735	8.37473	8.8238	515.452	-0.408432	0.00890793	0.307515
Atp9a	11981	IIa	ATPase_ class II_ type 9A	10.3453	10.0954	10.0508	9.89373	10.456	10.4977	10.565	10.3456	10.5034	1279.55	0.340188	0.00898399	0.309108
Tenm2	23964	Odz2|Odz3|Ten-2|Ten-m2	teneurin transmembrane protein 2	6.25869	6.23001	7.22363	5.95114	6.92817	7.28676	7.34193	7.18449	7.72487	127.904	0.574513	0.00898756	0.309108
A230050P20Rik	319278	-	RIKEN cDNA A230050P20 gene	6.68788	6.9197	7.0471	5.77086	5.93997	5.57408	5.65074	5.58884	6.10011	75.3351	-0.595703	0.00908874	0.311095
Asnsd1	70396	2210409M21Rik	asparagine synthetase domain containing 1	8.62543	8.28465	8.39971	8.49491	8.92794	9.08118	9.09151	8.82281	8.61539	423.942	0.406756	0.00911881	0.311095
Bpifc	270757	4732454E24|Bpil2	BPI fold containing family C	1.38286	0	0	0	4.42326	0.964821	3.41342	1.60838	6.87477	16.7863	0.450893	0.00914637	0.311095
C2	12263	-	complement component 2 (within H-2S)	8.16993	7.41316	7.53109	7.52048	6.9958	6.68433	7.29835	7.26358	6.67021	162.377	-0.529845	0.00913316	0.311095
Ddx17	67040	2610007K22Rik|A430025E01Rik|AI047725|C80929|Gm926|p72	DEAD (Asp-Glu-Ala-Asp) box polypeptide 17	11.9657	11.8505	11.7809	11.4376	11.0241	11.4762	11.5291	11.3815	11.3739	3020.54	-0.36638	0.00908566	0.311095
Gtdc1	227835	E330008O22Rik	glycosyltransferase-like domain containing 1	6.42988	5.89122	5.4248	3.95753	6.24797	6.88355	6.84456	6.63454	7.07777	82.0564	0.620427	0.00911803	0.311095
Prr15l	217138	Atad4|BC022765|E230006A12Rik	proline rich 15-like	7.39417	6.57381	7.23397	7.26328	8.10687	7.74287	7.26251	7.76275	8.11917	188.589	0.525861	0.00917371	0.311451
Ehf	13661	9030625L19Rik|AU019492	ets homologous factor	12.5607	12.5735	12.5327	12.6056	12.868	13.0204	12.4865	13.0813	13.4117	7263.71	0.388835	0.00919421	0.311574
Hmgb1	15289	HMG-1|Hmg1|SBP-1|p30	high mobility group box 1	10.5839	10.6327	10.4944	10.394	11.0167	11.1025	10.8479	11.2229	10.4835	1759.71	0.382963	0.00921997	0.311652
Sh3pxd2b	268396	G431001E03Rik|TSK4|fad49	SH3 and PX domains 2B	9.14506	9.41631	8.98478	9.36756	8.9337	8.59072	8.8136	8.92061	8.70623	514.929	-0.392074	0.00923025	0.311652
Aldh3a1	11670	Ahd-4|Ahd4|Aldh|Aldh3	aldehyde dehydrogenase family 3_ subfamily A1	15.1745	14.8716	14.8714	15.3493	15.284	15.5763	15.1844	15.5868	15.8081	41250	0.380203	0.00929954	0.312847
Sh3d21	66938	1700029G01Rik|AU019788	SH3 domain containing 21	4.74015	4.68299	4.85653	3.77809	5.74414	5.76293	5.44231	5.67815	5.57117	37.359	0.619429	0.00928283	0.312847
Mpdz	17475	AI225843|B930003D11Rik|MUPP1	multiple PDZ domain protein	8.27476	8.16001	8.70507	8.66277	7.53214	7.71045	8.45724	7.77629	7.36641	282.178	-0.512147	0.00935933	0.313148
Pros1	19128	AW214361	protein S (alpha)	9.07367	9.50365	9.23452	8.85335	8.26141	8.51391	8.97177	8.9267	7.86176	468.261	-0.498132	0.0093357	0.313148
Ptchd4	627626	3110082D06Rik|Gm321	patched domain containing 4	5.69062	7.68898	7.17075	3.67924	5.09246	5.01837	6.09978	4.12042	4.66561	64.8642	-0.609035	0.00934719	0.313148
Axin2	12006	Axi1|Axil|Conductin	axin2	8.28223	8.21553	8.44049	8.47294	7.85099	7.92905	7.84434	8.05722	7.26611	269.664	-0.457573	0.00941367	0.314054
Dhcr7	13360	AA409147	7-dehydrocholesterol reductase	8.61659	8.46498	8.16573	8.62675	9.37365	8.77754	8.42113	8.93578	9.77554	470.051	0.513105	0.00942487	0.314054
Scn8a	20273	AI853486|C630029C19Rik|NaCh6|Nav1.6|dmu|med|mnd-2|mnd2|nmf2|nmf335|nmf58|nur14|seal	sodium channel_ voltage-gated_ type VIII_ alpha	2.5419	5.48427	4.68614	3.57312	0	2.74651	2.76401	1.60838	0	10.8651	-0.484046	0.00943744	0.314054
Adra2c	11553	Adra-2c|[a]2C|alpha2-C4|alpha2C	adrenergic receptor_ alpha 2c	5.39232	4.80383	4.42225	6.22087	4.82139	3.5198	3.12495	4.03283	2.70948	25.3707	-0.603379	0.00955462	0.317382
Fam20a	208659	AI606893	family with sequence similarity 20_ member A	5.59787	6.97222	6.61209	5.72203	4.42326	4.93104	5.83282	4.20299	0	49.3304	-0.593249	0.00975217	0.321966
Gm6815	627962	EG627962	zinc finger_ BED domain containing 4 pseudogene	2.32758	6.02154	4.7452	0	0	0	1.96215	0	0	10.7442	-0.400906	0.00977979	0.321966
P4ha1	18451	AL022634|P4ha	procollagen-proline_ 2-oxoglutarate 4-dioxygenase (proline 4-hydroxylase)_ alpha 1 polypeptide	7.95773	8.01108	8.18185	8.40109	7.14225	7.26906	7.46529	7.89903	7.82698	229.334	-0.487034	0.00976855	0.321966
Prom2	192212	AI507243|Prom-rp	prominin 2	8.04376	8.42314	8.46705	7.95483	8.75658	8.88891	8.67394	8.85509	8.45152	369.806	0.428651	0.00972593	0.321966
Sorbs2	234214	2010203O03Rik|9430041O17Rik|A530071H08|Argbp2|mKIAA0777	sorbin and SH3 domain containing 2	10.7846	10.6153	10.4385	11.0496	11.2112	11.445	10.6173	11.2118	11.5351	2100	0.428429	0.00972982	0.321966
Impa2	114663	2210415D20Rik|AI326924|AW259601	inositol (myo)-1(or 4)-monophosphatase 2	7.09659	7.19849	6.99938	7.04246	6.40547	5.63061	5.97247	6.91734	6.25467	103.205	-0.563266	0.00987408	0.324492
Gstm5	14866	-	glutathione S-transferase_ mu 5	8.14965	7.25258	7.84641	8.20184	8.18621	8.62591	8.73733	8.46534	8.4285	307.015	0.481621	0.00989636	0.324646
Csnk1e	27373	AI426939|AI551861|AW457082|CK1epsilon|CKIe|KC1epsilon|tau	casein kinase 1_ epsilon	11.1881	11.0273	11.1815	11.2947	11.4974	11.7438	11.1292	11.5958	11.8972	2746.19	0.376046	0.00994204	0.325566
Clec4a1	269799	BC049354|Dcir4	C-type lectin domain family 4_ member a1	6.9542	6.60741	7.07039	7.04246	4.87025	5.65806	6.66404	6.30133	5.9786	89.0892	-0.594425	0.00998963	0.326047
F2rl1	14063	Gpcr11|PAR-2|Par2	coagulation factor II (thrombin) receptor-like 1	7.88109	8.45117	7.74153	8.13814	8.75007	8.75865	8.30702	8.57017	8.59486	335.51	0.447272	0.0100097	0.326047
Slc13a3	114644	NaDC-3|NaDC3|SDCT2	solute carrier family 13 (sodium-dependent dicarboxylate transporter)_ member 3	3.04182	4.32744	3.09265	2.68951	0.981165	0	0	0	0	4.47417	-0.398395	0.0100034	0.326047
Thy1	21838	CD90|T25|Thy-1|Thy-1.2|Thy1.1|Thy1.2	thymus cell antigen 1_ theta	9.27617	9.20214	9.57898	9.3853	9.03629	8.42082	9.36724	8.43149	8.1975	533.396	-0.49008	0.0101108	0.328761
Fes	14159	AI586313|BB137047|FPS|c-fes	feline sarcoma oncogene	7.45493	7.52286	7.52267	7.32997	6.96238	6.45312	7.0265	7.06815	6.53882	140.556	-0.500329	0.0101968	0.330259
Serinc2	230779	2310004K20Rik|AW121759|FKSG84|TDE2|Tde2l	serine incorporator 2	11.163	10.5563	10.3401	11.3983	11.6305	11.9543	10.6798	11.5338	11.6858	2535.99	0.49765	0.0102105	0.330259
Tcf7l2	21416	TCF4B|TCF4E|Tcf-4|Tcf4|mTcf-4B|mTcf-4E	transcription factor 7 like 2_ T cell specific_ HMG box	10.4243	10.4504	10.4182	10.4873	10.7261	10.8506	10.4982	11.0462	10.8946	1619.26	0.338996	0.0102092	0.330259
Lonrf1	244421	-	LON peptidase N-terminal domain and ring finger 1	9.85661	9.36813	9.63471	10.2647	10.4479	10.4815	9.98416	10.0165	10.7151	1128.91	0.45145	0.0102722	0.331675
Zfp276	57247	AW048709|D8Ertd370e|D8Ertd377e|Znf276	zinc finger protein (C2H2 type) 276	7.4483	7.28408	7.17075	7.10091	6.56239	6.05909	6.97207	6.77613	6.05272	118.397	-0.541012	0.0103359	0.333147
Col4a6	94216	BB116301	collagen_ type IV_ alpha 6	8.54076	7.87288	7.68985	7.8394	7.47009	7.57298	7.08922	7.47773	7.41405	209.557	-0.493387	0.0103986	0.334585
Lrif1	321000	2010012G17Rik|4933421E11Rik|AI450568	ligand dependent nuclear receptor interacting factor 1	8.49005	8.28465	8.83989	8.38158	8.95651	8.88019	8.72421	9.01506	9.5121	454.73	0.446636	0.0104283	0.3348
Slc25a35	71998	1810012H11Rik	solute carrier family 25_ member 35	8.1166	7.91373	7.9815	8.43178	7.34601	7.63647	7.23504	7.29215	7.99306	225.73	-0.485097	0.0104415	0.3348
Eef1e1	66143	1110003A02Rik	eukaryotic translation elongation factor 1 epsilon 1	6.53368	7.07185	6.73374	6.50685	6.35485	5.17861	5.85706	6.12194	4.53378	76.0432	-0.601311	0.0104659	0.335
Dctpp1	66422	2410015N17Rik|AI854235|RS21-C6	dCTP pyrophosphatase 1	7.50687	8.15434	7.71961	8.18843	7.3717	7.26013	7.28948	7.46105	7.33704	197.058	-0.472974	0.0105367	0.336681
Sec61g	20335	-	SEC61_ gamma subunit	8.92889	9.3132	9.26006	9.02922	9.63101	9.71675	9.42105	9.38808	9.55312	665.697	0.367237	0.0106118	0.338498
Tjap1	74094	0610041D19Rik|AI415281|AW121008|Pilt|Tjp4	tight junction associated protein 1	8.48358	8.31546	8.26997	8.34577	9.21953	9.1553	8.8105	8.55453	8.48314	405.629	0.44145	0.010699	0.34069
Dach2	93837	9430028N04Rik	dachshund 2 (Drosophila)	7.42149	6.82293	6.92469	7.28865	7.50145	8.62243	6.84456	8.09014	8.07834	198.501	0.563311	0.0108319	0.341596
Emilin2	246707	FOAP-10	elastin microfibril interfacer 2	8.32987	8.04825	7.98763	8.17488	7.06039	6.67091	8.23487	7.22458	5.5023	205.755	-0.594033	0.0107916	0.341596
Mfsd4a	NA	NA	NA	6.82718	6.89271	7.05879	7.10091	7.53971	7.22385	7.7309	7.22458	8.39565	169.811	0.534982	0.0108285	0.341596
Rassf2	215653	3830431H01Rik|9030412M04Rik|AI852669|AW495050	Ras association (RalGDS/AF-6) domain family member 2	8.6077	8.08448	8.44495	8.29242	7.86311	7.10917	8.12441	8.01785	7.06588	261.962	-0.515385	0.0107522	0.341596
Sfn	55948	Er|Mme1|Ywhas	stratifin	12.4424	13.0739	12.4408	11.9708	12.0667	12.2414	12.0712	12.0222	11.8175	4995.17	-0.420067	0.010817	0.341596
Stk35	67333	1700054C12Rik|CLIK1|Stk35l1	serine/threonine kinase 35	8.05252	8.12564	7.91232	8.17034	8.64165	8.34683	8.57879	8.61986	8.37171	321.859	0.396415	0.0108384	0.341596
Cep57	74360	3110002L15Rik|4921510P06Rik|4931428M20Rik|AI467480|Tsp57|mKIAA0092	centrosomal protein 57	9.53414	9.58178	9.36264	9.00901	9.62924	9.79457	9.44922	10.1617	10.3829	836.886	0.449806	0.0108762	0.341985
Cpeb1	12877	AU024112|Cpeb|mCPEB	cytoplasmic polyadenylation element binding protein 1	6.6305	7.38438	7.98763	7.6501	7.75016	8.3426	8.55307	8.10095	8.07834	241.355	0.527647	0.0108996	0.341985
Eci2	23986	Acbd2|Drs1|Hca88|Peci	enoyl-Coenzyme A delta isomerase 2	8.28223	7.70458	7.99981	8.5658	8.82325	8.46812	8.91231	8.59714	8.71387	360.205	0.45014	0.0109989	0.341985
Kansl1	76719	1700081L11Rik|9430041J06Rik|mKIAA1267	KAT8 regulatory NSL complex subunit 1	8.87309	9.14895	8.79866	8.5864	9.26135	9.00304	9.08639	9.677	9.77371	580.173	0.445554	0.0109375	0.341985
Pigz	239827	F630022B06Rik	phosphatidylinositol glycan anchor biosynthesis_ class Z	5.05124	4.68299	5.52931	5.9929	7.03918	5.65806	5.50499	7.04595	6.57281	68.2757	0.608092	0.0109862	0.341985
Sparc	20692	BM-40|ON	secreted acidic cysteine rich glycoprotein	12.5064	12.3321	12.6162	12.4989	11.4974	11.4256	12.2687	12.5148	11.7902	4778	-0.445377	0.0109473	0.341985
Srd5a1	78925	0610031P22Rik|4930435F02Rik|S5AR 1|Srd5a-1	steroid 5 alpha-reductase 1	4.74015	4.86066	5.46049	5.84113	6.17205	6.17765	5.59419	6.05682	7.32712	63.1208	0.607775	0.0109454	0.341985
Trim30a	20128	Rpt-1|Rpt1|Trim30	tripartite motif-containing 30A	9.33123	8.6375	8.80214	9.29221	8.20538	8.20512	8.54935	8.92973	8.41919	433.512	-0.464144	0.010963	0.341985
Fst	14313	AL033346|FS	follistatin	7.52587	7.68898	7.89286	8.02696	8.26141	8.40064	8.16865	8.63853	8.06646	275.477	0.444404	0.0110343	0.342508
Gltp	56356	1110001F24Rik|C76925|C77564	glycolipid transfer protein	11.2949	11.2113	11.1835	11.1671	11.7779	11.5609	11.1073	11.6887	11.8585	2805.89	0.365759	0.0111058	0.343572
Parp8	52552	2810430O08Rik|ARTD16|D13Ertd275e	poly (ADP-ribose) polymerase family_ member 8	6.0644	5.77777	6.70428	6.68301	5.00764	5.21604	5.12066	5.86727	5.69977	59.3661	-0.592884	0.0110925	0.343572
Vdac1	22333	AL033343|Vdac5	voltage-dependent anion channel 1	11.6542	11.2968	11.488	11.6009	11.8119	11.9813	12.0892	12.0069	11.5329	3420.34	0.34713	0.0111421	0.34412
0610010F05Rik	71675	Kiaa1841|mKIAA1841	RIKEN cDNA 0610010F05 gene	7.15472	7.22037	7.79841	7.29701	7.92802	8.08889	8.13436	7.60466	8.00556	212.324	0.471332	0.011214	0.345185
Ttc9	69480	1700029M07Rik|AI429215|AI853559	tetratricopeptide repeat domain 9	9.52314	9.95888	9.4562	9.66906	9.32189	9.29082	9.00197	8.89289	9.46084	688.625	-0.400416	0.0112067	0.345185
Dnajc5	13002	2610314I24Rik|AU018536|Csp	DnaJ (Hsp40) homolog_ subfamily C_ member 5	10.204	10.2255	10.1387	10.0552	10.5243	10.4217	10.3384	10.6284	10.5067	1304.01	0.307503	0.0112442	0.345538
Ccdc120	54648	AA030924|DXImx50e|Jm11|Sfc25	coiled-coil domain containing 120	7.40105	8.16566	7.87313	7.19336	8.64165	8.29093	8.1831	8.11701	8.2562	268.287	0.485535	0.0113073	0.346805
Pld4	104759	AI132321|thss	phospholipase D family_ member 4	5.73485	6.39299	6.71909	6.05336	5.00764	5.06013	5.95011	5.35605	4.38868	54.3689	-0.601564	0.011323	0.346805
Srsf5	20384	Sfrs5	serine/arginine-rich splicing factor 5	11.4042	11.3064	11.1096	11.0234	10.9921	10.8823	10.7775	10.8407	10.9047	2106.15	-0.313738	0.0113561	0.347244
Plin4	57435	S3-12|mKIAA1881	perilipin 4	8.43749	6.55672	8.0592	8.3737	8.26141	8.95957	9.54929	8.59332	8.54008	371.406	0.565784	0.0114381	0.349174
Kcnj8	16523	AI448900|Kir6.1|gnite|slmbr|sltr	potassium inwardly-rectifying channel_ subfamily J_ member 8	7.45493	8.12564	8.23434	7.13861	6.54744	5.9299	7.68426	7.31089	5.73021	162.205	-0.592997	0.011526	0.349547
Snx5	69178	0910001N05Rik|1810032P22Rik|AU019504|D2Ertd52e	sorting nexin 5	10.2815	10.3998	10.2677	10.241	10.0188	9.96225	10.0046	9.83747	10.0444	1118.08	-0.302172	0.0114698	0.349547
Tead1	21676	2610024B07Rik|B230114H05Rik|Gtrgeo5|TEAD-1|TEF-1|Tcf13|mTEF-1	TEA domain family member 1	10.4642	10.3121	10.5627	10.4153	10.5648	10.896	10.5211	10.9775	11.3673	1677.87	0.400617	0.011509	0.349547
Tmem71	213068	AI661017|E430024D12	transmembrane protein 71	6.24346	6.02154	6.76262	6.72078	5.42238	5.42224	5.50499	6.18425	4.46305	63.5261	-0.594597	0.0115196	0.349547
Elf1	13709	Elf-1|Sts1|mElf-1|p70	E74-like factor 1	10.7628	10.8553	10.9516	10.742	11.1909	11.1684	10.7893	11.5328	11.4032	2150.49	0.366681	0.0116259	0.350896
Pilrb1	170741	FDFACT|Fdact|Pilrb	paired immunoglobin-like type 2 receptor beta 1	4.65063	4.48032	4.42225	4.77327	1.97165	0.964821	1.55137	3.61707	3.59476	13.3758	-0.539882	0.0116275	0.350896
Plin1	103968	6030432J05Rik|Peri|Plin	perilipin 1	1.77052	0	3.41714	2.68951	2.77491	4.63201	3.85963	5.76226	4.7864	15.6193	0.523699	0.0116015	0.350896
Gxylt2	232313	Glt8d4|Gm152	glucoside xylosyltransferase 2	4.16047	4.91533	4.42225	4.72453	3.425	2.93786	3.41342	2.02632	2.93528	14.1908	-0.577477	0.0116552	0.351159
Gigyf1	57330	Perq1|mKIAA4110	GRB10 interacting GYF protein 1	9.66419	9.21582	9.3837	9.82169	9.98864	9.84173	9.84569	10.2149	9.92116	886.847	0.380339	0.0117516	0.353134
Npc1	18145	A430089E03Rik|C85354|D18Ertd139e|D18Ertd723e|lcsd|nmf164|spm	Niemann-Pick type C1	9.29661	9.25874	9.08249	9.17239	9.74839	9.37181	9.59503	9.58953	9.5616	685.963	0.341022	0.011759	0.353134
Clybl	69634	0610033J05Rik|2310014M14Rik|AI256068|Clb	citrate lyase beta like	8.87309	8.17128	9.03298	8.50215	8.97617	9.01901	9.18301	9.57604	9.24068	511.828	0.446164	0.0117855	0.353332
D630033O11Rik	235302	Gm588	RIKEN cDNA D630033O11 gene	7.05358	5.62213	6.61209	7.28865	5.66326	5.73742	6.11995	6.18425	4.89785	78.153	-0.594138	0.0118039	0.353332
Vps37b	330192	2300007F24Rik|AI415429|BC026744	vacuolar protein sorting 37B (yeast)	9.03882	8.68548	8.45825	8.79553	9.31529	9.42472	8.73733	9.25652	9.42873	530.737	0.422843	0.0118494	0.354121
Irs2	384783	Irs-2	insulin receptor substrate 2	8.49969	7.92043	8.07655	8.53433	8.60603	9.0137	8.24409	9.02361	9.26167	397.77	0.476098	0.0120137	0.358019
Lima1	65970	Eplin	LIM domain and actin binding 1	11.7255	11.9148	11.8904	11.6992	12.0221	12.0539	12.2219	12.1761	12.0726	4053.74	0.283331	0.0120186	0.358019
B4galt3	57370	9530061M23Rik|AA104562|AW125175|ESTM26|ESTM6|R74981	UDP-Gal:betaGlcNAc beta 1_4-galactosyltransferase_ polypeptide 3	10.0286	9.90418	9.59913	10.0114	9.68151	9.55456	9.2486	8.95973	9.60331	806.508	-0.403768	0.0121045	0.359176
Col18a1	12822	-	collagen_ type XVIII_ alpha 1	7.95773	8.15434	7.91232	8.32139	7.6627	7.34704	7.97741	7.05709	7.23461	220.726	-0.482928	0.0121124	0.359176
Spink5	72432	2310065D10Rik|AV238912|LEKT1|LETK1|VAKT1	serine peptidase inhibitor_ Kazal type 5	6.81693	6.82293	7.6047	7.59694	8.50908	8.27328	7.0265	10.259	12.259	837.33	0.479119	0.0121158	0.359176
Glt8d1	76485	2410004H05Rik|5430414N14Rik|AI450005	glycosyltransferase 8 domain containing 1	8.02607	7.64921	7.85314	7.85647	7.0813	7.36381	7.57162	7.32939	7.21322	190.552	-0.44696	0.0121801	0.360503
Fndc1	68655	1110027O12Rik|1110051A18Rik|mKIAA1866	fibronectin type III domain containing 1	9.61475	9.24279	9.41587	9.62658	10.1679	10.0709	9.7389	9.82774	9.64983	849.66	0.375053	0.0123022	0.361224
Kif21a	16564	-	kinesin family member 21A	12.0665	12.1036	12.0231	12.2153	12.4172	12.5859	11.9262	12.7432	12.865	5269.32	0.386986	0.012264	0.361224
Rest	19712	2610008J04Rik|AA407358|NRSF|REST4	RE1-silencing transcription factor	10.1376	10.4271	10.4137	10.0577	10.7807	10.7362	10.3746	10.8399	10.5122	1445.54	0.354231	0.0122993	0.361224
Serpinf1	20317	AI195227|EPC-1|Pedf|Pedfl|Sdf3	serine (or cysteine) peptidase inhibitor_ clade F_ member 1	9.72027	9.38275	9.62688	9.5708	8.96216	8.8328	9.46113	9.36809	8.76621	645.441	-0.411018	0.0122854	0.361224
Tspyl5	239364	6330530B20|E130308C19Rik	testis-specific protein_ Y-encoded-like 5	5.307	4.91533	5.4248	3.77809	2.96687	3.5198	4.19995	2.8374	3.59476	19.3706	-0.582916	0.0122769	0.361224
Fstl1	14314	AI316791|AW107808|Fstl|TSC-36	follistatin-like 1	12.0545	11.6795	11.8707	12.4328	11.2579	11.3065	11.7109	12.0276	11.1453	3508.05	-0.431178	0.0124426	0.363461
Gm19466	100502945	-	predicted gene_ 19466	2.5419	5.9964	4.95989	0	2.29167	1.53786	2.28152	0	0	11.9387	-0.418605	0.0124707	0.363461
Ogn	18295	3110079A16Rik|OG|OIF|SLRR3A|mimecan|mimican	osteoglycin	10.4158	9.40202	10.232	10.7805	9.21953	9.47382	9.80423	10.1936	9.41005	1005.31	-0.493	0.0124965	0.363461
Ppp1r1b	19049	AU040756|DARPP-32|Darpp32	protein phosphatase 1_ regulatory (inhibitor) subunit 1B	7.35928	6.95927	7.3044	7.31359	7.95658	7.67729	7.51943	7.5024	8.64365	201.624	0.516896	0.012481	0.363461
Ptafr	19204	PAFR	platelet-activating factor receptor	6.49562	6.04625	7.45352	6.89608	5.42238	5.21604	6.40932	6.30133	5.5023	81.2163	-0.587814	0.0124355	0.363461
Rbbp8	225182	9930104E21Rik|CtIP|RBBP-8|RIM|SAE2	retinoblastoma binding protein 8	9.05199	9.27712	8.78465	8.85052	9.50516	9.50251	8.969	9.55654	9.77189	625.023	0.414155	0.0124334	0.363461
Ear2	13587	EAR-13|EAR-2|ECP|ECP 2|Raf3|Rnase2	eosinophil-associated_ ribonuclease A family_ member 2	4.34299	1.69791	5.27251	3.95753	2.55343	0	1.96215	2.34999	0	9.51027	-0.454495	0.0125379	0.364092
Cmtm3	68119	9430096L06Rik|AI413895|BNAS2|Cklfsf3	CKLF-like MARVEL transmembrane domain containing 3	8.36898	8.25316	8.1765	8.10043	7.5989	7.65703	7.88616	8.00063	7.33704	248.951	-0.435222	0.0126438	0.366592
Armt1	73419	1700052N19Rik|AW320013|AW536799	acidic residue methyltransferase 1	6.5829	6.8652	7.17075	6.93944	5.96268	5.14019	6.63631	6.37441	4.72727	86.314	-0.586871	0.012671	0.366688
Bcl11a	14025	2810047E18Rik|BCL-11A|Ctip1|D930021L15Rik|Evi9|Evi9a|Evi9b|Evi9c|mKIAA1809	B cell CLL/lymphoma 11A (zinc finger protein)	10.1692	10.021	9.84845	10.3734	10.4277	10.5933	10.1685	10.5056	11.1857	1365.1	0.426542	0.0126869	0.366688
Tinag	26944	AI452335|TIN-ag	tubulointerstitial nephritis antigen	4.97953	6.27252	5.74724	2.68951	2.77491	3.25797	4.53642	0	0	22.4042	-0.485374	0.0128715	0.370914
Trf	22041	AI266983|Cd176|HP|Tf|Tfn|hpx	transferrin	8.21356	7.86595	8.65204	8.02696	7.38016	7.41299	8.23949	7.23443	7.22396	235.95	-0.509678	0.0128732	0.370914
Amer1	72345	2810002O09Rik|AW492303|Fam123b|Wtx	APC membrane recruitment 1	8.66025	8.44189	8.72354	8.5658	9.01743	8.84479	8.90651	9.00646	9.27721	459.734	0.371334	0.0129195	0.371091
Serping1	12258	C1INH|C1nh	serine (or cysteine) peptidase inhibitor_ clade G_ member 1	12.7176	12.0832	12.2382	12.514	11.8432	11.7369	12.3645	11.979	10.8205	4439.12	-0.469019	0.0129397	0.371091
Taf1c	21341	Tafi95|mTAFI95	TATA box binding protein (Tbp)-associated factor_ RNA polymerase I_ C	5.66799	6.29331	6.19138	5.74665	6.60632	6.67091	6.75712	6.72115	6.76146	85.3925	0.526904	0.0129309	0.371091
Aar2	68295	0610011L14Rik	AAR2 splicing factor homolog (S. cerevisiae)	7.66381	7.65725	7.42671	8.01687	6.76978	7.26906	7.08922	6.78956	7.45107	167.984	-0.485339	0.0131416	0.372363
Adgrg3	54672	A030001G24Rik|AW214383|Gpr97|Pb1|Pb99	adhesion G protein-coupled receptor G3	5.11956	5.44764	5.85842	5.74665	4.28593	2.52584	4.7061	4.49285	0	28.4445	-0.558738	0.0131161	0.372363
Col19a1	12823	-	collagen_ type XIX_ alpha 1	5.11956	6.3736	5.77585	5.38826	4.28593	4.83808	4.90517	4.84111	4.22734	36.758	-0.594866	0.0131112	0.372363
Cyth4	72318	2510004M07Rik|5830469K17Rik|AI467541|Pscd4|mFLJ00017	cytohesin 4	7.75253	7.3351	7.75596	7.41691	6.54744	6.03834	7.0265	7.53464	6.45018	146.406	-0.54356	0.0131453	0.372363
Saal1	78935	5031425D22Rik|SPACIA1	serum amyloid A-like 1	6.67658	7.04758	6.96252	6.8739	5.82072	6.2516	6.28979	6.55817	5.90046	92.5012	-0.52516	0.0131453	0.372363
Setd1b	208043	AA516740|BC035291|KMT2G|mKIAA1076	SET domain containing 1B	10.1922	10.2389	10.289	10.1825	10.455	10.5352	10.4492	10.5348	10.7452	1363.12	0.300058	0.01306	0.372363
Slc25a45	107375	AW491445	solute carrier family 25_ member 45	7.46809	7.51403	7.80537	7.53468	5.93997	7.233	6.73114	7.32017	6.71656	149.222	-0.529804	0.0130943	0.372363
Tmprss11g	320454	9930032O22Rik|Desc4	transmembrane protease_ serine 11g	11.2796	11.5644	10.8627	11.1852	10.741	10.5924	10.1782	10.5457	11.308	2015.59	-0.438807	0.0131186	0.372363
Ephb6	13848	Cekl|Mep	Eph receptor B6	6.92586	6.39299	6.70428	6.85137	7.47009	7.2421	7.07896	7.49422	7.35668	136.052	0.480578	0.0131752	0.372639
Abcf1	224742	AU041969|Abc50|D17Wsu166e|GCN20	ATP-binding cassette_ sub-family F (GCN20)_ member 1	10.2618	10.3498	10.4987	10.6438	10.6677	10.9025	10.7719	10.8351	10.7302	1598.38	0.312914	0.0132131	0.373139
Csrp2	13008	AW551867|Crp2|SmLim	cysteine and glycine-rich protein 2	11.2437	10.8235	11.3809	11.1036	10.6328	10.5681	11.0046	10.9214	10.0564	1917.79	-0.412479	0.013245	0.373246
Tmem191c	224019	4933405M22Rik|D16Bwg1494e|MNCb-4137	transmembrane protein 191C	4.34299	3.31864	3.264	5.07492	4.96328	5.51525	6.60803	4.89178	5.31419	34.2817	0.587559	0.0132573	0.373246
Pqlc3	217430	C78076|E030024M05Rik	PQ loop repeat containing	7.01823	6.55672	7.0471	6.61778	7.58433	7.25115	7.39255	7.05709	8.00556	149.74	0.508678	0.0132817	0.373363
Aif1	11629	AI607846|AIF-1|D17H6S50E|G1|Iba1	allograft inflammatory factor 1	6.28867	6.77938	7.28462	6.07296	5.9169	5.95225	6.11995	5.35605	5.60441	75.9725	-0.567984	0.0133596	0.373847
Dapp1	26377	Bam32	dual adaptor for phosphotyrosine and 3-phosphoinositides 1	9.23635	9.54541	9.22158	8.76874	8.92505	8.80236	8.95222	8.05166	8.29743	486.926	-0.463331	0.0133514	0.373847
Ick	56542	2210420N10Rik|AI848300|Mrk	intestinal cell kinase	9.46689	9.46294	9.11365	9.47276	9.7402	9.69206	9.58418	9.86626	9.94081	781.672	0.347016	0.013355	0.373847
Arid4b	94246	BCAA|BRCAA1|RBBP1L1|Rbp1l1|SAP180	AT rich interactive domain 4B (RBP1-like)	11.2967	11.5788	11.6479	11.421	11.8417	12.0096	11.4851	11.8347	12.1265	3366.72	0.346852	0.0135009	0.374971
Bloc1s6	18457	BLOC-1|Pldn|Stx13bp1|pa	biogenesis of lysosomal organelles complex-1_ subunit 6_ pallidin	8.28966	8.22638	7.75596	8.07149	7.34601	7.82993	7.0265	7.76275	7.51365	223.234	-0.46795	0.0135216	0.374971
Cldn11	18417	Claudin-11|Claudin11|Osp|Otm	claudin 11	1.38286	1.08553	2.07977	3.33413	4.0518	3.63481	4.65173	4.61851	3.94544	11.573	0.526637	0.0134252	0.374971
Fcgbp	215384	A430096B05Rik	Fc fragment of IgG binding protein	10.1772	9.66789	10.1861	9.76256	9.72201	9.26872	9.7775	8.49432	9.35496	816.707	-0.467542	0.0135196	0.374971
Msantd1	403174	A930005I04Rik|Gm144	Myb/SANT-like DNA-binding domain containing 1	4.39904	4.91533	4.26968	5.22264	4.0518	0	0.974876	3.03066	1.07599	14.3036	-0.489849	0.0135054	0.374971
Sik1	17691	Msk|Sik|Snf1lk	salt inducible kinase 1	8.98261	8.90061	8.61293	9.01662	9.31969	9.29301	9.09406	9.26375	9.44258	556.395	0.359106	0.0134518	0.374971
Hyal3	109685	Hyl3	hyaluronoglucosaminidase 3	4.39904	3.96236	3.55558	3.95753	4.82139	5.60262	4.65173	5.52607	5.2315	26.7368	0.592546	0.0135863	0.375077
Selenos	NA	NA	NA	11.0312	11.1138	11.1654	10.8389	11.3656	11.2165	11.4215	11.2487	11.7825	2460.63	0.344162	0.0135502	0.375077
Srp14	20813	14kDa|AW536328	signal recognition particle 14	10.654	10.7549	10.9239	10.6023	10.2406	10.22	10.6315	10.5117	10.0609	1482.72	-0.352629	0.013568	0.375077
Emx2os	329078	-	Emx2 opposite strand/antisense transcript (non-protein coding)	5.0858	4.96801	5.00891	5.0355	6.40547	5.4849	5.19859	6.64935	5.95302	49.9845	0.585811	0.0137037	0.376627
Sfswap	231769	1190005N23Rik|6330437E22Rik|AI197402|AW212079|SWAP|Sfrs8|Srsf8	splicing factor_ suppressor of white-apricot homolog (Drosophila)	10.2871	10.2589	10.2652	10.3445	10.4837	10.5709	10.502	10.7586	10.6969	1421.34	0.295919	0.0136866	0.376627
Usp53	99526	AA939927|Phxr3|Sp6|mKIAA1350	ubiquitin specific peptidase 53	9.67274	9.69549	9.98336	9.76407	10.1679	10.38	9.70592	10.29	10.3889	1047.67	0.37544	0.0136705	0.376627
Kctd17	72844	2900008M13Rik|AA414907|AW742389|N28155	potassium channel tetramerisation domain containing 17	8.85065	8.29499	8.45825	8.44689	8.12209	7.78706	8.31141	7.74907	8.06049	307.404	-0.429932	0.0137405	0.377079
Ppp1r14c	76142	6330514J04Rik|KEPI	protein phosphatase 1_ regulatory (inhibitor) subunit 14c	7.06229	6.79404	6.56369	6.53539	6.86929	7.85388	7.24426	7.22458	7.81283	144.139	0.517384	0.0137881	0.377799
Tcea3	21401	S-II|SII-K1	transcription elongation factor A (SII)_ 3	8.14556	7.78752	8.86673	8.58299	8.90174	9.37802	9.86524	9.06006	7.95491	467.072	0.536647	0.0138077	0.377799
Irf1	16362	AU020929|Irf-1	interferon regulatory factor 1	12.3587	12.3083	12.2392	12.2147	11.9322	12.2391	11.8878	11.8245	11.885	4427.1	-0.298077	0.013891	0.379517
Srgn	19073	Prg|Prg1|Sgc	serglycin	8.04814	9.0363	7.93152	7.98101	7.78243	7.06883	8.06843	7.70724	7.26611	251.476	-0.520802	0.0139846	0.38151
Irf5	27056	AW491843|mirf5	interferon regulatory factor 5	7.6752	8.10227	7.25445	7.4989	7.20074	6.6437	7.17847	6.77613	7.24519	161.893	-0.495073	0.0140577	0.382937
Stab2	192188	FEEL-2|FELL|MFEEL-2|STAB-2	stabilin 2	3.1762	3.96236	3.68188	4.03952	0	0	2.28152	1.60838	0	6.20182	-0.419602	0.0140899	0.38325
Jag2	16450	D12Ggc2e|Serh|mJagged2-1|sm	jagged 2	7.37334	7.79483	7.50569	7.65661	8.16678	8.81461	7.7111	8.18461	7.87544	248.37	0.483304	0.0141291	0.383751
Ank	11732	Ankh|D15Ertd221e|ank|mKIAA1581	progressive ankylosis	9.56202	9.40441	9.81265	9.85745	10.0483	10.1456	10.5211	10.101	9.68132	981.319	0.395247	0.0141534	0.383846
Cited4	56222	MRG-2|Mrg2	Cbp/p300-interacting transactivator_ with Glu/Asp-rich carboxy-terminal domain_ 4	6.9542	6.59071	6.49652	6.38669	6.24797	6.0997	5.19859	5.81572	5.31419	73.6404	-0.557266	0.0142558	0.385388
Sowahc	268301	4921515A04Rik|9430099J10Rik|Ankrd57|C820004L04Rik	sosondowah ankyrin repeat domain family member C	8.14965	8.4967	7.99373	7.7448	8.74353	8.7931	8.33748	8.39683	8.85865	344.725	0.436052	0.014261	0.385388
Syne1	64009	8B|A330049M09Rik|BE692247|C130039F11Rik|CPG2|Myne1|mKIAA1756	spectrin repeat containing_ nuclear envelope 1	10.2216	9.72257	10.6042	10.2037	9.62746	9.48728	9.93662	10.0793	9.18958	991.142	-0.437035	0.0142729	0.385388
Ppid	67738	4930564J03Rik|CYP-40|Ppidl|Ppif	peptidylprolyl isomerase D (cyclophilin D)	8.04376	8.4967	8.34348	7.93355	7.38857	7.45272	7.99935	7.84862	7.59859	245.371	-0.449341	0.0143717	0.38749
Nexmif	NA	NA	NA	6.361	5.06792	5.74724	5.11329	6.59182	6.46871	6.56454	6.16378	6.92826	74.2476	0.566082	0.0144195	0.387648
Zmym5	219105	9830124H08Rik	zinc finger_ MYM-type 5	9.80049	9.64987	9.90782	10.1025	10.1642	10.2653	9.98416	10.2935	10.7065	1118.13	0.378062	0.0144131	0.387648
Recql	19691	RecQ1	RecQ protein-like	7.70885	7.78018	7.49713	7.45475	7.25695	6.73677	7.06862	6.30133	7.29694	156.232	-0.495561	0.014452	0.387957
2310001H17Rik	76432	AI646108	RIKEN cDNA 2310001H17 gene	6.50842	7.08383	6.9872	7.17534	6.38879	6.2151	6.47343	5.3195	6.29595	94.9508	-0.540277	0.014498	0.388627
Cd34	12490	AU040960	CD34 antigen	10.5892	10.7417	11.2462	10.8874	10.0901	10.0607	10.9807	10.4665	9.84672	1564.62	-0.445419	0.0147671	0.3936
Creg1	433375	AA755314|Creg	cellular repressor of E1A-stimulated genes 1	9.94869	9.88889	10.1318	10.0178	10.0562	10.3974	10.6076	10.0807	11.1074	1260.98	0.425646	0.0147901	0.3936
Hbp1	73389	1700058O05Rik|BE629963|C330012F01Rik|C86454	high mobility group box transcription factor 1	10.6417	10.5401	10.3413	10.4229	10.8294	10.9786	10.7291	10.7697	10.7452	1638.31	0.299586	0.0147883	0.3936
Snrpd3	67332	1700043E15Rik|2310009E13Rik|AW046420|SMD3	small nuclear ribonucleoprotein D3	11.3665	11.8342	11.5581	11.1371	11.0849	11.049	11.2969	10.9237	11.1446	2507.08	-0.352218	0.0147796	0.3936
Uros	22276	AI415298|UROIIIS|Uros3	uroporphyrinogen III synthase	5.95648	6.14106	6.38951	6.7083	5.38924	4.68635	5.47399	2.8374	5.87344	54.4392	-0.585884	0.0147132	0.3936
Rhag	19743	CD241|Rh50|Rh50A	Rhesus blood group-associated A glycoprotein	1.77052	5.11539	4.09905	4.5112	2.55343	1.53786	2.76401	0	0	9.62044	-0.442717	0.0148448	0.394356
Timp1	21857	Clgi|EPA|TIMP-1|TPA-S1|Timp	tissue inhibitor of metalloproteinase 1	4.09411	7.3451	4.49288	4.39141	3.425	4.39151	2.54284	5.03391	1.07599	31.8441	-0.514664	0.0148612	0.394356
Siglecg	243958	9830164H23|A630096C01Rik|Siglec-G|Siglec10|mSiglec-G	sialic acid binding Ig-like lectin G	3.95146	5.71751	4.34798	0.932433	2.77491	0	1.55137	2.61418	0	11.029	-0.429925	0.0149171	0.394716
Zdhhc4	72881	1810021D01Rik|2900029I10Rik	zinc finger_ DHHC domain containing 4	8.63713	8.71274	8.90609	8.50576	9.04164	9.21659	9.29146	8.94781	8.99023	489.203	0.363758	0.0149175	0.394716
A430105I19Rik	214239	Gm353	RIKEN cDNA A430105I19 gene	7.59948	7.5832	8.23434	8.61008	8.68668	8.8418	8.66024	8.71438	8.32761	342.816	0.467206	0.0149441	0.394854
Crebzf	233490	1110034C16Rik|6330417B10Rik|LAZip|LAZipII|SMILE|Zf	CREB/ATF bZIP transcription factor	8.5624	9.03321	8.53138	8.43178	8.35451	8.30402	8.07361	8.16929	7.37606	330.56	-0.457988	0.0149837	0.395334
Calb1	12307	Brain-2|CB|Calb|Calb-1	calbindin 1	3.79315	4.96801	4.62455	0	0	0	1.96215	0	0	7.74723	-0.369723	0.0150672	0.396971
Bmp4	12159	Bmp-4|Bmp2b|Bmp2b-1|Bmp2b1	bone morphogenetic protein 4	7.52587	6.89271	7.20271	7.87891	8.31093	7.91204	7.81371	7.88659	8.10181	219.067	0.471661	0.0151827	0.397179
Klf4	16600	EZF|Gklf|Zie	Kruppel-like factor 4 (gut)	12.8936	13.0724	12.9478	12.9989	13.275	13.1705	12.9717	13.6739	13.6244	9462.45	0.3496	0.0151741	0.397179
Paqr7	71904	2310021M12Rik|AV001994|BB007237|Mpra|PGLP|mPR	progestin and adipoQ receptor family member VII	5.49876	5.62213	5.93652	5.69698	5.82072	5.51525	6.07933	7.0005	8.17555	87.2925	0.583533	0.0151474	0.397179
Prrx2	20204	Prx2|S8	paired related homeobox 2	7.53215	7.81654	7.65177	7.79288	7.24773	6.87187	7.46529	7.15368	6.95428	170.734	-0.450463	0.0151445	0.397179
Zmym3	56364	9030216B10Rik|AW122925|DXS6673El|Zfp261	zinc finger_ MYM-type 3	8.51245	8.27945	8.20833	8.22393	7.53214	8.22362	7.72433	7.53464	7.84795	263.661	-0.432694	0.0151579	0.397179
Acaca	107476	A530025K05Rik|Acac|Acc1|Gm738	acetyl-Coenzyme A carboxylase alpha	7.85628	8.58366	7.79142	7.64356	7.21972	6.78737	7.49648	7.74907	7.39518	205.715	-0.498734	0.0152088	0.397301
Mga	29808	AV312082|C130042M01Rik|C80739|D030062C11Rik|Mad5	MAX gene associated	10.7807	10.539	10.9199	10.6446	10.9372	11.0728	10.8984	11.1828	11.2475	1950.65	0.317862	0.0152371	0.397476
Adgra2	70693	3830613O22Rik|AU044632|Adgra3|Gpr125|Tem5-like	adhesion G protein-coupled receptor A2	8.59576	8.7166	8.71987	8.46925	8.26141	7.70388	8.35885	7.72132	5.76002	298.165	-0.552619	0.0153313	0.398246
Aldh1a2	19378	AV116159|Aldh1a7|Raldh1|Raldh2	aldehyde dehydrogenase family 1_ subfamily A2	6.67658	6.29331	7.39939	6.50685	6.45436	5.9072	5.88089	5.86727	4.72727	80.3316	-0.567993	0.0152966	0.398246
Pim3	223775	BC026639|Kid1	proviral integration site 3	10.4217	10.289	9.99709	10.1802	10.5395	11.0083	10.822	10.1409	10.7008	1438.65	0.385552	0.0153164	0.398246
Clock	12753	5330400M04Rik|KAT13D	circadian locomotor output cycles kaput	10.7813	10.8518	10.6426	11.0588	10.2556	10.2962	9.74053	10.1513	10.9571	1532.37	-0.426199	0.0153715	0.398731
Atp8b4	241633	A530043E15|Im	ATPase_ class I_ type 8B_ member 4	4.82443	4.74467	4.09905	5.61912	3.13627	3.25797	3.65371	3.73277	3.94544	19.1195	-0.570019	0.0154256	0.399573
Islr	26968	AW553146	immunoglobulin superfamily containing leucine-rich repeat	7.95773	7.20947	7.87313	8.34979	7.00677	7.06883	7.69774	7.40982	6.29595	185.266	-0.52681	0.0155242	0.401343
Wipf3	330319	9030621G03|BQ952480	WAS/WASL interacting protein family_ member 3	7.02715	6.29331	7.45352	7.42456	7.90475	8.08384	8.68752	8.35229	6.12323	207.411	0.566201	0.0155374	0.401343
Aldh5a1	214579	6330403E24Rik|Ahd-1|Ahd1|D630032B01Rik|OTTMUSG00000000613|SSADH|Ssdh1	aldhehyde dehydrogenase family 5_ subfamily A1	6.34682	6.52191	6.71909	6.60437	7.69018	6.92933	7.04772	7.1222	7.0539	122.204	0.494022	0.0155771	0.401807
Adgrd1	243277	E230012M21Rik|Gpr133	adhesion G protein-coupled receptor D1	9.12651	9.15748	9.25752	9.12388	8.60603	8.36776	9.26227	8.46952	7.74737	466.038	-0.471786	0.0156024	0.401899
Slc35a3	229782	2310050P13Rik	solute carrier family 35 (UDP-N-acetylglucosamine (UDP-GlcNAc) transporter)_ member 3	8.36898	8.34065	7.89286	7.86773	8.707	8.91759	8.1831	8.37918	9.09334	354.259	0.453254	0.015651	0.402588
Psca	72373	2210408B04Rik	prostate stem cell antigen	9.56509	8.73191	10.0855	9.1518	11.1295	11.126	10.47	9.47995	9.74046	1143.56	0.577435	0.0158167	0.40572
Zbtb38	245007	A930014K01Rik|CIBZ	zinc finger and BTB domain containing 38	9.37031	8.95708	9.11924	9.34153	9.37999	9.68039	9.27582	10.0752	9.82573	716.407	0.403422	0.0157973	0.40572
Ccl4	20303	AT744.1|Act-2|MIP-1B|Mip1b|Scya4	chemokine (C-C motif) ligand 4	2.5419	5.11539	3.09265	4.19072	0	2.52584	1.96215	2.02632	0	8.22325	-0.436068	0.0158518	0.406057
Hjurp	381280	6430706D22Rik|A730008H23Rik|C330011F01Rik|Gm975|Mfleg1	Holliday junction recognition protein	7.81051	9.37058	8.48882	7.82213	7.86913	7.41299	7.67747	7.97149	7.98046	286.164	-0.521905	0.0158818	0.406261
Urah	76974	1190003J15Rik|2810420C16Rik	urate (5-hydroxyiso-) hydrolase	9.01659	10.2496	9.1024	9.37744	8.91344	8.96507	8.969	8.83904	9.09918	603.394	-0.45741	0.0159744	0.408065
Plekhh1	211945	AV308913|C77772|D630024D12Rik|mKIAA1200	pleckstrin homology domain containing_ family H (with MyTH4 domain) member 1	8.14556	7.87977	7.87974	7.98619	8.68668	8.53258	8.37572	8.00639	8.59899	306.467	0.410807	0.0160451	0.409305
Acaa1b	235674	-	acetyl-Coenzyme A acyltransferase 1B	3.04182	3.61135	3.09265	2.47053	4.42326	3.10678	4.65173	3.49127	6.53882	20.5512	0.523639	0.0161094	0.41038
Serf1	20365	4F5|Msmac1|m4F5	small EDRK-rich factor 1	6.8575	7.80934	8.01788	7.40922	6.13254	6.2151	6.8686	6.37441	7.60681	144.405	-0.550152	0.0161617	0.410578
Tmem86a	67893	1810054O13Rik|AI414959|AW742698	transmembrane protein 86A	6.04697	4.40591	5.85842	7.16624	7.20074	7.00612	7.20703	6.80286	7.52237	110.986	0.570861	0.0161559	0.410578
Akap9	100986	5730481H23Rik|AKAP-9|AKAP450|AW545847|C79026|G1-448-15|PRKA9|mKIAA0803|mei2-5|repro12	A kinase (PRKA) anchor protein (yotiao) 9	12.3688	12.4499	12.56	12.3179	12.5946	12.842	12.4829	12.8689	12.9671	6306.57	0.30929	0.0161984	0.410832
Hacd2	70757	6330408J20Rik|AI255777|AI481689|Hcad2|Ptplb	3-hydroxyacyl-CoA dehydratase 2	10.5657	10.1745	10.3184	10.5647	10.866	10.6686	10.0114	11.1461	11.9567	1802.34	0.495971	0.0162162	0.410832
Riok1	71340	3110046C13Rik|5430416A05Rik|Ad034	RIO kinase 1 (yeast)	8.81246	8.92413	8.5768	8.53079	9.08885	8.93733	8.91808	9.42295	9.36227	504.568	0.385279	0.0162473	0.411058
Mkln1os	100503869	Gm13845|OTTMUSG00000014733	muskelin 1_ intracellular mediator containing kelch motifs_ opposite strand	2.89363	6.67234	5.35067	3.57312	1.97165	3.39482	4.47511	3.03066	3.59476	23.3407	-0.514313	0.01639	0.414101
Apobec1	11810	Cdar1	apolipoprotein B mRNA editing enzyme_ catalytic polypeptide 1	7.51323	7.91373	7.56427	8.0568	8.65566	8.32986	7.62904	8.21975	8.83784	283.229	0.477437	0.0164376	0.414736
Fam120aos	68128	C030044B11Rik	family with sequence similarity 120A_ opposite strand	6.41637	6.02154	6.73374	7.08169	7.31104	7.20536	7.12957	7.56618	7.14708	128.991	0.499827	0.0164813	0.415269
Capns2	69543	2310005G05Rik|30K-2	calpain_ small subunit 2	8.14965	8.2425	8.53138	7.86211	8.88102	8.75229	8.37152	8.66061	8.72146	360.13	0.404841	0.016613	0.41745
Eefsec	65967	Selb|sec	eukaryotic elongation factor_ selenocysteine-tRNA-specific	7.41471	6.97222	7.4357	7.04246	5.45479	6.43736	6.23537	6.5424	7.12435	114.526	-0.536513	0.0165968	0.41745
Foxn3	71375	5430426H20Rik|AA589593|AW556347|Ches1|Ches1l|HTLFL1	forkhead box N3	10.1438	10.3336	10.3556	10.2795	10.6486	10.3831	10.3871	11.0336	10.8285	1462.26	0.355634	0.0167301	0.418683
Trim30d	209387	AI451617|TRIM30-3|Trim79	tripartite motif-containing 30D	8.24066	7.87288	7.83286	7.92278	6.7826	6.87187	7.64999	7.55836	7.69432	202.468	-0.479709	0.016686	0.418683
Vps13a	271564	4930425F11|4930516E05Rik|4930543C13Rik|9930023P20|Chac|Chorein|D330038K10Rik|mKIAA0986	vacuolar protein sorting 13A (yeast)	9.90217	9.75478	9.82126	10.1025	10.3437	10.5138	9.83963	10.1369	10.7573	1150.04	0.390556	0.0167101	0.418683
Lamtor5	68576	1110003H18Rik|Hbxip|XIP	late endosomal/lysosomal adaptor_ MAPK and MTOR activator 5	8.2483	8.79523	9.25498	8.93328	8.09664	8.09894	8.53816	8.43149	8.40039	382.439	-0.435924	0.0168176	0.419929
Zfr	22763	C920030H05Rik	zinc finger RNA binding protein	11.1691	10.8992	11.0145	10.9954	11.4195	11.4271	10.9266	11.4649	11.6955	2432.9	0.345762	0.0168254	0.419929
Gclm	14630	AI649393|Gcmc|Glclr	glutamate-cysteine ligase_ modifier subunit	9.91063	10.1829	9.77063	10.1858	10.0496	10.4177	9.87566	10.7932	11.5479	1365.54	0.489837	0.016856	0.420126
Cd163	93671	CD163v2|CD163v3	CD163 antigen	7.82593	7.39404	8.08229	7.70767	7.02846	6.57335	7.75689	7.16402	6.52152	171.504	-0.508529	0.0170505	0.424401
Tti1	75425	2610036D13Rik|AI449463	TELO2 interacting protein 1	7.79493	7.25258	7.26458	7.52048	8.09664	8.35104	7.98293	7.66417	7.90242	222.031	0.442493	0.0171724	0.42686
Mllt3	70122	2210011H10Rik|2610012I03Rik|3830408D16Rik|Af9|D4Ertd321e	myeloid/lymphoid or mixed-lineage leukemia (trithorax homolog_ Drosophila); translocated to_ 3	10.2505	10.0655	10.3884	10.2763	10.6398	10.6379	10.3756	10.439	10.9627	1418.07	0.339446	0.0172224	0.427528
Akap12	83397	AI317366|SSeCKS|Srcs5|Tsga12	A kinase (PRKA) anchor protein (gravin) 12	10.9279	10.152	11.0197	10.8916	10.0065	9.98547	10.6385	10.6414	9.3935	1439.89	-0.461654	0.0173061	0.427648
Arg1	11846	AI|AI256583|Arg-1|PGIF	arginase_ liver	10.2731	10.4676	10.358	10.4708	10.6425	10.6413	10.3566	11.0251	11.4295	1636.1	0.404453	0.0172606	0.427648
Efemp1	216616	-	epidermal growth factor-containing fibulin-like extracellular matrix protein 1	11.1131	10.9679	10.8561	10.893	10.6185	10.4949	10.7814	10.7756	10.4968	1770.8	-0.298544	0.0173199	0.427648
Tnrc6a	233833	2010321I05Rik|3110054G10Rik|AW557223|CAGH26|D130023A07Rik|GW182|Tnrc6	trinucleotide repeat containing 6a	12.0331	11.8719	11.9769	11.952	12.4238	12.3508	11.8547	12.3909	12.4399	4585.75	0.31851	0.0173189	0.427648
Trim63	433766	MuRF1|RF1|Rnf28	tripartite motif-containing 63	5.95648	4.74467	5.93652	6.52119	5.89345	7.6226	8.09924	6.7489	5.46659	101.725	0.571205	0.0174127	0.429366
Hr	15460	ALUNC|AU|N|ba|bldy|hr|rh|rh-bmh|rhino	hairless	9.79919	9.48795	9.34126	9.94781	8.76952	9.4307	8.98558	9.15905	9.49226	684.618	-0.404104	0.0174497	0.429704
Ddx52	78394	2700029C06Rik|ROK1	DEAD (Asp-Glu-Ala-Asp) box polypeptide 52	9.04542	8.95382	9.24734	9.13091	9.3905	9.42671	9.07352	9.7915	9.97775	664.034	0.401083	0.0174861	0.430029
Cmas	12764	AW208911|CMPNeu5Ac|D6Bwg0250e	cytidine monophospho-N-acetylneuraminic acid synthetase	12.5697	12.6397	12.7004	12.4836	12.2239	12.3691	12.2822	12.312	12.4356	5612.72	-0.259264	0.01758	0.430047
Gm4532	100043580	-	predicted gene 4532	4.22391	4.55109	4.80194	4.19072	4.71839	6.03834	5.47399	5.73476	5.35383	34.4364	0.569826	0.0175591	0.430047
Ktn1	16709	-	kinectin 1	12.6997	12.7942	12.7497	12.8004	13.0446	13.1496	12.7828	13.0439	13.3113	7884.57	0.292724	0.0175309	0.430047
Mcur1	76137	6230416A05Rik|AU015498|AV136929|AW554392|C88263|Ccdc90a	mitochondrial calcium uniporter regulator 1	9.41856	9.64381	9.76885	9.21932	9.86299	9.95674	9.79014	9.83585	10.0684	860.189	0.341811	0.0175547	0.430047
Ptcd1	71799	1110069M14Rik	pentatricopeptide repeat domain 1	6.5829	6.27252	6.65892	6.65727	7.01765	7.13871	7.04772	6.96544	7.57363	120.491	0.477331	0.0176097	0.430203
A230056J06Rik	319469	-	RIKEN cDNA A230056J06 gene	2.07577	6.04625	6.14827	4.03952	3.13627	3.10678	4.27381	0	0	20.8248	-0.449854	0.0176916	0.4305
Ccdc122	108811	4933415L06Rik	coiled-coil domain containing 122	7.64075	7.62481	7.24425	7.60369	7.97346	7.82993	7.62199	8.13815	9.01516	245.451	0.49668	0.0177384	0.4305
Csdc2	105859	AI415250|AI481750|Pippin	cold shock domain containing C2_ RNA binding	4.82443	2.45644	4.56022	5.64554	3.77218	0	2.95574	1.0176	0	13.7687	-0.437407	0.0177294	0.4305
Plet1	76509	0610037B23Rik|1600029D21Rik|AA407923|AU043048	placenta expressed transcript 1	12.0287	12.0281	11.76	12.0582	12.5814	12.7553	11.4933	12.0818	13.3711	5214.93	0.477074	0.0177047	0.4305
Plscr1	22038	MmTRA1a|MmTRA1b|Nor1|Tra1|Tra1a|Tra1b|Tras1|Tras2	phospholipid scramblase 1	7.42149	8.04212	7.45352	7.48433	7.06039	7.49139	6.65024	6.70707	6.88833	157.463	-0.484104	0.0177228	0.4305
Olfr1010	258255	MOR213-1|MOR213-1_p|MOR213-7P|Olfr1011|Olfr1011-ps1	olfactory receptor 1010	3.04182	5.33183	5.10224	0	0	2.26522	1.96215	0	0	9.61826	-0.375868	0.0178016	0.431466
Pla1a	85031	AA986889|Ps-pla1|Pspla1	phospholipase A1 member A	7.12179	6.64024	6.73374	7.72635	6.38879	6.45312	6.34224	6.7351	5.53714	105.97	-0.533209	0.0178861	0.432946
Txlng	353170	4932441K18Rik|Fiat|Lrp	taxilin gamma	6.02932	6.14106	7.08189	6.76965	7.09164	7.82389	7.05821	7.19462	7.13576	128.315	0.515799	0.0179328	0.43351
Arpc1b	11867	41kDa|AA408064|AA408534|AA571392|AF007010|AW208418|L72|SOP2Hs|p41-ARC	actin related protein 2/3 complex_ subunit 1B	11.687	12.3775	12.1742	11.5411	11.548	11.6087	11.7901	11.5092	11.2061	3460.75	-0.383119	0.0180536	0.434156
BC017643	217370	-	cDNA sequence BC017643	8.61954	8.58788	8.62084	8.72913	8.13714	7.79944	8.69762	7.70724	7.99306	330.04	-0.435338	0.0180269	0.434156
Nfib	18028	6720429L07Rik|CTF|E030026I10Rik|NF-I/B|NF1-B|NFI-B	nuclear factor I/B	12.9316	12.7715	12.7963	12.9051	13.0484	13.0907	12.9309	13.2985	13.5871	8551.62	0.325208	0.018037	0.434156
Ttbk2	140810	2610507N02Rik|AI326283|B930008N24Rik|TTK|Ttbk|Ttbk1|mKIAA0847	tau tubulin kinase 2	7.63492	6.9462	6.97491	7.28865	7.82643	7.46831	7.86838	7.73526	8.06646	190.458	0.453049	0.0180467	0.434156
Osm	18413	OncoM	oncostatin M	2.32758	5.97082	1.05367	3.19793	0	0	0	0	2.44167	8.82478	-0.360296	0.0181522	0.435395
Usp25	30940	-	ubiquitin specific peptidase 25	11.069	10.9991	10.7883	11.162	11.4066	11.4226	10.8243	11.5413	11.882	2474.84	0.384334	0.0181439	0.435395
Hykk	235386	Agphd1|C630028N24Rik	hydroxylysine kinase 1	5.57373	4.06265	5.68826	5.67149	3.66547	3.39482	4.27381	4.98807	3.30238	26.8911	-0.557869	0.0181855	0.435626
Cfp	18636	BCFG|Pfc	complement factor properdin	6.8575	7.15372	7.47112	7.37014	5.32057	6.03834	6.9384	7.05709	5.42997	110.759	-0.552737	0.0182261	0.435746
Pdxp	57028	1600027H05Rik|AB041662|PLPP	pyridoxal (pyridoxine_ vitamin B6) phosphatase	4.39904	4.40591	4.62455	4.95328	5.79564	5.76293	6.25374	5.86727	4.22734	39.134	0.567112	0.0182377	0.435746
Slc7a8	50934	AA408822|LAT2	solute carrier family 7 (cationic amino acid transporter_ y+ system)_ member 8	6.82718	6.89271	6.25373	6.23833	5.93997	5.99594	6.07933	5.58884	4.8432	71.649	-0.542989	0.0182989	0.436644
A630033H20Rik	213438	AI662791|P2ry10	RIKEN cDNA A630033H20 gene	5.75646	5.24911	5.00891	4.67408	1.55979	1.9469	4.27381	4.55705	3.83775	22.7559	-0.532427	0.0183563	0.437448
Col6a1	12833	AI747156|Col6a-1	collagen_ type VI_ alpha 1	10.0163	9.36322	9.619	10.2126	9.32189	8.81766	9.52113	9.73365	8.93903	758.477	-0.437085	0.0185125	0.438698
Foxo3	56484	1110048B16Rik|2010203A17Rik|C76856|FKHRL1|Fkhr2|Foxo3a	forkhead box O3	2.07577	3.73809	3.41714	2.68951	4.42326	5.17861	4.85792	4.94073	3.30238	16.9935	0.535842	0.0185342	0.438698
Gdpd5	233552	BC024955|Gde2	glycerophosphodiester phosphodiesterase domain containing 5	7.08809	7.37466	7.10462	7.03248	6.17205	6.43736	6.79525	6.76258	6.46835	114.279	-0.475127	0.0184789	0.438698
Gm11437	628813	AI463690|OTTMUSG00000000997	predicted gene 11437	0.851139	4.74467	3.90549	2.68951	1.55979	0	0	0	0	5.33311	-0.351016	0.0185309	0.438698
Ptpn12	19248	P19-PTP|PTP-P19|PTP-PEST|PTPG1	protein tyrosine phosphatase_ non-receptor type 12	8.84814	9.07283	9.09106	8.70735	9.4277	9.37388	8.98558	9.62178	9.30022	581.23	0.36864	0.0185512	0.438698
Strn3	94186	Gs2na|SG2NA	striatin_ calmodulin binding protein 3	12.1115	11.9848	12.1684	12.215	12.199	12.5656	12.2167	12.5168	12.8486	5176.3	0.332311	0.0184662	0.438698
Mllt10	17354	Af10|B130021D15Rik|D630001B22Rik|mKIAA4140	myeloid/lymphoid or mixed-lineage leukemia (trithorax homolog_ Drosophila); translocated to_ 10	10.7521	10.7855	10.8222	10.7753	11.0535	11.202	10.6773	11.3012	11.5073	2066.32	0.348562	0.0186923	0.441336
Pitx1	18740	Bft|P-OTX|Potx|Ptx1	paired-like homeodomain transcription factor 1	8.68017	8.84888	8.73452	8.88419	9.58601	8.8626	8.89778	8.94781	10.1952	570.878	0.472372	0.0187106	0.441336
Prtg	235472	A230098A12Rik|Igdcc5	protogenin homolog (Gallus gallus)	5.05124	4.96801	4.56022	3.77809	3.96448	1.9469	2.76401	3.20107	0	14.3579	-0.495908	0.0187463	0.441613
Mypop	232934	Myodysa|P42pop	Myb-related transcription factor_ partner of profilin	6.14856	5.51999	5.35067	6.27264	4.60747	4.83808	5.59419	4.67746	3.83775	40.7912	-0.563989	0.0188191	0.442764
Zbtb7a	16969	9030619K07Rik|9130006G12Rik|AI452336|FBI-1|Lrf|Pokemon|Zbtb7	zinc finger and BTB domain containing 7a	11.4464	11.4591	11.6147	11.6119	11.6926	11.7972	11.6004	12.0625	12.3096	3465.6	0.342064	0.0189413	0.445071
Lrrfip2	71268	5133400F20Rik|AI850587	leucine rich repeat (in FLII) interacting protein 2	10.0659	10.1562	10.1235	10.1847	10.4185	10.493	10.0448	10.7781	10.8009	1321.04	0.354789	0.0190276	0.446457
Nmral1	67824	1110025F24Rik|AI256624	NmrA-like family domain containing 1	6.77518	5.9964	5.46049	5.41922	4.96328	3.74132	5.7831	4.84111	3.30238	43.2619	-0.55931	0.0190486	0.446457
Ahcyl2	74340	4631427C17Rik|AI227036|Adohcyase3|mKIAA0828	S-adenosylhomocysteine hydrolase-like 2	8.10822	8.42314	8.05337	8.93596	7.73704	7.49139	7.78242	7.16402	8.42385	273.989	-0.486619	0.019075	0.446511
Fxyd2	11936	Atp1g1	FXYD domain-containing ion transport regulator 2	6.53368	6.18622	6.51361	6.90704	5.66326	6.48413	5.59419	5.20395	4.9505	69.3477	-0.547977	0.0191375	0.446972
Prkar2b	19088	AI451071|AW061005|PKARIIbeta|Pkarb2|RII(beta)	protein kinase_ cAMP dependent regulatory_ type II beta	8.92412	9.22667	9.0389	9.11208	9.3842	9.57091	9.20678	9.30406	10.0549	652.308	0.393134	0.0191432	0.446972
Tnk2	51789	Ack|Ack-1|Ack1|Cdgip|Pyk1	tyrosine kinase_ non-receptor_ 2	9.4977	9.32587	9.47377	9.73206	9.42566	9.05043	8.98558	9.15905	8.92922	633.46	-0.351467	0.0192029	0.447801
Ackr3	12778	AW541270|CXC-R7|CXCR-7|Cmkor1|Cxcr7|RDC-1|Rdc1	atypical chemokine receptor 3	8.50609	8.39457	8.90285	8.49853	7.6627	8.16741	8.58243	7.94773	7.4234	313.714	-0.456671	0.0192402	0.448106
Klf13	50794	0610043C13Rik|9430029L20Rik|Bteb3|FKLF-2|FKLF2|NSLP1|RFLAT-1|RFLAT1	Kruppel-like factor 13	11.0207	10.6112	10.6561	11.4257	11.4474	11.6105	10.822	11.5072	11.7013	2440.86	0.406486	0.0192822	0.44831
Unc13d	70450	2610108D09Rik|Jinx|Munc13-4|mFLJ00067	unc-13 homolog D (C. elegans)	4.74015	4.24447	5.00891	5.47922	4.13414	3.84051	2.28152	3.49127	3.59476	19.2844	-0.546703	0.0192976	0.44831
Ak3	56248	AA407498|AI506714|AK-3|Ak3l|Ak3l1|Akl3l	adenylate kinase 3	10.0756	10.0745	10.1592	10.0905	10.5851	10.4076	10.1925	10.3614	10.5111	1246.84	0.294079	0.0194179	0.45054
Acaa2	52538	0610011L04Rik|AI255831|AI265397|D18Ertd240e	acetyl-Coenzyme A acyltransferase 2 (mitochondrial 3-oxoacyl-Coenzyme A thiolase)	10.1631	9.93427	10.2702	10.2225	10.5196	10.5763	10.9759	10.4633	10.1452	1344.29	0.360453	0.0194499	0.450716
Snca	20617	NACP|alphaSYN	synuclein_ alpha	6.7102	4.48032	4.68614	6.82849	6.28449	8.02179	6.88047	6.39212	7.70968	111.824	0.561057	0.0194862	0.450991
Ctnnbip1	67087	1110008O09Rik|2310001I19Rik|AW457332|Catnbip1|Icat	catenin beta interacting protein 1	10.055	10.1319	10.2702	10.1915	10.3789	10.61	10.252	10.6414	10.5479	1309.92	0.303382	0.0195391	0.451649
Atp2c2	69047	1810010G06Rik|Spca2|mKIAA0703	ATPase_ Ca++ transporting_ type 2C_ member 2	7.55083	7.1308	7.49713	7.58333	8.13214	7.91773	7.76332	7.4271	8.90274	231.273	0.492739	0.0196604	0.452381
Il15	16168	AI503618|IL-15	interleukin 15	6.98199	7.29443	6.68932	6.90704	6.35485	5.63061	6.75712	6.39212	5.92698	97.9991	-0.511863	0.0196687	0.452381
Ino80d	227195	7330405I11|A430093A21Rik|BC010584|OTTMUSG00000002594	INO80 complex subunit D	10.2899	10.4903	10.1249	10.1296	10.5499	10.5681	10.2701	10.8773	10.9547	1448.46	0.353794	0.0196634	0.452381
Smarce1	57376	2810417B20Rik|5830412H02Rik|9030408N19Rik|Baf27	SWI/SNF related_ matrix associated_ actin dependent regulator of chromatin_ subfamily e_ member 1	9.07152	9.25079	9.22935	8.81312	8.59517	8.82676	8.91519	8.51062	8.54437	472.208	-0.363993	0.0196461	0.452381
Afdn	NA	NA	NA	11.6753	12.0062	11.8888	11.7435	12.083	12.2722	11.8166	12.2695	12.4073	4206.42	0.318619	0.0198092	0.455045
Chst15	77590	4631426J05Rik|BRAG|GalNAcS-6ST|MAd5|mKIAA0598	carbohydrate (N-acetylgalactosamine 4-sulfate 6-O) sulfotransferase 15	8.81246	8.53648	8.27499	8.58981	8.79189	9.31689	8.66368	9.10101	9.14226	456.407	0.391217	0.0198465	0.455077
Rora	19883	9530021D13Rik|Nr1f1|ROR1|ROR2|ROR3|nmf267|sg|staggerer|tmgc26	RAR-related orphan receptor alpha	10.3516	10.0655	10.464	10.3823	10.5215	10.661	10.5287	10.5663	11.4908	1564.06	0.407535	0.0198756	0.455077
Triml1	244448	4933403D14|BC050188	tripartite motif family-like 1	2.72846	6.02154	4.90914	0	1.55979	0	2.95574	0	0	11.927	-0.366862	0.0198845	0.455077
Myo1f	17916	C330006B10Rik	myosin IF	5.75646	5.91825	6.25373	5.61912	4.71839	3.5198	5.7831	4.84111	3.94544	40.8801	-0.558795	0.0199417	0.455353
Pkhd1l1	192190	AB055648|PKHDL1	polycystic kidney and hepatic disease 1-like 1	3.87447	6.90627	6.49652	4.26077	3.55024	3.74132	5.03829	5.24351	3.59476	38.1101	-0.532622	0.0199463	0.455353
Prep	19072	AI047692|AI450383|D10Wsu136e|PEP|Pop	prolyl endopeptidase	7.69772	8.49221	8.34825	7.94954	8.01207	7.44486	7.68426	7.4011	7.23461	232.165	-0.45439	0.0199705	0.455353
AI413582	106672	AI854251	expressed sequence AI413582	8.61954	8.76205	8.96318	8.87026	8.39264	8.68048	8.3546	8.34776	8.0241	382.812	-0.377406	0.0200167	0.455553
Cited1	12705	AI316840|AU019144|Msg1	Cbp/p300-interacting transactivator with Glu/Asp-rich carboxy-terminal domain 1	4.09411	5.29106	4.95989	5.35662	3.87153	0	4.27381	2.8374	2.93528	18.7894	-0.505495	0.0200286	0.455553
Pcsk4	18551	AI647044|L21221|NEC 3|NEC3|PC4|SPC5	proprotein convertase subtilisin/kexin type 4	4.28468	2.95101	5.35067	5.07492	6.3201	5.35672	5.65074	5.52607	6.02844	41.6891	0.558316	0.0200594	0.455577
Sh3rf1	59009	2200003J05Rik|Posh|R75531|Sh3md2	SH3 domain containing ring finger 1	9.78085	9.87517	9.84676	9.73052	10.454	10.3424	10.118	9.74747	10.1993	1047.52	0.342655	0.020079	0.455577
2410002F23Rik	668661	-	RIKEN cDNA 2410002F23 gene	8.23682	8.31546	8.12183	7.86773	7.92224	7.69065	7.60777	7.45264	7.66311	238.383	-0.399875	0.0201861	0.457445
Apold1	381823	Gm1075	apolipoprotein L domain containing 1	6.34682	6.25142	6.29385	6.16716	5.45479	5.38985	5.7316	5.3917	3.13047	54.2843	-0.556576	0.0202179	0.457603
Adap1	231821	4930431P11Rik|Centa1|GC1L|p42IP4	ArfGAP with dual PH domains 1	5.83983	5.9964	6.08108	5.86381	6.73062	6.30468	6.19791	7.39233	6.60601	84.6801	0.52117	0.0203841	0.457998
Bambi	68010	2610003H06Rik	BMP and activin membrane-bound inhibitor	7.56926	8.15434	7.67474	8.0812	7.71045	7.50657	6.89224	7.17429	7.14708	193.026	-0.455698	0.0203838	0.457998
Clec10a	17312	CD301a|M-ASGP-BP-1|Mgl|Mgl1	C-type lectin domain family 10_ member A	8.34064	7.99847	9.08821	8.39721	7.89887	7.35545	8.47692	7.92966	6.88833	285.927	-0.504136	0.0203724	0.457998
Hpf1	NA	NA	NA	8.57462	8.97005	8.91576	8.5864	8.32852	8.01649	8.4886	8.37027	8.45152	373.518	-0.376258	0.0203415	0.457998
Kcnq1	16535	AW559127|KVLQT1|Kcna9	potassium voltage-gated channel_ subfamily Q_ member 1	7.18692	5.91825	6.49652	7.07198	7.70373	7.88325	7.62199	6.16378	7.95491	153.711	0.534755	0.0202726	0.457998
Sgms1	208449	9530058O11Rik|AI841905|C80702|Mob|Sms1|Sor1|Tmem23	sphingomyelin synthase 1	9.06504	8.87325	9.22158	9.46536	9.40922	9.64995	9.43722	9.77473	9.54672	677.762	0.352516	0.0202956	0.457998
Ccl17	20295	Abcd-2|Scya17|Scya17l|Tarc	chemokine (C-C motif) ligand 17	4.65063	7.08383	5.68826	3.45857	2.77491	4.57554	5.23603	2.8374	3.94544	33.918	-0.51643	0.020422	0.458292
Gpr157	269604	F730108M23Rik	G protein-coupled receptor 157	5.62163	4.55109	4.7452	6.14881	5.82072	6.52943	6.34224	5.96516	7.00495	64.7105	0.552379	0.0204495	0.458352
Lgr5	14160	FEX|Gpr49	leucine rich repeat containing G protein coupled receptor 5	6.13211	5.9964	6.9872	6.25559	4.48731	6.30468	5.56507	4.94073	5.05037	60.1025	-0.5538	0.0204791	0.458458
Fam46b	100342	4732473B16Rik|AU045678|AU046069	family with sequence similarity 46_ member B	9.82883	9.46752	9.57491	10.2236	10.2975	10.595	9.99375	9.95232	10.3477	1076.15	0.388446	0.0205048	0.458479
Aass	30956	LKR|LKR/SDH|LOR|LOR/SDH|Lorsdh|SDH	aminoadipate-semialdehyde synthase	5.41968	5.58888	5.62677	5.61912	4.35623	4.97537	4.1221	5.03391	3.30238	32.4972	-0.55596	0.0206635	0.459423
Armcx2	67416	3230401N03Rik|AI043003|ALEX2	armadillo repeat containing_ X-linked 2	7.04483	6.97222	7.37154	6.53539	6.02874	5.9299	6.8686	5.78924	6.45018	99.2002	-0.51536	0.0206085	0.459423
Bcl6	12053	Bcl5	B cell leukemia/lymphoma 6	9.32401	9.47208	9.41359	8.97294	9.76787	9.44456	10.1502	9.49437	9.73484	756.102	0.37656	0.0206301	0.459423
Gfra2	14586	-	glial cell line derived neurotrophic factor family receptor alpha 2	8.28966	7.1308	7.85983	7.21998	6.90491	6.2516	7.60777	7.0005	6.67021	160.714	-0.517097	0.0206064	0.459423
Paqr5	74090	0610010I15Rik|AV002411|BB115488|mPRg	progestin and adipoQ receptor family member V	9.43206	9.12015	9.27516	9.17239	9.20293	9.9104	9.23941	9.99785	10.1438	749.412	0.413832	0.0206714	0.459423
Epc2	227867	5830499L14|D2Ertd694e	enhancer of polycomb homolog 2 (Drosophila)	10.0352	10.021	9.84001	10.0228	10.2986	10.3655	9.99784	10.3947	10.5188	1161.19	0.313232	0.0207136	0.459807
Gpbp1l1	77110	5330440M15Rik|BC002292	GC-rich promoter binding protein 1-like 1	9.55124	9.22397	9.15779	9.50378	9.73196	9.65336	9.39646	9.87887	10.2735	793.917	0.384439	0.020763	0.46035
Phf11b	236451	EG236451|Gm4902	PHD finger protein 11B	6.28867	5.2059	6.61209	6.82849	4.87025	3.25797	5.50499	5.03391	6.07661	55.782	-0.554353	0.0208257	0.460634
Qk	19317	1110003F05Rik|1500005P18|QkI|l(17)-1Wis|l17Wis1	quaking	10.744	10.7937	11.0559	11.1208	11.3097	11.1714	11.085	11.3776	11.346	2235.29	0.299036	0.0208199	0.460634
Cipc	217732	2310044G17Rik|AI842544|AI853744|Kiaa1737|mKIAA1737	CLOCK interacting protein_ circadian	7.98087	7.63299	8.12739	7.21116	8.40513	8.42482	8.56782	8.08471	8.03023	273.884	0.436684	0.0209349	0.462426
Manf	74840	3230402M22Rik|AA407711|AA408789|AA673178|Armet|D17914|D18Mgi17	mesencephalic astrocyte-derived neurotrophic factor	10.0895	10.2928	9.74553	9.76105	9.62034	9.37595	9.65845	9.53279	9.78825	882.848	-0.346936	0.0209728	0.462426
Scarna17	100217466	MBII-119	small Cajal body-specific RNA 17	7.61139	6.52191	7.15993	7.53468	8.08634	8.14333	6.99409	7.84862	8.41451	206.732	0.501175	0.0209818	0.462426
Cd248	70445	2610111G01Rik|AI842296|Cd164l1|Tem1	CD248 antigen_ endosialin	9.13684	8.96033	9.01809	8.40109	8.16188	8.01649	8.76641	8.72141	7.70202	391.077	-0.452992	0.0210115	0.462528
Atp2b1	67972	2810442I22Rik|E130111D10Rik|Pmca1	ATPase_ Ca++ transporting_ plasma membrane 1	13.466	13.7213	13.5206	13.4486	13.9223	14.0249	13.319	14.0264	14.2323	14010.2	0.348557	0.021186	0.465814
Atp11b	76295	1110019I14Rik|ATPIF|ATPIR|mKIAA0956	ATPase_ class VI_ type 11B	10.1376	9.98628	10.1053	10.1226	10.5951	10.4136	10.0513	10.3296	10.992	1293.73	0.367979	0.0214086	0.467296
Bad	12015	AI325008|Bbc2	BCL2-associated agonist of cell death	9.54969	9.55405	9.65987	9.54296	9.24985	9.08876	9.2668	9.14083	9.44028	675.066	-0.307353	0.0214393	0.467296
Hivep2	15273	MIBP1|Schnurri-2|Shn-2	human immunodeficiency virus type I enhancer binding protein 2	9.86285	9.82785	10.2138	9.99096	10.0693	10.5324	10.1697	10.4841	10.4254	1172.33	0.329867	0.0213225	0.467296
Itga6	16403	5033401O05Rik|AI115430|Cd49f|VLA-6	integrin alpha 6	12.2092	12.7373	12.1815	12.4675	12.7793	12.7381	12.2715	12.9563	13.4418	6638.23	0.398299	0.0213219	0.467296
Pla2g15	192654	ACS|C87498|LLPL|Lpla2|Lypla3	phospholipase A2_ group XV	7.23391	7.23119	7.31418	7.73253	6.70391	6.0173	7.37587	6.24397	6.71656	131.075	-0.502817	0.0214558	0.467296
Ptpro	19277	D28|GLEPP1|PTPBK|PTPROt|PTPU2|PTPoc|PTPphi|Ptpn15|R-PTP-O	protein tyrosine phosphatase_ receptor type_ O	5.15254	7.22037	7.03532	4.6218	5.69073	4.88531	5.65074	5.03391	3.94544	56.7887	-0.547731	0.0214343	0.467296
Srpx	51795	drs|drs-1|drs-2|mDRS-1|mDRS-2	sushi-repeat-containing protein	7.557	6.60741	7.31418	7.43216	6.50165	6.26951	6.9155	6.88018	6.37512	121.994	-0.48887	0.0214488	0.467296
Vpreb1	22362	CD179a|Vpreb-1	pre-B lymphocyte gene 1	4.02455	3.73809	4.09905	3.19793	1.97165	0	2.54284	0	0	6.63125	-0.393278	0.021374	0.467296
Apoc1	11812	Apo-CIB|ApoC-IB|apo-CI|apoC-I	apolipoprotein C-I	8.8903	8.94727	8.79866	8.36577	9.53578	9.11871	9.36089	9.15905	8.81672	523.622	0.387212	0.0216597	0.469843
Cd52	23833	AI463198|B7|B7-Ag|CAMPATH-1|CLS1|MB7	CD52 antigen	7.82081	8.59627	8.64042	7.92278	7.39693	7.59446	7.97741	7.92966	7.69432	256.733	-0.444672	0.0218196	0.469843
Dcaf12	68970	1500001L20Rik|5830424K06Rik|AA420338|AI851081|Wdr40a	DDB1 and CUL4 associated factor 12	9.47994	9.12596	9.21376	9.33139	9.66257	9.84173	9.36724	9.44857	10.2249	753.963	0.384814	0.0216111	0.469843
Dlg4	13385	Dlgh4|PSD-95|PSD95|SAP90|SAP90A	discs_ large homolog 4 (Drosophila)	6.19679	6.04625	5.93652	7.54875	5.74414	5.51525	6.15946	4.35519	5.6369	68.8849	-0.549918	0.0217657	0.469843
Epb41	269587	4.1R|AI415518|D4Ertd442e|Elp-1|Elp1|Epb4.1|mKIAA4056	erythrocyte membrane protein band 4.1	10.2843	10.272	10.3378	10.5681	10.5869	11.0451	10.2959	10.8607	10.9072	1552.78	0.34813	0.021838	0.469843
Fbxw7	50754	1110001A17Rik|AGO|Cdc4|Fbw7|Fbwd6|Fbx30|Fbxo30|Fbxw6|SEL-10	F-box and WD-40 domain protein 7	8.7969	8.9797	9.22158	9.01155	9.40093	9.41268	9.37355	9.38587	9.22741	593.67	0.320203	0.0218224	0.469843
Hspa5	14828	AL022860|AU019543|Bip|D2Wsu141e|D2Wsu17e|Grp78|Hsce70|SEZ-7|Sez7|baffled|mBiP	heat shock protein 5	13.0029	13.6259	13.0805	12.6491	12.4817	12.6098	12.7518	12.7836	12.9176	7731.39	-0.364499	0.0218049	0.469843
Ildr2	100039795	2810478N18Rik|3110063L10Rik|AI852300|D1Ertd471e|Dbsm1|ENSMUSG00000040612|Ll	immunoglobulin-like domain containing receptor 2	7.97627	7.70458	8.26493	8.10043	7.13227	7.69065	7.75689	7.63472	7.00495	213.761	-0.441336	0.021677	0.469843
Jun	16476	AP-1|Junc|c-jun	jun proto-oncogene	12.184	12.3775	11.9371	12.0961	11.6845	11.9445	11.5981	11.9268	11.9543	4051.04	-0.301572	0.0217738	0.469843
Lipm	78753	4632427C23Rik|AW227514|Lipl3	lipase_ family member M	7.34508	7.76537	7.13806	7.37804	7.99013	7.58018	7.71773	7.64952	9.18683	235.341	0.51167	0.0216368	0.469843
Tfcp2l1	81879	1810030F05Rik|4932442M07Rik|AA575098|Cp2l1|Crtr-1|D930018N21Rik|LBP-9|Tcfcp2l1	transcription factor CP2-like 1	11.3461	11.2363	11.4875	10.8957	11.5569	11.544	11.6606	11.3743	11.9687	2853.55	0.33773	0.0218526	0.469843
Oas1a	246730	L3	2'-5' oligoadenylate synthetase 1A	4.28468	4.74467	5.05633	1.89742	0.981165	2.93786	3.12495	1.0176	2.70948	11.2473	-0.456347	0.0219	0.470314
Bgn	12111	BG|DSPG1|PG-S1|PGI|SLRR1A	biglycan	11.0032	10.2322	10.8006	10.6023	9.96493	10.1062	10.6306	10.3859	9.105	1351.14	-0.447098	0.0219438	0.470709
Wdr26	226757	1600024A01Rik|AA693241|AI447817|AU044014|C77982|Gid7	WD repeat domain 26	12.3664	12.4365	12.2924	12.4744	12.6868	12.7167	12.314	12.7631	13.3916	6404.13	0.369294	0.021984	0.471024
Dkc1	245474	BC068171	dyskeratosis congenita 1_ dyskerin	9.87279	10.2851	9.8161	9.72124	10.2005	10.2731	9.97311	10.4758	10.8606	1180.5	0.384492	0.0220194	0.471236
Mreg	381269	Gm974|Wdt2|dsu	melanoregulin	9.68829	9.49245	9.26763	9.28172	9.80918	9.82668	9.82895	9.49027	10.2033	820.891	0.357479	0.0220633	0.471629
Spock3	72902	2900045C01Rik|AI428471|mKIAA4039	sparc/osteonectin_ cwcv and kazal-like domains proteoglycan 3	4.22391	2.72482	5.98633	5.5922	0	0	3.76034	4.03283	2.44167	18.3653	-0.436901	0.0220888	0.471629
Rfx2	19725	5430432H19Rik	regulatory factor X_ 2 (influences HLA class II expression)	7.16284	7.44138	6.92469	6.64422	7.95658	7.9006	7.39255	7.36569	7.54823	170.791	0.456432	0.0221189	0.471726
Bag5	70369	1600025G07Rik|4930405J06Rik	BCL2-associated athanogene 5	8.84562	8.96033	8.78112	8.81603	8.62395	8.42082	8.62539	8.30634	8.36203	401.945	-0.338593	0.022157	0.471993
Tubb6	67951	2310057H16Rik|BB220206	tubulin_ beta 6 class V	8.7626	9.5519	8.73815	8.86183	8.33724	8.37605	8.65679	8.896	7.81283	425.407	-0.444967	0.0222365	0.473141
Dtx4	207521	AI449438|BC044798|D930042H13|RNF155	deltex 4 homolog (Drosophila)	8.20965	8.22638	8.62084	8.3737	8.02292	7.76828	7.89788	7.01199	8.14198	271.118	-0.440521	0.0222786	0.47349
Gpr146	80290	BC003323|PGR8	G protein-coupled receptor 146	6.28867	6.41213	7.05879	7.06221	7.48585	7.58734	7.44944	7.13277	7.10124	138.367	0.470316	0.0223584	0.474041
Jakmip1	76071	5830437M04Rik|C330021K24Rik|Gababrbp|Marlin-1	janus kinase and microtubule interacting protein 1	7.1301	8.04825	7.65946	7.14788	8.11703	8.12868	7.82604	7.96558	8.44694	235.905	0.448277	0.022347	0.474041
Nap1l3	54561	MB20	nucleosome assembly protein 1-like 3	2.89363	3.96236	3.09265	3.45857	5.09246	4.25434	4.34408	5.52607	4.13935	18.9731	0.533184	0.0223815	0.474041
Crabp1	12903	AI326249|CRABP-I|Crabp-1|CrabpI|Rbp-5	cellular retinoic acid binding protein I	7.4483	8.67759	7.63625	8.04195	7.69018	6.49939	7.80128	7.09001	7.11284	203.591	-0.50361	0.0225133	0.475742
Galc	14420	2310068B06Rik|A930008M05Rik|AW212969|AW413532|Gacy|twi|twitcher	galactosylceramidase	7.16284	7.16504	7.11585	7.56268	7.02846	6.87187	6.59368	6.30133	6.27545	122.906	-0.470842	0.0225098	0.475742
Crip1	12925	CRHP|CRP1|Crip	cysteine-rich protein 1 (intestinal)	11.6964	11.2948	11.2488	11.6323	11.3447	11.1468	11.065	10.9841	11.1572	2527.75	-0.308267	0.0226401	0.477875
Fjx1	14221	-	four jointed box 1 (Drosophila)	8.02607	8.15434	7.95672	7.54173	8.83868	8.42082	8.07361	8.47783	8.2457	300.148	0.413664	0.0226995	0.478035
Folr2	14276	FBP2|FR-P3|FR-beta|Folbp-2|Folbp2	folate receptor 2 (fetal)	7.88109	7.49621	7.82603	7.3542	6.95107	7.15807	7.33332	6.33833	7.28674	162.523	-0.463863	0.0226747	0.478035
Pik3ip1	216505	1500004A08Rik|5830455E04Rik|Crkd|Hgfl	phosphoinositide-3-kinase interacting protein 1	8.22911	7.18743	7.99981	7.81633	8.74024	8.54366	8.8074	8.46115	7.54823	300.732	0.471689	0.0227262	0.478052
Foxl2os	768252	ENSMUSG00000074122	forkhead box L2_ opposite strand	7.16284	5.06792	6.73374	6.20319	5.24847	4.68635	6.53481	4.35519	4.13935	60.2795	-0.543222	0.0228897	0.480944
Nsdhl	18194	AI747449|Bpa|H105E3|Str|XAP104	NAD(P) dependent steroid dehydrogenase-like	8.46072	8.51452	8.07655	8.63006	9.36515	8.88601	8.28932	8.63481	9.46084	435.863	0.442645	0.0229572	0.481814
Sbno2	216161	BC019206|F730040C21|Sno|Stno	strawberry notch homolog 2 (Drosophila)	9.79397	10.3547	9.52101	10.1745	9.63632	9.76331	9.54929	9.02644	9.58677	864.791	-0.393174	0.0230494	0.4832
2510003B16Rik	76786	-	RIKEN cDNA 2510003B16 gene	3.29912	3.31864	3.41714	3.8706	0	1.53786	1.55137	2.02632	0	5.33758	-0.394625	0.0232548	0.486524
4930563E22Rik	75304	-	RIKEN cDNA 4930563E22 gene	6.27375	7.99213	8.01788	5.88615	6.70391	5.81264	6.60803	6.58921	6.02844	117.875	-0.540821	0.0232851	0.486524
Cchcr1	240084	Hcr	coiled-coil alpha-helical rod protein 1	6.31804	6.95927	6.10383	6.41768	6.24797	4.93104	5.37677	4.2811	6.00373	64.5726	-0.541278	0.0233023	0.486524
Ttc7	225049	1110035E02Rik|1700007L07Rik|Ttc7a|fsn|hea	tetratricopeptide repeat domain 7	8.51245	8.79887	8.76694	8.65304	8.89585	9.08118	9.06054	8.90836	9.37917	482.004	0.345819	0.0233133	0.486524
Apof	103161	AI255964	apolipoprotein F	2.5419	3.96236	3.79801	3.77809	1.55979	1.53786	2.28152	0	0	5.86152	-0.396266	0.0233789	0.48687
Dnah2	327954	2900022L05Rik|4930564A01|D130094J20|D330014H01Rik|Dnahc2|Dnhd3	dynein_ axonemal_ heavy chain 2	3.04182	5.74796	4.42225	3.67924	0	2.74651	2.76401	3.61707	2.44167	13.2704	-0.457876	0.0233826	0.48687
Ehd4	98878	2210022F10Rik|AI197390|AI846352|AV006278|Past2	EH-domain containing 4	10.6619	10.5357	10.5831	10.4095	10.8447	10.5527	10.8918	11.2062	10.9229	1726.1	0.315887	0.023417	0.487036
Cytip	227929	A130053M09Rik|AI462064|C80816|Cbp|Cybr|Pscdbp	cytohesin 1 interacting protein	4.8648	6.99778	6.65892	4.95328	4.82139	5.63061	5.19859	4.84111	4.22734	49.1004	-0.542448	0.0235237	0.487191
Dazap2	23994	AI314727|Brbp|Gcap28|Prtb|gt6-12|mKIAA0058	DAZ associated protein 2	11.5705	11.5761	11.3733	11.2114	12.0197	11.6937	11.6235	11.561	11.9466	3188.71	0.309585	0.0235225	0.487191
Mettl7a1	70152	2210414H16Rik|3300001H21Rik|Aam-B|Mettl7a|UbiE1	methyltransferase like 7A1	8.66025	8.7281	9.43393	8.75363	9.55832	9.48153	9.35452	9.27095	9.17305	584.598	0.381612	0.02353	0.487191
Tspan13	66109	1100001I23Rik|NET-6|Tm4sf13	tetraspanin 13	9.41006	9.51697	9.50401	9.20606	9.77751	9.68206	9.8801	9.41431	10.2889	810.607	0.367806	0.023519	0.487191
Mib2	76580	2210008I11Rik|Zzank1|skd	mindbomb homolog 2 (Drosophila)	8.37947	7.87288	7.67474	8.07149	6.91659	7.93467	7.58619	7.3835	7.19151	211.394	-0.452974	0.0236795	0.488346
Tpd52l1	21987	D53	tumor protein D52-like 1	7.24159	6.55672	7.0933	7.6171	7.91643	8.22362	8.2256	7.23443	7.30707	190.904	0.485348	0.0236137	0.488346
Yy1	22632	AW488674|NF-E1	YY1 transcription factor	10.4209	10.4779	10.3038	10.7602	10.8847	10.9581	10.4139	10.8773	11.2309	1701.7	0.349152	0.0236432	0.488346
Zfp143	20841	AA959806|AU015869|D7Ertd805e|KRAB14|SBF|Staf|Zfp79|Zfp80-rs1|Znf143|pHZ-1	zinc finger protein 143	7.61731	7.75791	7.57245	8.06171	6.9958	7.233	7.11959	7.36569	7.51365	180.681	-0.419496	0.0236915	0.488346
Smc6	67241	2810489L22Rik|3830418C19Rik|AA990493|AU018782|AW742439|SMC-6|Smc6l1|mKIAA4103	structural maintenance of chromosomes 6	10.5511	10.9085	10.9191	10.4008	11.0489	10.9267	10.8251	11.2602	11.3193	1954.35	0.336193	0.0238386	0.490284
Ubxn4	67812	1300013G12Rik|Ubxd2|mKIAA0242	UBX domain protein 4	11.4364	11.5325	11.5826	11.4932	11.6938	11.8068	11.6062	11.8443	12.0896	3302.55	0.283123	0.0238224	0.490284
Atp10b	319767	5930426O13Rik|9030605H24Rik	ATPase_ class V_ type 10B	8.53452	8.45579	8.35301	7.80465	7.56961	8.11389	7.71773	7.73526	7.89572	265.8	-0.410664	0.0239384	0.490697
Slc27a2	26458	ACSVL1|FATP2|VLCS|Vlac|Vlacs	solute carrier family 27 (fatty acid transporter)_ member 2	0	0	0	0	2.96687	3.74132	3.85963	1.60838	3.13047	4.72389	0.354372	0.0239375	0.490697
Slc35f3	210027	B230375D17Rik	solute carrier family 35_ member F3	6.46969	6.79404	6.58001	6.80524	7.62761	7.13871	7.47315	6.72115	7.22396	129.94	0.461693	0.023933	0.490697
Klhdc7a	242721	B230308G19Rik	kelch domain containing 7A	6.59495	6.46806	6.42607	6.03349	6.76978	6.76229	6.8686	7.13277	7.48716	109.108	0.474575	0.0240066	0.491005
Nqo1	18104	AV001255|Dia4|Dtd|Nmo-1|Nmo1|Nmor1|Ox-1|Ox1|Qr1	NAD(P)H dehydrogenase_ quinone 1	8.47056	9.71681	8.92217	8.21954	8.96778	9.35932	9.96617	10.186	10.7424	778.465	0.541045	0.0239994	0.491005
Eddm3b	219026	Fam12|Gm75	epididymal protein 3B	0	0	0	0	3.96448	3.74132	0.974876	3.20107	3.45596	5.12444	0.353522	0.0240942	0.492252
Gm8096	666422	EG666422	3-phosphoglycerate dehydrogenase pseudogene	2.07577	5.94477	5.65784	3.77809	4.0518	1.9469	3.41342	0	0	17.1237	-0.417191	0.0241416	0.492676
B4galt6	56386	AA536803|AU022389	UDP-Gal:betaGlcNAc beta 1_4-galactosyltransferase_ polypeptide 6	6.27375	6.14106	6.5305	7.22875	5.45479	5.95225	6.05858	6.12194	5.27344	73.5702	-0.519563	0.0241942	0.493203
C4b	12268	C4|Ss	complement component 4B (Chido blood group)	8.2483	8.04825	8.14395	7.91194	6.83277	6.03834	8.05802	7.92966	5.84591	203.449	-0.529428	0.0242432	0.493658
Socs1	12703	Cish1|Cish7|JAB|SOCS-1|SSI-1	suppressor of cytokine signaling 1	6.19679	6.64024	5.91095	6.7083	5.71768	5.06013	5.03829	6.24397	5.31419	62.5851	-0.527962	0.0242848	0.49396
Rasal2	226525	6530401P13|A330066M24Rik	RAS protein activator like 2	9.37381	8.97649	9.07676	9.2259	9.403	9.32761	9.29811	9.95531	9.90791	688.823	0.375227	0.0244338	0.495899
Unc5c	22253	B130051O18Rik|Unc5h3|rcm	unc-5 homolog C (C. elegans)	6.48271	7.59999	7.47984	5.64554	5.9169	5.71145	6.60803	6.28246	5.81784	94.1801	-0.531853	0.0244085	0.495899
C1qb	12260	-	complement component 1_ q subcomponent_ beta polypeptide	8.61067	8.21007	8.70134	8.66277	8.21013	7.80559	8.4886	7.95371	7.834	317.191	-0.400031	0.0245493	0.497696
8430422H06Rik	74529	-	RIKEN cDNA 8430422H06 gene	3.29912	3.96236	4.56022	0	0	0	0	0	0	5.11367	-0.303228	0.0246069	0.498316
P2ry2	18442	P2U1|P2Y2	purinergic receptor P2Y_ G-protein coupled 2	7.62908	7.59162	7.69735	7.32997	8.14709	8.3426	7.79502	7.82925	8.01176	229.557	0.397351	0.0246483	0.498609
Bard1	12021	ENSMUSG00000060893|ENSMUSG00000073653	BRCA1 associated RING domain 1	6.40272	7.03529	4.00551	6.40227	5.09246	4.78926	4.90517	5.61923	5.46659	54.7251	-0.538943	0.0247729	0.50058
Pigp	56176	Dcrc|Dscr5	phosphatidylinositol glycan anchor biosynthesis_ class P	8.58673	8.50117	8.78816	8.89799	9.3905	8.96507	8.96063	8.9627	9.15353	488.276	0.348291	0.024863	0.501304
Rnf149	67702	1600023E10Rik|AV037261|C76763|Gm15832|Greul4|OTTMUSG00000026591	ring finger protein 149	11.3546	11.2106	11.2327	11.3297	11.9433	11.6707	11.398	11.0718	12.3773	3036.59	0.399979	0.0248375	0.501304
Arhgap20	244867	6530403F17Rik|A530023E23Rik|RARhoGAP|mKIAA1391	Rho GTPase activating protein 20	8.31538	6.79404	7.56427	7.84511	7.01765	6.71079	6.71796	7.486	7.14708	166.703	-0.490063	0.0249414	0.501629
Pcyt1a	13026	CTalpha|Cctalpha|Ctpct|Cttalpha	phosphate cytidylyltransferase 1_ choline_ alpha isoform	10.0884	10.3323	10.289	10.29	10.4679	10.5645	10.503	10.4486	10.8054	1382.32	0.28738	0.0249252	0.501629
Pdpn	14726	Gp38|OTS-8|RANDAM-2|T1-alpha|T1a|T1alpha	podoplanin	11.0813	11.4429	10.7274	11.1243	10.6755	10.3551	10.9958	10.6833	10.8267	1924.13	-0.34745	0.0249606	0.501629
Dab2ip	69601	2310011D08Rik|AI480459|Aip1|mKIAA1743	disabled 2 interacting protein	10.0462	10.1477	10.0855	10.2827	10.3097	10.4958	10.3003	10.6543	10.489	1281.97	0.288372	0.0251075	0.503178
Mtf2	17765	9230112N11Rik|AA537621|C76717|M96|Pcl2	metal response element binding transcription factor 2	9.44543	9.50588	9.35318	9.48744	9.8371	9.62234	9.53246	9.89604	10.0624	805.834	0.319045	0.0250693	0.503178
Oasl2	23962	M1204|Mmu-OASL|Oasl	2'-5' oligoadenylate synthetase-like 2	10.2001	9.9974	10.0286	10.1343	9.52437	9.78371	9.89919	9.38145	9.96661	955.354	-0.327552	0.0251221	0.503178
St8sia6	241230	1700007J08Rik|AI314453|AI875066|ST8SiaVI|Siat8f	ST8 alpha-N-acetyl-neuraminide alpha-2_8-sialyltransferase 6	10.8023	10.5071	10.6865	10.8868	10.9775	11.1321	10.3211	11.3388	12.1471	2159.91	0.4487	0.0251466	0.503178
Cyp4v3	102294	AU043077|AW111961|Cyp4v2	cytochrome P450_ family 4_ subfamily v_ polypeptide 3	6.97279	6.9462	6.76262	7.07198	7.62761	7.22385	7.26251	7.61224	7.49605	151.114	0.418136	0.0251818	0.503336
Rrbp1	81910	1700087N07Rik|5730465C04Rik|ES/130|mKIAA1398|mRRp0|mRRp1.8|mRRp10|mRRp15a|mRRp15b|mRRp16.8|mRRp2|mRRp41|mRRp47|mRRp5.4|p180	ribosome binding protein 1	12.4757	12.3999	12.3666	12.6771	12.1858	12.3642	11.9834	12.056	12.2925	5130.73	-0.279797	0.0252122	0.5034
Pawr	114774	2310001G03Rik|PAR4|Par-4	PRKC_ apoptosis_ WT1_ regulator	8.41388	8.78058	8.21357	8.26285	8.72704	8.85965	8.50019	9.17959	9.09041	416.797	0.387474	0.0252919	0.504444
AW549877	106064	AI195826	expressed sequence AW549877	9.18944	9.00828	8.7705	9.16784	8.54338	8.52514	8.4886	8.47783	9.0244	453.288	-0.36312	0.0254871	0.505352
Atp6v0a4	140494	Atp6n1b|a4	ATPase_ H+ transporting_ lysosomal V0 subunit A4	7.33075	7.10751	6.77684	7.04246	7.57699	7.04823	7.10954	7.76954	8.92922	188.716	0.511951	0.0254523	0.505352
Flnb	286940	AL024016|Fln-b	filamin_ beta	10.7077	10.9719	10.7219	10.4267	10.455	10.538	10.3244	10.3781	10.1952	1490.34	-0.306598	0.0255213	0.505352
Lnx1	16924	Lnx	ligand of numb-protein X 1	7.75253	7.3451	7.58866	7.50613	7.63469	8.54366	7.70443	8.05166	8.34246	234.879	0.432444	0.0255073	0.505352
Prox2	73422	1700058C01Rik	prospero homeobox 2	1.77052	1.08553	2.67333	1.49415	2.55343	3.84051	3.53856	4.12042	4.38868	8.43176	0.453017	0.025386	0.505352
Rorc	19885	Nr1f3|RORgamma|TOR|Thor	RAR-related orphan receptor gamma	6.41637	5.9964	6.51361	6.20319	6.93966	6.52943	7.83827	6.95357	6.48629	106.987	0.503331	0.025515	0.505352
Zdhhc20	75965	5033406L14Rik|AI448102|B230110O18Rik|HK11	zinc finger_ DHHC domain containing 20	11.1057	10.9687	10.7365	10.8122	11.4709	11.1168	10.8381	11.2475	11.7793	2282.09	0.359632	0.0255289	0.505352
Agpat4	68262	1500003P24Rik	1-acylglycerol-3-phosphate O-acyltransferase 4 (lysophosphatidic acid acyltransferase_ delta)	7.07954	7.28408	7.44464	6.75758	6.74379	6.46871	6.82011	5.86727	4.38868	105.842	-0.527342	0.0256435	0.505993
Col4a4	12829	E130010M05Rik|[a]4(IV)	collagen_ type IV_ alpha 4	7.15472	7.10751	7.19213	6.91792	5.63526	6.07954	6.30749	7.24421	5.27344	102.819	-0.519574	0.0256131	0.505993
Hint3	66847	0610010I17Rik|AV009015|HINT-3|HINT-4|HINT4	histidine triad nucleotide binding protein 3	7.5384	7.62481	7.85983	7.68237	8.08634	8.19579	7.90371	7.95371	8.47866	246.789	0.388125	0.0256168	0.505993
Fundc2	67391	4833415N24Rik|DC44|HCBP6	FUN14 domain containing 2	10.4485	10.3473	10.679	10.4541	10.5996	10.5834	10.8592	10.965	11.0921	1650.99	0.313606	0.0257198	0.506957
G3bp1	27041	AI849976|B430204O07|C87777|G3bp|mKIAA4115	GTPase activating protein (SH3 domain) binding protein 1	11.2186	11.3579	10.9911	10.8475	10.6239	10.7601	10.7583	10.9268	10.8598	1969.53	-0.29984	0.025871	0.509134
Olfml2b	320078	1110018N05Rik|4832415H08Rik|AI467542	olfactomedin-like 2B	8.72197	7.76537	8.37655	8.71673	7.77603	7.50657	8.3245	8.05166	6.53882	273.758	-0.488412	0.0258894	0.509134
Trp53	22059	Tp53|bbl|bfy|bhy|p44|p53	transformation related protein 53	8.43079	8.20459	7.92514	8.73222	7.64175	7.717	7.36746	8.28754	7.89572	269.473	-0.431847	0.025913	0.509134
Zfp84	74352	2210410P13Rik|4633401C23Rik|AI415447|BB081605|C86188|KRAB18|Zfp69	zinc finger protein 84	8.97341	8.88357	8.81942	8.65629	8.63813	8.43279	8.33317	8.43577	8.49205	399.331	-0.329833	0.0259531	0.509381
Kif26a	668303	mKIAA1236	kinesin family member 26A	5.7129	6.55672	6.54719	6.57717	4.664	5.685	5.97247	5.73476	5.42997	62.5048	-0.51969	0.0261026	0.511506
Rasa1	218397	Gap|RasGAP|Rasa	RAS p21 protein activator 1	10.8229	10.5325	10.7438	10.782	10.9141	11.0288	10.661	11.2124	11.787	2033.76	0.38115	0.0261168	0.511506
Sigirr	24058	AI256711|TIR8	single immunoglobulin and toll-interleukin 1 receptor (TIR) domain	5.99336	6.43102	6.37088	6.2895	5.28497	5.21604	5.47399	5.81572	5.81784	59.479	-0.502355	0.0261871	0.512341
Clec4b1	69810	1810046I24Rik|Aplra2|Clec4b|DCAR|DCARbeta|Dcar2	C-type lectin domain family 4_ member b1	4.74015	4.55109	4.95989	4.26077	3.96448	3.10678	3.76034	2.34999	1.68542	15.2836	-0.500593	0.0262858	0.513184
Sptb	20741	AI842465|D330027P03Rik|Gm1301|Spnb-1|Spnb1|ja|jaundiced|mKIAA4219	spectrin beta_ erythrocytic	6.78573	5.51999	7.29454	7.54173	8.01751	8.48355	8.50403	7.46942	5.95302	189.981	0.530891	0.0262681	0.513184
Chst9	71367	5430438D01Rik	carbohydrate (N-acetylgalactosamine 4-0) sulfotransferase 9	8.94545	8.52334	8.70878	9.13324	9.32408	9.42472	8.61121	9.53877	9.54672	560.319	0.399255	0.026323	0.513368
Chil6	229688	BYm|Chil8	chitinase-like 6	4.6037	6.89271	6.49652	0	3.66547	2.93786	4.95092	2.34999	4.46305	33.7629	-0.453426	0.0264138	0.513469
Pank1	75735	Pank|Pank1b	pantothenate kinase 1	9.37381	9.44447	9.21114	9.33139	9.50516	9.5799	9.63412	9.40126	10.9731	840.108	0.461372	0.0264266	0.513469
Ppp4r2	232314	BE691708|C230060M08Rik	protein phosphatase 4_ regulatory subunit 2	9.44376	9.57967	9.41132	9.03422	9.74676	9.67031	9.64286	9.56827	10.2222	787.205	0.357067	0.0264672	0.513469
Rasa3	19414	AI326412|C86362|E130011G04|GAPIII|scat	RAS p21 protein activator 3	9.25355	9.43748	9.14962	9.14255	9.08627	8.46034	8.79804	9.14083	8.32262	517.046	-0.383947	0.0264484	0.513469
Slc1a4	55963	ASCT-1|ASCT1|AW045657|SATT	solute carrier family 1 (glutamate/neutral amino acid transporter)_ member 4	7.86127	8.43255	7.58058	7.76302	8.66953	8.80236	8.5155	8.20979	8.03023	306.083	0.425153	0.0264157	0.513469
Hes1	15205	Hry|bHLHb39	hairy and enhancer of split 1 (Drosophila)	13.0803	12.4333	12.6154	13.2578	13.2878	13.474	12.5686	13.4806	13.7992	9265.82	0.404527	0.0265292	0.514132
Obp1b	628991	EG628991|OBP-1b|OBP7	odorant binding protein IB	4.22391	3.31864	4.00551	0	0	0.964821	0	0	0	4.74185	-0.307412	0.0265656	0.514298
Cyp4f15	106648	AI787289|Cyp4f-15	cytochrome P450_ family 4_ subfamily f_ polypeptide 15	8.41048	7.39404	7.6047	7.73253	7.47009	7.36381	7.04772	7.4011	6.96712	186.138	-0.44772	0.0267196	0.514731
Dctn6	22428	AU044699|WS-3|p27	dynactin 6	9.65846	9.5389	9.48681	9.5235	8.948	9.02429	9.44922	9.34327	9.15353	658.789	-0.321799	0.0267491	0.514731
Dennd1c	70785	4432409M07Rik	DENN/MADD domain containing 1C	5.73485	5.24911	5.77585	5.74665	2.77491	4.51676	3.85963	5.16328	5.09783	33.9002	-0.530114	0.0266761	0.514731
G6pdx	14381	G28A|G6pd|Gpdx	glucose-6-phosphate dehydrogenase X-linked	9.6925	9.87517	9.40217	9.42779	10.0549	9.81606	10.0631	9.90068	9.93593	899.242	0.312189	0.0267552	0.514731
Slc18b1	76306	1110021L09Rik	solute carrier family 18_ subfamily B_ member 1	8.33347	8.58366	8.15488	8.67885	8.00115	8.06345	7.60062	7.73526	8.34738	294.293	-0.399809	0.0266592	0.514731
Tmie	20776	5131400L21Rik|Mm.87012|sr	transmembrane inner ear	7.07954	6.53942	6.77684	6.97112	7.01765	7.38861	6.88047	8.00063	7.92233	152.006	0.475969	0.0266304	0.514731
Id2	15902	AI255428|C78922|Idb2|bHLHb26	inhibitor of DNA binding 2	11.5066	10.9434	11.145	11.3149	11.4358	11.4665	11.2975	11.8532	12.0293	2853.16	0.350954	0.0268159	0.515362
Plau	18792	u-PA|uPA	plasminogen activator_ urokinase	5.36444	7.05977	5.74724	6.07296	5.05067	4.10274	4.95092	6.14301	4.38868	51.0573	-0.531101	0.0268689	0.515845
9330182L06Rik	231014	Eig121l	RIKEN cDNA 9330182L06 gene	4.505	5.89122	6.31349	3.04753	3.55024	2.74651	4.7061	4.12042	0	24.8645	-0.465454	0.0270167	0.518143
Hoxc8	15426	D130011F21Rik|Hox-3.1	homeobox C8	2.5419	5.01883	4.62455	0	0	0	1.96215	1.60838	0	7.20634	-0.333859	0.0271358	0.519888
Aldh9a1	56752	AA139417|Abaldh|ESTM40|TMABA-DH|Tmabadh	aldehyde dehydrogenase 9_ subfamily A1	7.50048	7.47817	7.71222	7.34617	7.93951	7.9006	7.98842	8.01213	7.85487	216.762	0.368031	0.0272544	0.520002
Cyp2e1	13106	Cyp2e	cytochrome P450_ family 2_ subfamily e_ polypeptide 1	1.77052	3.61135	4.62455	3.57312	3.66547	5.25251	5.44231	5.9413	4.6012	24.8015	0.504227	0.0272494	0.520002
Epb41l4b	54357	6430543G08Rik|AA589614|AU021054|BB007528|D4Ertd346e|Ehm2|Epb4.1l4b|Lulu2	erythrocyte membrane protein band 4.1 like 4b	9.89488	9.78812	9.57288	9.86309	10.1433	10.2908	9.9814	9.95083	10.1452	1004.07	0.295127	0.0271952	0.520002
Sh3rf2	269016	2310046K19|9130023G24Rik|AI452083|Ppp1r39|RNF158	SH3 domain containing ring finger 2	9.6911	9.85957	9.71076	9.88959	10.3153	10.1407	9.886	10.318	9.93102	1015.02	0.308264	0.0272196	0.520002
Lair1	52855	5133400O11Rik|BB115266|D7Bwg0421e|Lair-1	leukocyte-associated Ig-like receptor 1	3.70696	5.16135	4.42225	5.5083	5.93997	4.78926	5.70515	5.9413	6.73168	46.1933	0.529547	0.0274157	0.520112
Naprt	223646	9130210N20Rik|Naprt1	nicotinate phosphoribosyltransferase	7.37334	6.9197	6.44401	7.45475	6.19141	5.32282	6.73114	6.26335	6.77612	105.125	-0.504613	0.027292	0.520112
Nmu	56183	-	neuromedin U	0	1.08553	0	3.19793	2.29167	3.63481	2.28152	3.93957	6.48629	14.6085	0.387136	0.0273938	0.520112
Rilpl2	80291	-	Rab interacting lysosomal protein-like 2	6.90666	6.98506	6.49652	6.91792	6.3201	6.40532	5.75758	6.31995	6.19044	91.1729	-0.465861	0.0274292	0.520112
Rnf122	68867	1110063C11Rik	ring finger protein 122	8.09131	8.70501	8.34348	7.89552	7.76961	8.04797	7.60777	7.74907	7.81283	262.432	-0.401758	0.0273971	0.520112
Swi5	72931	1500019F05Rik|2900010J23Rik|AI046671	SWI5 recombination repair homolog (yeast)	10.8527	11.4106	11.6022	11.223	11.0634	10.9189	11.0953	10.5487	10.8641	2187.48	-0.341456	0.0273776	0.520112
Bcas3	192197	1500019F07Rik|2610028P08Rik|AU021018|BC028339|K20D4|rudhira	breast carcinoma amplified sequence 3	7.79493	7.55765	7.69735	7.8105	7.85099	8.4047	8.06843	8.22963	8.16445	250.979	0.373236	0.0277326	0.522635
Ctdspl	69274	2810418J22Rik|AI426263|HYA22|SCP3	CTD (carboxy-terminal domain_ RNA polymerase II_ polypeptide A) small phosphatase-like	10.8101	10.6297	10.464	10.4027	11.0051	10.9622	10.7862	10.8639	10.8188	1735.89	0.280901	0.0279108	0.522635
Dzank1	241688	2810039F03Rik|6330439K17Rik|6430408C01|AI851115|Ankrd64	double zinc ribbon and ankyrin repeat domains 1	3.29912	1.69791	2.40687	0.932433	2.77491	4.25434	3.95253	5.24351	3.83775	11.6547	0.455316	0.0276569	0.522635
Erh	13877	Mer|Prei1	enhancer of rudimentary homolog (Drosophila)	5.36444	7.30471	7.58058	7.67597	6.42195	6.17765	6.3593	6.69286	6.10011	110.944	-0.517556	0.0277631	0.522635
Gal3st4	330217	1500031A01Rik	galactose-3-O-sulfotransferase 4	5.24719	4.86066	5.10224	5.41922	4.35623	1.9469	4.80907	3.20107	3.45596	23.0794	-0.510695	0.0278707	0.522635
Gm16287	100038595	ENSMUSG00000073739|OTTMUSG00000009902|OTTMUSG00000033208	predicted gene 16287	3.29912	7.87977	7.05879	3.8706	5.38924	3.74132	5.47399	5.67815	4.31026	61.6774	-0.492984	0.0277875	0.522635
Il1f9	215257	Il36g	interleukin 1 family_ member 9	7.73086	8.60876	8.02386	7.01231	8.00662	8.67377	8.48472	9.12239	10.4288	438.084	0.52251	0.0279301	0.522635
Kcnmb1	16533	BKbeta1	potassium large conductance calcium-activated channel_ subfamily M_ beta member 1	6.92586	5.16135	6.54719	6.35501	5.82072	4.88531	5.50499	5.78924	5.27344	61.0241	-0.522264	0.027802	0.522635
Lmod2	93677	C-Lmod	leiomodin 2 (cardiac)	8.30441	6.23001	8.76694	8.85618	9.00107	9.88449	10.287	9.93431	8.36688	588.526	0.519755	0.0277017	0.522635
Otud1	71198	4933428L19Rik	OTU domain containing 1	7.82593	7.16504	7.17075	7.33809	7.97346	7.98432	7.96073	7.78302	7.74737	206.236	0.403971	0.0275916	0.522635
Rpgrip1	77945	0610005A07Rik|4930401L23Rik|4930505G06Rik|A930002K18Rik|AA415034|nmf247	retinitis pigmentosa GTPase regulator interacting protein 1	7.00926	7.68111	7.57245	6.74542	6.8079	6.2516	6.21676	7.04595	6.70127	124.612	-0.476799	0.0279186	0.522635
Tomm34	67145	2610100K07Rik|TOM34	translocase of outer mitochondrial membrane 34	8.8355	8.74329	8.69761	9.16784	8.56209	8.70042	8.53064	7.92966	8.27696	398.276	-0.380967	0.027912	0.522635
Wdr13	73447	1700060B08Rik|5730411P10Rik|DXHXS7467e|W51679|mMg21	WD repeat domain 13	9.73531	9.89571	9.99557	9.31296	9.35445	9.49871	9.57508	9.20736	9.06973	746.902	-0.352556	0.0278518	0.522635
Fam110c	104943	9030611O19Rik|AU019489	family with sequence similarity 110_ member C	8.33706	8.91074	8.42251	8.86745	7.99565	8.2144	7.42533	8.13289	8.60721	333.402	-0.425886	0.0280573	0.523954
Jph1	57339	ENSMUSG00000054314|JP-1|Jp1	junctophilin 1	8.84309	7.50515	8.87337	8.88696	8.86001	9.37595	10.1168	9.57216	8.1249	539.34	0.493072	0.0280564	0.523954
Ppp3r2	19059	CaNB2|CnB2	protein phosphatase 3_ regulatory subunit B_ alpha isoform (calcineurin B_ type II)	3.41239	4.96801	4.18689	0	1.55979	0.964821	2.28152	0	0	7.10221	-0.348088	0.028163	0.525396
Samsn1	67742	4930571B16Rik|930571B16Rik|Hacs1|SLy2	SAM domain_ SH3 domain and nuclear localization signals_ 1	5.41968	6.35394	4.85653	4.82042	3.77218	4.32455	2.76401	4.84111	4.8432	30.076	-0.518955	0.0282017	0.525588
Tmem265	105180375	-	transmembrane protein 265	9.4718	9.62957	9.43841	9.33545	9.6643	9.79303	9.60401	10.0007	9.93593	812.648	0.30455	0.0283588	0.527983
Ablim3	319713	AW990719|D930036B08Rik	actin binding LIM protein family_ member 3	7.07954	7.27366	7.40855	6.86268	7.85099	7.82993	7.60777	7.74218	7.27646	176.654	0.413524	0.0285128	0.528664
Brd1	223770	1110059H06Rik|AI316859|mKIAA4191	bromodomain containing 1	11.0279	11.0488	10.8973	10.8439	11.3147	11.2136	10.9661	11.2982	11.4896	2251.03	0.284691	0.0285528	0.528664
Cep85l	100038725	ENSMUSG00000038594|Gm9766	centrosomal protein 85-like	6.8872	6.71919	6.65892	7.52048	6.95107	7.72999	7.75689	8.16415	7.31713	166.449	0.471393	0.0285602	0.528664
Ebf3	13593	3110018A08Rik|O/E-2|mKIAA4201	early B cell factor 3	6.87736	6.29331	7.17075	7.8394	6.50165	5.83687	6.62224	6.84203	5.6369	107.875	-0.507262	0.0285958	0.528664
Raly	19383	AI663842|Merc	hnRNP-associated with lethal yellow	8.54076	9.13462	9.3837	8.93863	8.60963	8.36776	8.87423	8.49841	8.51845	444.746	-0.378728	0.0285682	0.528664
Rgs17	56533	6430507P11Rik|Rgsz2	regulator of G-protein signaling 17	3.1762	6.43102	5.91095	2.8796	3.28785	2.93786	4.80907	2.8374	0	23.0513	-0.43893	0.0285421	0.528664
Zswim6	67263	2900036G02Rik|mKIAA1577	zinc finger SWIM-type containing 6	10.6626	11.0595	10.8586	10.955	11.0522	11.277	10.8622	11.3325	11.7582	2233.02	0.348004	0.0284499	0.528664
Tbc1d23	67581	4930451A13Rik|AU015720|AU043671|AU043778|D030022P07Rik|W51689	TBC1 domain family_ member 23	8.78643	8.52334	8.59297	8.53786	8.32414	8.39657	8.25781	8.14861	7.94196	339.061	-0.344812	0.0286465	0.529073
Dpysl2	12934	AI851130|Crmp2|DRP2|Musunc33|TOAD-64|Ulip2	dihydropyrimidinase-like 2	8.48034	7.94034	8.43602	8.58981	7.31987	7.75563	8.09924	8.3295	7.35668	273.454	-0.435152	0.0287259	0.529664
Ggps1	14593	1810026C22Rik|9530089B04Rik|AI843169|C79210	geranylgeranyl diphosphate synthase 1	10.0799	9.59021	9.97413	10.1779	10.2077	10.549	9.88894	10.4305	10.7387	1191.77	0.361705	0.0287514	0.529664
Sash1	70097	1100001C18Rik|2500002E12Rik|A330076K04Rik|mKIAA0790	SAM and SH3 domain containing 1	9.38078	9.67978	9.59913	9.43349	8.9423	9.37388	9.08383	8.95973	9.37917	645.187	-0.327589	0.0287646	0.529664
Pus10	74467	2810013G11Rik|4933435A13Rik|AU014648|C77560|Ccdc139	pseudouridylate synthase 10	6.75384	6.41213	6.77684	7.06221	7.7888	7.33858	6.79525	6.77613	8.16445	146.439	0.486754	0.028796	0.529714
Gimap4	107526	AU019574|E430007K16Rik|Ian-1|Ian1|Imap4	GTPase_ IMAP family member 4	5.05124	5.58888	6.19138	6.27264	4.0518	4.78926	5.7831	4.42566	4.13935	40.1217	-0.524664	0.0288534	0.529772
Tmc4	353499	-	transmembrane channel-like gene family 4	7.93895	8.54084	9.11924	8.25858	7.82643	7.92905	8.0102	8.01785	8.20835	306.074	-0.421513	0.0288565	0.529772
Alas2	11656	ALAS|ALAS-E|ALASE|Alas-2	aminolevulinic acid synthase 2_ erythroid	9.00986	6.70374	7.42671	9.23897	9.39676	10.6635	9.14169	9.42725	9.58052	633.557	0.515647	0.0289487	0.530033
Dcakd	68087	3010024O21Rik|6720485C15Rik|AI849483	dephospho-CoA kinase domain containing	7.7033	7.57474	7.62056	7.70138	6.85722	7.02733	7.44944	7.21466	7.23461	168.367	-0.399381	0.0289568	0.530033
Pdp1	381511	Gm1024|Ppm2c	pyruvate dehyrogenase phosphatase catalytic subunit 1	7.76325	7.95998	8.11064	7.82213	8.68327	8.20977	8.69426	8.56628	7.73991	297.128	0.409658	0.0289097	0.530033
Mark2	13728	EMK-1|Emk|Par-1|Par-1b	MAP/microtubule affinity regulating kinase 2	10.2409	10.1218	10.2372	10.2082	10.6495	10.7077	9.96198	10.6598	10.7883	1374.17	0.335049	0.0291332	0.531682
Trim11	94091	-	tripartite motif-containing 11	9.06936	9.23744	9.0389	8.94927	8.46601	8.93453	8.95503	7.91749	8.49648	454.914	-0.394935	0.0291284	0.531682
Zfp318	57908	2610034E08Rik|D530032D06Rik|TZF|Znf318	zinc finger protein 318	9.51999	9.51476	9.92389	9.64143	9.65561	9.93446	10.0786	10.1655	10.2342	938.459	0.327841	0.0290911	0.531682
Adamts15	235130	-	a disintegrin-like and metallopeptidase (reprolysin type) with thrombospondin type 1 motif_ 15	7.80534	7.87288	7.74153	7.6171	7.2752	7.12893	7.54203	7.4011	6.29595	176.474	-0.442507	0.0293541	0.533425
Atad5	237877	C130052G03Rik|FRAG1|Gm17	ATPase family_ AAA domain containing 5	7.33793	7.30471	6.38951	7.13861	7.61332	7.62955	7.06862	8.17442	7.834	175.642	0.458538	0.0293887	0.533425
Mirc35hg	101447999	-	microRNA cluster 35_ host gene	2.72846	3.73809	1.65609	4.45255	0	0	0	2.02632	0	4.89908	-0.322635	0.0293635	0.533425
Myo1g	246177	E430002D17Rik	myosin IG	5.81943	5.74796	5.10224	4.77327	4.0518	4.4555	4.65173	3.93957	4.7864	29.9455	-0.523278	0.0294021	0.533425
Plekho1	67220	2810052M02Rik|CKIP-1|Ckip1|JZA-20|Jza2	pleckstrin homology domain containing_ family O member 1	8.33347	7.90024	8.24971	8.00672	7.40524	7.78083	7.45739	8.09555	6.91507	230.381	-0.431931	0.0293351	0.533425
Tagln2	21346	2700094C18Rik|SM22beta|Sm22B|Sm22a	transgelin 2	11.9316	12.4811	11.6552	12.0591	11.7065	11.7179	11.6049	11.7798	11.7303	3760.68	-0.317741	0.0293919	0.533425
1810032O08Rik	66293	-	RIKEN cDNA 1810032O08 gene	7.15472	7.10751	6.96252	6.49237	6.38879	6.65737	6.48902	5.86727	5.95302	97.8919	-0.470092	0.0295083	0.533931
Me1	17436	D9Ertd267e|Mdh-1|Mod-1|Mod1	malic enzyme 1_ NADP(+)-dependent_ cytosolic	8.51245	9.05163	9.11084	8.07149	9.03629	8.71683	9.69756	9.06835	9.75718	543.009	0.438263	0.0295167	0.533931
Scgb2b24	233090	Abpbg24|Abpz|C2b|Scgb2b3	secretoglobin_ family 2B_ member 24	2.72846	3.47241	5.56253	3.67924	0	1.53786	0	0	3.45596	9.51933	-0.36307	0.0294874	0.533931
A530065N20Rik	328263	A530065N20	RIKEN cDNA A530046M15 gene	0	4.06265	4.49288	4.1171	1.97165	0	1.55137	0	0	6.49247	-0.329374	0.0295579	0.534153
Nceh1	320024	Aadacl1|B230106I24Rik|CPO-BP|Nceh	neutral cholesterol ester hydrolase 1	7.95773	7.46906	7.98763	8.32548	8.19583	8.65003	8.38408	8.26849	8.64764	303.314	0.393548	0.0296674	0.534326
Pdxk	216134	2310036D04Rik|AA119688|C77999	pyridoxal (pyridoxine_ vitamin B6) kinase	12.3767	12.2712	11.7984	12.1902	12.5231	12.6318	12.1202	12.4636	12.9099	5390.75	0.333598	0.0296832	0.534326
Ppic	19038	CyP-20c	peptidylprolyl isomerase C	9.00535	8.66169	8.86673	8.73837	8.78234	8.05831	8.57515	7.69303	8.29743	379.287	-0.40432	0.0296104	0.534326
Sulf1	240725	AI467640|AW121680|mKIAA1077	sulfatase 1	7.87616	7.57474	8.07079	8.0568	7.18151	7.16765	7.75689	7.61224	6.19044	191.741	-0.464472	0.0296807	0.534326
Fam193a	231128	-	family with sequence similarity 193_ member A	10.3274	10.5935	10.6865	10.29	10.6617	10.8334	10.7356	11.0406	10.7293	1630.52	0.294605	0.0297308	0.534662
Clmp	71566	9030425E11Rik|ACAM|ASP5|AW557819	CXADR-like membrane protein	10.0073	10.2336	10.5211	9.41633	9.44393	9.01901	9.79642	10.1171	9.09041	904.124	-0.428023	0.0298642	0.53654
C1qtnf2	69183	1810033K05Rik|CTRP2	C1q and tumor necrosis factor related protein 2	7.7033	6.9462	7.62842	7.00213	5.86961	6.38902	7.5569	6.26335	4.66561	120.174	-0.518648	0.0298965	0.536597
Mical3	194401	C130040D16Rik|Mical-3|mKIAA1364	microtubule associated monooxygenase_ calponin and LIM domain containing 3	8.59275	8.35556	8.44049	8.77174	8.76307	9.17444	8.3924	9.17959	9.39588	454.547	0.392788	0.0300152	0.538205
Klf10	21847	AI115143|EGR[a]|Egral|Gdnfif|TIEG-1|Tieg|Tieg1|mGIF	Kruppel-like factor 10	9.2421	9.16596	7.99981	9.1379	8.34157	8.2282	8.46515	8.82281	8.16445	411.965	-0.427341	0.0301338	0.539807
Ctss	13040	Cats	cathepsin S	10.0539	9.8385	10.1741	10.1517	9.3842	9.5691	9.82741	9.4549	10.0564	929.49	-0.33599	0.030213	0.540701
Zkscan17	268417	Nizp1|Zfp496|Znf496	zinc finger with KRAB and SCAN domains 17	7.44165	7.40363	7.51421	7.65661	8.32852	8.00585	7.96631	7.58939	7.88223	219.542	0.389647	0.0303634	0.542868
Daam1	208846	-	dishevelled associated activator of morphogenesis 1	9.70922	9.76598	9.83661	9.86591	10.0798	10.0824	9.74378	10.3227	10.4404	1026.69	0.319759	0.030526	0.543038
Daglb	231871	E330036I19Rik	diacylglycerol lipase_ beta	8.15373	8.5752	8.22917	8.2756	7.94523	7.42901	7.86241	8.17442	7.79853	270.021	-0.38301	0.030425	0.543038
Fmnl1	57778	8030453N10Rik|AI553564|Fmnl|Fnrl|Frls	formin-like 1	6.6069	5.16135	5.93652	6.73315	4.28593	5.14019	5.85706	5.70674	4.7864	53.8274	-0.519066	0.0305494	0.543038
Fyco1	17281	2810409M01Rik|Mem2|RUFY3|ZFYVE7	FYVE and coiled-coil domain containing 1	10.3927	9.75665	10.5285	10.673	10.712	10.7891	10.7192	10.646	10.9498	1558.11	0.341677	0.0305351	0.543038
Klrb1b	80782	Klrb1d|Ly55b|Ly55d|NKR-P1B|NKR-P1D|Nkrp1-b|Nkrp1d	killer cell lectin-like receptor subfamily B member 1B	4.34299	3.73809	4.42225	4.1171	1.97165	1.53786	3.27639	3.35346	1.07599	10.2528	-0.450694	0.0304905	0.543038
Rabggtb	19352	-	Rab geranylgeranyl transferase_ b subunit	9.3402	9.46294	9.23452	9.09061	9.06018	9.01901	9.10674	8.66061	8.5614	542.089	-0.341664	0.0305419	0.543038
Lncpint	NA	NA	NA	7.91031	6.7496	7.47984	8.07149	7.66962	8.551	7.53454	8.70733	8.68308	264.42	0.475169	0.0307416	0.543588
Mboat2	67216	2810049G06Rik|AU022889|AW547221|LPCAT4|Moact2|Oact2	membrane bound O-acyltransferase domain containing 2	5.89933	5.68641	6.10383	5.32428	6.86929	6.2151	6.9155	5.84173	6.52152	74.6851	0.49354	0.0307644	0.543588
Nbl1	17965	D4H1S1733E|DAN|Dana|NO3	neuroblastoma_ suppression of tumorigenicity 1	11.3	10.667	10.8892	11.2502	10.8247	10.4805	10.8911	10.7432	10.0368	1819.62	-0.363017	0.0308367	0.543588
Osr1	23967	Odd1|Osr	odd-skipped related 1 (Drosophila)	8.46072	6.9197	7.77025	8.22393	7.14225	6.96274	7.90371	7.31089	5.9786	189.888	-0.497395	0.0308452	0.543588
Popdc3	78977	AA682104|Pop3	popeye domain containing 3	6.24346	5.51999	5.56253	6.33891	6.35485	6.74959	6.67771	6.7351	6.65443	82.2164	0.474969	0.0306868	0.543588
Ptprg	19270	5430405N12Rik|AW046354|AW549872|RPTPgamma	protein tyrosine phosphatase_ receptor type_ G	8.9963	8.89382	8.97556	8.89249	9.22189	9.24403	9.0448	9.32265	9.54458	563.86	0.310223	0.0308065	0.543588
Slc4a11	269356	AI503023|BTR1|NaBC1	solute carrier family 4_ sodium bicarbonate transporter-like_ member 11	7.00023	7.90024	7.03532	7.11043	6.88126	6.0173	6.57918	7.03472	4.46305	117.635	-0.513275	0.0306322	0.543588
Zfp692	103836	AI746306|AI839920|Zfp692-ps|Znf692	zinc finger protein 692	8.68863	8.74706	8.53557	7.89001	8.28863	7.717	8.08392	8.17442	7.52237	300.97	-0.414775	0.0307018	0.543588
Zim1	22776	-	zinc finger_ imprinted 1	3.41239	0	4.90914	4.67408	2.29167	0	0.974876	2.34999	0	8.02033	-0.349881	0.030643	0.543588
Braf	109880	9930012E13Rik|AA120551|AA387315|AA473386|B-raf|Braf-2|Braf2|C230098H17|C87398|D6Ertd631e	Braf transforming gene	9.76893	9.71488	9.63275	9.8771	9.97893	9.99223	9.72086	10.3614	10.4979	1007.9	0.339243	0.0308759	0.54361
Fbxw17	109082	1110064L07Rik|C85886	F-box and WD-40 domain protein 17	6.40272	6.27252	5.71805	6.0923	4.71839	5.06013	6.15946	4.35519	5.14378	51.1965	-0.51603	0.0309103	0.543698
Arid5a	214855	D430024K22Rik|Mrf1	AT rich interactive domain 5A (MRF1-like)	5.21632	6.14106	6.05797	4.6218	4.42326	5.21604	4.85792	2.34999	3.45596	32.6322	-0.505652	0.0309462	0.54381
Hadh	15107	AA409008|AU019341|AW742602|HCDH|Hadhsc|Schad	hydroxyacyl-Coenzyme A dehydrogenase	10.4427	10.2668	10.3544	10.7024	10.834	10.72	11.1978	10.5228	10.6979	1620.4	0.322419	0.0310074	0.544368
Esd	13885	Es-10|Es10|FGH|sid478	esterase D/formylglutathione hydrolase	9.80309	10.4688	9.81265	9.77309	9.95788	10.036	10.595	10.6469	10.882	1239.72	0.391017	0.0310914	0.545326
A230020J21Rik	100125339	ENSMUSG00000066596	RIKEN cDNA A230020J21 gene	4.02455	5.01883	4.09905	0	0	2.52584	1.55137	0	0	7.72466	-0.330696	0.0313582	0.546405
Bhlhe40	20893	Bhlhb2|C130042M06Rik|CR8|Clast5|Dec1|Sharp2|Stra13|Stra14	basic helix-loop-helix family_ member e40	9.70645	9.30042	9.49543	9.56908	9.86148	9.63793	9.74703	9.94634	10.1051	845.855	0.308683	0.0313642	0.546405
Cdkn2b	12579	AV083695|INK4b|MTS2|p15|p15(INK4b)|p15INK4b	cyclin-dependent kinase inhibitor 2B (p15_ inhibits CDK4)	7.27941	7.93373	7.96296	8.06661	6.79531	6.6019	7.03715	7.11155	7.98677	182.218	-0.467228	0.0313715	0.546405
Rb1cc1	12421	2900055E04Rik|5930404L04Rik|Cc1|FIP200|LaXp180	RB1-inducible coiled-coil 1	11.16	11.3677	11.4335	11.4456	11.5367	11.8251	11.2992	11.707	12.0715	3027	0.317848	0.0311926	0.546405
Rbbp6	19647	4933422O15Rik|AI316869|BB233631|C030034J04Rik|C77662|P2P-R|PACT	retinoblastoma binding protein 6	11.0883	11.4648	11.2132	11.0802	11.6664	11.4592	11.3416	11.5253	11.5697	2686.94	0.27415	0.0313365	0.546405
Siae	22619	LSE|Ysg2	sialic acid acetylesterase	7.39417	7.39404	7.7844	7.39371	7.71715	7.66381	7.9153	8.28754	8.2457	220.739	0.39987	0.0313896	0.546405
Simc1	319719	4732471D19Rik	SUMO-interacting motifs containing 1	6.31804	7.91373	8.08229	6.63106	6.66289	6.35588	7.26251	6.44397	5.87344	129.393	-0.506908	0.0312967	0.546405
Slc25a20	57279	1110007P09Rik|C78826|Cact|mCAC	solute carrier family 25 (mitochondrial carnitine/acylcarnitine translocase)_ member 20	7.58143	7.16504	8.00586	7.94423	8.29312	8.2144	8.19265	8.27805	7.94196	254.329	0.394688	0.0312159	0.546405
Thap4	67026	2010320B01Rik	THAP domain containing 4	8.20179	8.27945	8.20308	8.67565	8.68668	8.33412	8.92955	9.16421	8.77718	392.73	0.378507	0.0314661	0.547219
Pura	19290	CAGER-1|Pur-alpha|ssCRE-BP	purine rich element binding protein A	9.59988	9.24813	9.67893	10.2679	10.3197	10.3093	9.77273	9.7109	10.9959	1081.06	0.429488	0.0315344	0.547377
Rarres2	71660	0610007L05Rik|AI303516	retinoic acid receptor responder (tazarotene induced) 2	9.11191	8.51894	9.35555	9.73975	8.31975	8.19109	9.31133	8.93578	7.79134	486.613	-0.461139	0.0315299	0.547377
Ccdc180	381522	E230008N13Rik|Gm1025	coiled-coil domain containing 180	2.07577	2.72482	3.55558	3.19793	0	0.964821	0	0	0	3.19031	-0.297642	0.0316193	0.548115
Mpp6	56524	P55t|Pals2	membrane protein_ palmitoylated 6 (MAGUK p55 subfamily member 6)	9.34912	9.36322	9.58101	9.52706	9.6643	9.67872	9.59323	10.0957	9.92938	808.68	0.311501	0.0316363	0.548115
Foxp1	108655	3110052D19Rik|4932443N09Rik|AI461938|AW494214	forkhead box P1	13.0127	12.8671	12.9316	13.0701	13.2143	13.2668	12.8581	13.4884	13.6059	9209.32	0.304163	0.0317689	0.549897
Dqx1	93838	2310066E11Rik	DEAQ RNA-dependent ATPase	5.05124	5.29106	3.68188	4.39141	3.77218	3.84051	3.41342	2.8374	3.13047	16.8531	-0.496509	0.0318671	0.551079
Akap13	75547	1700026G02Rik|5730522G15Rik|5830460E08Rik|AKAP-Lbc|BRX|Ht31|LBC|PROTO-LB|PROTO-LBC	A kinase (PRKA) anchor protein 13	11.6018	11.4452	11.7141	11.5516	11.5291	11.8372	11.7372	12.1376	12.3667	3562.72	0.328368	0.0319209	0.551252
Neu2	23956	MBS|MSS|MTS	neuraminidase 2	4.69609	0	4.56022	4.03952	5.79564	5.17861	5.19859	5.52607	5.35383	30.3799	0.497075	0.0319666	0.551252
Tnrc6b	213988	2700090M07Rik|A730065C02Rik|AI848765|D230019K20Rik	trinucleotide repeat containing 6b	11.4489	11.5155	11.647	11.5269	11.6425	11.8308	11.6506	11.9903	11.9381	3324.31	0.261799	0.0319419	0.551252
Rab3a	19339	-	RAB3A_ member RAS oncogene family	6.45654	5.94477	7.14904	7.17534	7.5989	7.91773	8.21157	6.78956	6.58951	151.77	0.496961	0.0320443	0.552077
Brpf1	78783	4833438B11Rik|4930540D11Rik|Brpf2	bromodomain and PHD finger containing_ 1	8.75993	9.00828	8.79517	8.53786	8.446	8.72983	8.25325	8.16929	8.15886	378.606	-0.357945	0.0321366	0.553151
Erf	13875	-	Ets2 repressor factor	8.8073	9.1518	9.01209	8.86183	9.55645	9.42472	9.13922	9.35912	9.09041	577.252	0.322108	0.0322074	0.553663
Mterf1b	208595	ENSMUSG00000053178|Gm9897	mitochondrial transcription termination factor 1b	4.39904	4.91533	4.90914	4.1171	3.425	2.93786	4.19995	2.34999	2.70948	15.3438	-0.487668	0.0322563	0.553663
Sertad4	214791	4833404A09|C130018M11Rik	SERTA domain containing 4	7.46152	7.75041	7.51421	7.88447	8.21959	8.20977	7.94386	7.54259	8.87236	255.241	0.433031	0.0322458	0.553663
Crebbp	12914	AW558298|CBP|CBP/p300|KAT3A|p300/CBP	CREB binding protein	11.4451	11.6241	11.6941	11.6186	11.6729	11.8669	11.6524	12.3416	12.0837	3571.49	0.313206	0.0323534	0.554814
Gm15455	433287	AA692849|OTTMUSG00000022109	predicted gene 15455	3.87447	7.1308	6.46173	4.03952	4.60747	4.18053	5.47399	4.7341	2.44167	41.0446	-0.482367	0.0324076	0.555228
Nfu1	56748	0610006G17Rik|CGI-33|Hirip5	NFU1 iron-sulfur cluster scaffold homolog (S. cerevisiae)	8.49327	8.89382	8.52718	8.68523	8.49357	8.28213	8.35885	7.86773	8.13062	346.826	-0.357827	0.0324721	0.555818
Ccdc85b	240514	AI842788|BB115872	coiled-coil domain containing 85B	8.1578	7.07185	7.62842	6.91792	8.31975	8.21901	8.24409	8.14339	7.57363	235.983	0.444922	0.0325936	0.557025
Maml3	433586	AV234550|BC049812|Mam-2|mKIAA1816	mastermind like 3 (Drosophila)	7.97627	8.01734	8.15488	7.72635	8.10177	8.46812	8.20214	8.72141	8.46062	299.602	0.367294	0.0326029	0.557025
Rps6	20104	S6R	ribosomal protein S6	9.22476	10.1174	10.2269	10.4124	9.27502	9.14077	9.6218	9.80974	9.84672	894.606	-0.401426	0.0326875	0.557954
Ltb4r1	16995	BLT1|BLTR|Ltb4r|mBLTR	leukotriene B4 receptor 1	7.59349	8.60461	7.83965	8.0812	7.84489	7.43696	7.17847	7.70724	7.4234	222.442	-0.42444	0.0327594	0.5586
Mbd6	110962	D10Wsu93e	methyl-CpG binding domain protein 6	9.79528	9.68766	9.79704	9.71813	9.2682	9.65166	9.6058	9.15646	9.30275	759.82	-0.306475	0.0327859	0.5586
Bcl7a	77045	4432415N06Rik|AI448316	B cell CLL/lymphoma 7A	9.18745	9.18278	9.23709	9.45978	9.51288	9.76805	9.12182	9.94034	9.87934	727.419	0.34863	0.0330317	0.560162
Cpxm1	56264	AA986902|Cpx-1|Cpx1|Cpxm	carboxypeptidase X 1 (M14 family)	7.50687	7.03529	7.53109	7.21998	6.3201	6.30468	7.32466	6.98891	5.81784	126.753	-0.475145	0.0331045	0.560162
Elk4	13714	2310011G17Rik|A130026I01Rik|BB162516|SAP-1|Sap1	ELK4_ member of ETS oncogene family	5.95648	6.64024	5.83142	6.95008	6.02874	5.28809	5.6782	5.24351	5.78922	64.6873	-0.496599	0.032969	0.560162
Fam83a	239463	-	family with sequence similarity 83_ member A	6.41637	5.29106	6.83238	6.05336	2.29167	4.83808	4.80907	4.98807	6.21217	51.4827	-0.504557	0.0330117	0.560162
Hcls1	15163	AW213261|HS1	hematopoietic cell specific Lyn substrate 1	7.28686	7.42263	7.4357	7.16624	6.57718	6.57335	7.22576	6.78956	6.73168	132.532	-0.420325	0.0329125	0.560162
Lilra6	18726	7M1|Pira3	leukocyte immunoglobulin-like receptor_ subfamily A (with TM domain)_ member 6	4.82443	5.48427	5.00891	5.22264	3.77218	1.9469	3.76034	4.03283	4.8432	23.3086	-0.499272	0.0329557	0.560162
Odc1	18263	ODC	ornithine decarboxylase_ structural 1	6.92586	8.17128	7.79142	7.00213	5.84537	6.6437	7.46529	7.10082	6.48629	145.745	-0.490575	0.0330875	0.560162
Scd1	20249	AA589638|AI265570|Scd|Scd-1|ab	stearoyl-Coenzyme A desaturase 1	8.77324	8.114	9.48464	8.81603	9.6643	9.52877	9.06054	9.48615	13.5729	1873.25	0.395605	0.0331202	0.560162
Nmt1	18107	AW536594	N-myristoyltransferase 1	10.1366	10.1189	10.1291	10.3823	10.1457	10.6703	10.1794	10.9456	10.8743	1383.83	0.350646	0.0332814	0.562373
Sin3b	20467	2810430C10Rik	transcriptional regulator_ SIN3B (yeast)	10.3666	10.3768	10.1633	10.0845	10.5741	10.3862	10.5058	10.7924	10.5056	1379.71	0.280815	0.0334171	0.56415
Rcc1l	NA	NA	NA	8.16993	8.04212	7.6047	8.1288	7.54724	7.52905	7.82604	7.11155	7.52237	215.327	-0.393882	0.033621	0.567075
Phgdh	236539	3-PGDH|3PGDH|4930479N23|A10|PGAD|PGD|PGDH|SERA	3-phosphoglycerate dehydrogenase	6.6305	7.49621	6.12622	6.98153	7.36319	7.25115	7.44145	7.61977	7.8057	153.12	0.452683	0.0336594	0.567204
Il10ra	16154	AW553859|CDw210|CDw210a|Il10r|mIL-10R	interleukin 10 receptor_ alpha	5.01583	4.80383	5.27251	3.67924	4.0518	3.10678	3.85963	3.61707	2.44167	17.7963	-0.490428	0.0337373	0.567481
Uri1	19777	C80913|NNX3|Rmp	URI1_ prefoldin-like chaperone	10.2128	9.88889	9.79878	10.0203	10.4499	10.3488	9.95358	10.1796	10.8468	1194.54	0.345358	0.0337233	0.567481
Gda	14544	AU015411|AW047581	guanine deaminase	13.1722	13.3528	13.1031	13.3209	13.5425	13.5668	13.1425	13.5355	14.0696	11209.9	0.320887	0.0337738	0.567577
Gabbr1	54393	GABAB1|GABAbR1|bM573K1.1	gamma-aminobutyric acid (GABA) B receptor_ 1	7.62908	7.47817	7.69735	6.97112	5.96268	7.13871	7.27156	6.94159	6.35573	140.321	-0.465234	0.0338673	0.568631
Lrig3	320398	9030421L11Rik|9130004I02Rik|9430095K15Rik|mKIAA3016	leucine-rich repeats and immunoglobulin-like domains 3	9.72438	9.77894	9.71446	9.87571	10.0403	10.0836	9.73073	10.3053	10.3305	1003.97	0.305268	0.0339292	0.569153
Nrros	224109	E430025L02Rik|Lrcc33|Lrrc33	negative regulator of reactive oxygen species	7.36633	7.859	7.3044	6.56338	6.73062	6.54422	6.39284	6.88018	6.96712	129.697	-0.455705	0.0340125	0.570033
Ckap4	216197	5630400A09Rik|CLIMP-63|P63	cytoskeleton-associated protein 4	11.6546	11.677	11.6918	11.5516	12.0578	11.9824	11.4802	12.0896	12.1269	3644.05	0.291861	0.034175	0.571039
Fam26e	103511	BB146404	family with sequence similarity 26_ member E	6.14856	5.33183	5.71805	5.35662	4.82139	3.63481	4.27381	4.42566	5.53714	35.9772	-0.50864	0.0342089	0.571039
Fhdc1	229474	6330505N24Rik|Gm126	FH2 domain containing 1	9.09504	9.51697	9.13864	9.46164	9.65387	9.79303	9.14907	9.82937	10.0861	755.163	0.3582	0.034212	0.571039
Fryl	72313	2010313D22Rik|2310004H21Rik|2510002A14Rik|9030227G01Rik|mKIAA0826	furry homolog-like (Drosophila)	11.077	10.81	11.0479	10.9838	11.2417	11.3707	10.943	11.4597	11.3823	2290.33	0.281386	0.0342271	0.571039
Slco4c1	227394	9530051F04|C330017E21Rik|OATP-H|OATP-M1|OATP4C1|OATPX|PRO2176|SLC21A20|oatp-R	solute carrier organic anion transporter family_ member 4C1	8.13735	7.07185	7.84641	8.73837	8.78553	8.90619	7.51182	8.7249	9.37677	361.755	0.4766	0.0341264	0.571039
Cdc7	12545	AI597260|Cdc7l1|muCdc7	cell division cycle 7 (S. cerevisiae)	6.02932	6.39299	5.62677	6.11138	5.00764	5.21604	4.85792	5.89237	5.09783	50.0982	-0.496883	0.0343866	0.571223
Cpt2	12896	AI323697|CPTII	carnitine palmitoyltransferase 2	6.84746	6.70374	6.85936	7.477	7.63469	7.93467	8.30261	6.69286	7.32712	169.76	0.468287	0.0343357	0.571223
Fhl2	14200	FHL-2|SLIM-3|SLIM3	four and a half LIM domains 2	6.61875	6.70374	6.91186	6.22087	6.3024	4.83808	6.56454	4.12042	5.14378	71.4933	-0.507676	0.0344599	0.571223
Iffo2	212632	C79267	intermediate filament family orphan 2	8.78117	8.90399	8.54807	8.92251	9.25446	9.00571	8.96621	9.23705	9.23539	511.18	0.312115	0.0344284	0.571223
Kmt2a	214162	6430520K01|ALL-1|All1|Cxxc7|HRX|HTRX1|Mll|Mll1|mKIAA4050	lysine (K)-specific methyltransferase 2A	11.799	11.7327	11.8502	11.7756	11.9024	12.0558	11.7539	12.4337	12.3743	4059.6	0.304305	0.0344855	0.571223
Mrc2	17534	Endo180|mKIAA0709|uPARAP	mannose receptor_ C type 2	6.74306	6.62392	7.22363	7.06221	5.77012	5.42224	6.70467	6.69286	6.07661	94.7278	-0.480047	0.0343544	0.571223
Prr36	73072	-	proline rich 36	4.02455	3.47241	3.90549	3.57312	2.29167	1.53786	2.28152	1.60838	2.70948	7.50145	-0.433086	0.0344549	0.571223
Slfn5	327978	AI956840	schlafen 5	8.93837	8.67759	9.13036	8.87863	8.24761	8.3884	8.83816	8.58179	7.06588	392.888	-0.438536	0.0343089	0.571223
Wdr36	225348	5730444A13Rik|Ta-wdrp	WD repeat domain 36	8.53452	8.51452	8.07079	8.17941	8.88994	8.45644	8.91808	9.01506	8.45608	384.915	0.363769	0.0345563	0.571881
AI467606	101602	-	expressed sequence AI467606	6.14856	7.04758	7.03532	6.79347	6.17205	6.03834	6.59368	5.89237	4.6012	83.824	-0.494803	0.0349576	0.572382
Arhgap29	214137	6720461J18Rik|A830014I19|AU040217|B130017I01Rik|C76601|Parg1	Rho GTPase activating protein 29	9.08866	8.98929	9.23966	9.3536	8.74024	8.65685	9.15152	8.84227	8.28211	496.957	-0.354436	0.0349314	0.572382
Clca4c-ps	622139	Clca4c|EG622139|Gm18718|Gm6289	chloride channel calcium activated 4C_ pseudogene	9.43206	9.50588	9.50401	9.15869	9.21717	9.46219	8.2759	8.04608	8.8238	559.371	-0.422946	0.0347559	0.572382
Dsg2	13511	AA408168|D18Ertd293e	desmoglein 2	11.7258	11.5077	11.2778	11.8349	11.9408	12.0146	11.3113	11.9804	12.7821	3791.15	0.392434	0.0348208	0.572382
Lbp	16803	Bpifd2|Ly88	lipopolysaccharide binding protein	6.76455	7.63299	7.34315	7.31359	6.7826	6.65737	6.97207	6.76258	5.42997	123.105	-0.471418	0.0348886	0.572382
Lif	16878	-	leukemia inhibitory factor	5.33601	5.16135	5.62677	5.11329	4.21203	4.4555	3.95253	4.7341	1.07599	26.2091	-0.492269	0.0349584	0.572382
Mcm5	17218	AA617332|AI324988|AL033333|Cdc46|Mcmd5|P1-CDC46	minichromosome maintenance deficient 5_ cell division cycle 46 (S. cerevisiae)	7.59349	8.8767	6.81869	6.98153	6.79531	7.08914	6.51971	7.60466	6.79063	170.865	-0.494957	0.0348205	0.572382
Nlgn1	192167	6330415N05Rik|BB179718|NL1|Nlg1|mKIAA1070	neuroligin 1	4.09411	6.3736	6.88585	3.57312	4.87025	4.25434	4.99526	4.03283	4.31026	37.5105	-0.48856	0.0347682	0.572382
Ppp1r12a	17931	1200015F06Rik|5730577I22Rik|AA792106|AV099298|D10Ertd625e|Mypt1	protein phosphatase 1_ regulatory (inhibitor) subunit 12A	12.0345	11.8276	12.1644	11.8165	12.2121	12.1071	12.0886	12.5286	12.3881	4533.13	0.281067	0.0347316	0.572382
Psmc1	19179	AI325227|P26s4|Rpt2/S4|S4|rpt2	protease (prosome_ macropain) 26S subunit_ ATPase 1	10.9822	11.4028	11.3533	11.1914	11.4439	11.3157	11.4422	11.7341	11.8658	2770.28	0.301249	0.0346577	0.572382
Slc43a3	58207	Eeg1|SEEEG-1	solute carrier family 43_ member 3	8.14556	7.46906	8.38121	7.83367	8.45804	8.45252	8.98832	8.57017	7.94196	316.527	0.413763	0.0348386	0.572382
Traf5	22033	-	TNF receptor-associated factor 5	8.66025	8.21553	8.52718	8.49491	8.20538	8.04797	8.14424	8.20979	7.76217	308.712	-0.347549	0.0348099	0.572382
4930529C04Rik	619677	-	zinc finger_ BED domain containing 4 pseudogene	2.5419	4.74467	3.55558	0	0.981165	1.53786	0.974876	1.0176	0	5.13987	-0.325438	0.0350859	0.573446
A2m	232345	A2mp	alpha-2-macroglobulin	4.09411	6.04625	6.23325	3.67924	4.21203	4.10274	4.80907	3.20107	1.07599	26.3618	-0.462711	0.0351616	0.573446
Rabl6	227624	B230208H17Rik|Rbel1|Rbel1a|Rbel1b|parf	RAB_ member RAS oncogene family-like 6	9.95454	10.0939	9.98948	9.8361	10.1569	10.3666	10.2382	10.4089	10.1153	1127.23	0.268805	0.0351534	0.573446
Yeats2	208146	BC042768|mKIAA1197	YEATS domain containing 2	8.30441	8.5752	8.46266	7.91194	8.47788	8.5764	8.63593	9.05173	9.02747	385.642	0.370726	0.0351022	0.573446
Zmynd11	66505	2210402G22Rik|BS69	zinc finger_ MYND domain containing 11	12.0455	12.0281	11.9896	11.869	12.215	12.18	12.1382	12.3099	12.2651	4456	0.225802	0.0351787	0.573446
2210408F21Rik	73652	-	RIKEN cDNA 2210408F21 gene	7.54463	7.39404	7.83286	7.44726	7.59163	8.08384	8.2759	7.65686	8.60721	234.929	0.41575	0.0354379	0.574449
Hes6	55927	AI326893|bHLHb41	hairy and enhancer of split 6	8.42405	8.51008	8.56045	8.45438	8.83561	8.96782	8.87125	8.55453	8.90941	412.225	0.310962	0.0355512	0.574449
Kdm5b	75605	2010009J12Rik|2210016I17Rik|AW556288|D1Ertd202e|Jarid1b|PLU-1|PUT1|Plu1|RBBP2H1A|Rb-Bp2|mKIAA4034	lysine (K)-specific demethylase 5B	10.9947	10.9614	10.8777	10.8216	11.0442	11.2647	10.684	11.6058	11.8192	2296.07	0.359882	0.0353952	0.574449
Rab31	106572	1700093E07Rik|AI415285|Rab22B	RAB31_ member RAS oncogene family	8.50289	8.54084	8.28497	8.12411	8.86604	8.56194	8.75032	8.93276	8.60721	385.657	0.332192	0.0355217	0.574449
Rdh11	17252	2610319N22Rik|AI428145|AU045252|Arsdr1|C85936|CGI-82|HCBP12|M42C60|Mdt1|Psdr1|SCALD|UBE-1c1|Ube-1c	retinol dehydrogenase 11	4.6037	5.37147	4.85653	4.19072	5.51749	5.38985	4.27381	5.89237	7.19151	46.2881	0.501047	0.0355424	0.574449
Samd14	217125	AI839049|AI854782|BC034054	sterile alpha motif domain containing 14	6.81693	6.7496	6.80488	6.89608	6.57718	5.95225	6.54975	5.76226	4.72727	86.0124	-0.487939	0.0353963	0.574449
Sema4a	20351	AI132332|SemB|Semab	sema domain_ immunoglobulin domain (Ig)_ transmembrane domain (TM) and short cytoplasmic domain_ (semaphorin) 4A	11.0587	10.8465	10.6309	11.0564	10.6149	10.8786	10.4895	10.333	10.5067	1701.56	-0.300348	0.0354706	0.574449
Sfmbt1	54650	4930442N21Rik|9330180L21Rik|AA536974|Sfmbt|Smr	Scm-like with four mbt domains 1	8.87061	8.60461	8.77759	8.3538	9.07589	8.94849	9.02622	9.02076	9.00586	466.993	0.313681	0.0354025	0.574449
Stk16	20872	EDPK|Krct|MPSK|PKL12|TSF-1	serine/threonine kinase 16	7.83103	8.25316	7.8665	7.75697	7.32864	7.14842	7.90952	7.32939	7.40465	205.202	-0.398293	0.0353685	0.574449
Zfp959	224893	-	zinc finger protein 959	5.69062	5.29106	6.14827	6.47774	6.69036	6.48413	6.50444	6.51033	7.0539	83.2743	0.472765	0.0353789	0.574449
Leng1	69757	1500001K17Rik	leukocyte receptor cluster (LRC) member 1	7.50048	7.53164	7.46235	7.43216	6.96238	6.87187	7.26251	7.17429	6.53882	148.773	-0.401945	0.0356873	0.575653
Vegfd	14205	AI325264|VEGF-D|Vegfd|Figf	c-fos induced growth factor	9.33662	8.96358	8.66739	8.9171	9.18131	9.67368	9.22784	9.2198	9.58677	598.763	0.346411	0.0356881	0.575653
Ccl8	20307	1810063B20Rik|AB023418|HC14|MCP-2|Mcp2|Scya8	chemokine (C-C motif) ligand 8	7.97166	8.43255	7.77025	7.65661	7.42173	6.5877	7.83217	7.7143	5.69977	196.125	-0.482713	0.0359996	0.576182
Ccne2	12448	-	cyclin E2	6.96352	7.42263	6.29385	7.06221	7.68336	7.22385	6.83239	8.01785	8.10762	167.053	0.462104	0.0360189	0.576182
Cpeb3	208922	4831444O18Rik|CPE-BP3|mKIAA0940	cytoplasmic polyadenylation element binding protein 3	8.54387	7.46906	7.99981	8.45064	8.18621	8.60137	8.95784	8.73535	8.85521	357.048	0.407856	0.0359931	0.576182
Cxcl1	14825	Fsp|Gro1|KC|Mgsa|N51|Scyb1|gro	chemokine (C-X-C motif) ligand 1	6.65373	7.37466	5.27251	6.2895	5.45479	5.76293	6.50444	4.89178	4.46305	68.3567	-0.50415	0.0358679	0.576182
Flot2	14252	AI573412|Esa|reggie-2	flotillin 2	8.81762	8.64561	9.00607	9.04419	8.69349	8.72659	8.4612	8.35229	8.07242	407.866	-0.349946	0.0359152	0.576182
Fscn1	14086	AI663989|Fan1|fascin-1	fascin homolog 1_ actin bundling protein (Strongylocentrotus purpuratus)	7.3522	8.15434	7.33356	7.79878	6.66289	5.9072	6.67771	7.99485	6.52152	159.326	-0.487184	0.0358796	0.576182
Mbnl2	105559	1110002M11Rik|AI047808|AI837313|AI849185|AL118326|MBLL|R75232|mKIAA4072	muscleblind-like 2	12.7638	12.7906	12.716	12.717	13.0565	12.903	12.638	13.2233	13.5017	7911.87	0.309944	0.0360328	0.576182
Rnf208	68846	1110061N23Rik	ring finger protein 208	7.10504	6.52191	6.08108	7.28025	7.65575	7.80559	7.18805	7.28269	7.18053	146.186	0.451012	0.0358406	0.576182
Slc46a3	71706	1200006F02Rik	solute carrier family 46_ member 3	7.09659	6.55672	6.87267	7.16624	7.97346	7.15807	7.39255	7.24421	7.54823	153.754	0.424634	0.0358171	0.576182
Spsb3	79043	2310012N15Rik|3300001M01Rik|SSB3|Tce1|mKIAA4204	splA/ryanodine receptor domain and SOCS box containing 3	7.09659	7.15372	6.44401	6.56338	5.96268	6.38902	6.66404	4.20299	5.6369	85.2948	-0.499445	0.0358755	0.576182
Cbl	12402	4732447J05Rik|Cbl-2|c-Cbl|cbl	Casitas B-lineage lymphoma	9.39636	8.80612	9.34604	9.35159	9.35874	9.69537	8.89486	10.0236	10.4957	762.553	0.424213	0.0361585	0.576689
Dock8	76088	1200017A24Rik|5830472H07Rik|A130095G14Rik|AI461977	dedicator of cytokinesis 8	7.48761	7.64921	7.71961	7.17534	6.74379	7.05857	6.78265	7.43566	6.83332	151.586	-0.415032	0.03627	0.576689
Mmp2	17390	Clg4a|GelA|MMP-2	matrix metallopeptidase 2	11.4322	10.6907	10.9994	10.8489	10.6141	10.1624	11.2014	10.2722	9.04271	1681.19	-0.444376	0.0362831	0.576689
Nagpa	27426	AI596180|UCE	N-acetylglucosamine-1-phosphodiester alpha-N-acetylglucosaminidase	8.20573	8.23715	8.16573	8.10043	7.50918	7.91773	8.12939	7.5505	7.35668	244.997	-0.379131	0.0361472	0.576689
Ppp1r3c	53412	PTG|Ppp1r5	protein phosphatase 1_ regulatory (inhibitor) subunit 3C	8.38642	7.01039	8.74541	7.54875	6.83277	7.16765	8.10936	6.7351	7.38566	208.738	-0.4815	0.0362657	0.576689
Sugct	192136	5033411D12Rik|D17907	succinyl-CoA glutarate-CoA transferase	3.61529	3.31864	3.264	3.77809	4.96328	4.02051	3.41342	5.89237	4.72727	20.0583	0.482513	0.0361883	0.576689
Tnip1	57783	ABIN|ABIN-1|ABIN1|AU018810|Naf1|Nef|VAN	TNFAIP3 interacting protein 1	8.74107	8.82766	8.6712	8.36974	8.11196	8.32986	8.28932	8.311	8.40039	353.157	-0.327002	0.0362169	0.576689
Cutal	77996	D730039F16Rik	cutA divalent cation tolerance homolog-like	3.70696	1.69791	1.05367	0.932433	3.425	4.02051	4.0398	4.7886	4.31026	11.3535	0.426788	0.0363473	0.577154
Ltc4s	17001	-	leukotriene C4 synthase	5.99336	5.44764	5.4248	6.30616	5.05067	4.51676	5.6782	3.20107	4.6012	40.127	-0.502027	0.0364061	0.577154
Meis3	17537	AI573393|Mrg2	Meis homeobox 3	7.22618	5.94477	6.08108	7.34617	5.98504	5.45391	6.21676	6.26335	6.02844	84.0413	-0.488036	0.0364033	0.577154
Mansc4	545893	A430079E08|EG545893|Gm5887	MANSC domain containing 4	2.5419	4.15642	1.65609	4.26077	5.13307	4.57554	5.23603	5.07833	4.13935	20.5566	0.478	0.0366198	0.579051
Spi1	20375	Dis-1|Dis1|PU.1|Sfpi-1|Sfpi1|Spi-1|Tcfpu1|Tfpu.1	spleen focus forming virus (SFFV) proviral integration oncogene	6.57075	6.85125	6.54719	5.44953	5.89345	4.39151	5.90434	5.46045	5.81784	64.3891	-0.496827	0.0365964	0.579051
Xxylt1	268880	AI480653	xyloside xylosyltransferase 1	4.39904	5.65463	4.90914	4.82042	4.35623	4.51676	3.41342	2.61418	3.13047	21.0758	-0.487028	0.036583	0.579051
9130008F23Rik	71583	-	RIKEN cDNA 9130008F23 gene	8.85567	9.57755	9.50187	8.92521	8.51677	9.16967	8.8136	8.22469	8.93903	512.394	-0.391622	0.0368804	0.579788
A930012L18Rik	626275	-	RIKEN cDNA A930012L18 gene	3.04182	4.68299	3.55558	1.89742	0.981165	0	1.96215	2.34999	0	5.93054	-0.347579	0.0367353	0.579788
Arid2	77044	1700124K17Rik|4432409D24Rik|zipzap/p200	AT rich interactive domain 2 (ARID_ RFX-like)	9.51999	9.78078	9.67703	10.0589	9.97055	10.2564	9.886	10.0293	10.4632	1013.27	0.321736	0.0369626	0.579788
Fetub	59083	2310011O17Rik|AI255764|D17980|Gugu	fetuin beta	5.01583	5.9964	5.52931	5.53682	5.17257	6.45312	6.9384	6.24397	6.58951	66.4698	0.493256	0.0369091	0.579788
Gapt	238875	9830130M13Rik	Grb2-binding adaptor_ transmembrane	4.90406	2.12646	5.8039	5.72203	3.66547	0.964821	3.85963	4.49285	2.93528	21.4755	-0.44378	0.0369982	0.579788
Ide	15925	1300012G03Rik|4833415K22Rik|AA675336|AI507533	insulin degrading enzyme	9.56356	9.30298	9.30981	9.75044	10.267	9.4911	9.51543	9.99929	10.1037	853.648	0.354152	0.0368085	0.579788
Pglyrp4	384997	Gm1478|Gm413	peptidoglycan recognition protein 4	7.64655	8.18247	7.52267	7.3218	7.85099	8.40875	7.86838	8.01213	8.92594	263.856	0.431685	0.0367392	0.579788
Stat1	20846	2010005J02Rik|AA408197	signal transducer and activator of transcription 1	8.67167	8.57095	8.37187	9.0417	7.57699	7.85388	8.53064	8.43577	8.33753	344.356	-0.398551	0.0370117	0.579788
Tnc	21923	AI528729|C130033P17Rik|Hxb|TN|TN-C|Ten|cytotactin|tenascin-C	tenascin C	7.90548	9.01142	8.16573	8.09565	6.00706	6.71079	5.80818	7.0234	8.46515	224.015	-0.491261	0.0369359	0.579788
Tor4a	227612	A830007P12Rik	torsin family 4_ member A	7.17894	7.46906	7.24425	7.12927	6.22937	6.79975	6.90392	6.82909	6.81923	126.39	-0.414007	0.0368643	0.579788
Wdpcp	216560	AV249152	WD repeat containing planar cell polarity effector	6.09866	6.53942	6.54719	5.74665	5.21102	5.685	5.70515	5.61923	5.5023	59.4328	-0.475913	0.0369346	0.579788
Nisch	64652	1200007D05Rik|3202002H23Rik|AW494485|I-1	nischarin	10.2294	10.1633	10.1647	9.92103	9.76948	9.76962	10.1478	9.63857	9.43336	980.446	-0.314194	0.0370628	0.580096
Usp22	216825	AI427806	ubiquitin specific peptidase 22	10.6888	10.5499	10.4673	10.5836	10.7467	10.9224	10.575	10.9583	11.1795	1731.61	0.287345	0.0371043	0.580254
Pole	18973	-	polymerase (DNA directed)_ epsilon	6.01145	6.65638	5.74724	7.02243	5.69073	5.01837	5.70515	6.28246	4.46305	64.0255	-0.498025	0.0371411	0.580337
Mib1	225164	DIP-1|E430019M12Rik|Mib|mKIAA1323	mindbomb homolog 1 (Drosophila)	6.11548	6.57381	6.10383	6.54946	5.21102	4.73872	5.30812	5.52607	6.39426	61.2875	-0.491454	0.0372267	0.581183
Sec14l4	103655	AI256582|AW536553|SPF|TAP	SEC14-like 4 (S. cerevisiae)	5.41968	5.97082	6.44401	5.1871	6.54744	6.0997	6.53481	6.14301	9.45174	138.42	0.438702	0.0372782	0.581495
Chd7	320790	A730019I05Rik|Cycn|Cyn|Dz|Edy|Flo|GENA 47|GENA 60|Gena 52|Lda|Mt|Obt|Todo|WBE1|Whi|metis	chromodomain helicase DNA binding protein 7	8.43079	8.76205	8.74541	8.24568	8.91344	8.65003	8.95222	9.06835	9.105	441.072	0.336169	0.0373341	0.581876
Vegfc	22341	AW228853|VEGF-C	vascular endothelial growth factor C	5.97504	6.29331	5.98633	5.56478	4.82139	4.83808	5.80818	5.3195	4.53378	46.5628	-0.494169	0.037395	0.582333
Iars2	381314	2010002H18Rik|C79125	isoleucine-tRNA synthetase 2_ mitochondrial	9.74481	9.56264	9.49113	10.0178	10.1408	10.09	9.9352	9.78817	10.3769	974.804	0.319131	0.037506	0.583079
Sfxn5	94282	C230001H08Rik	sideroflexin 5	4.55519	4.48032	6.49652	3.57312	4.21203	1.9469	4.27381	2.02632	4.22734	22.6179	-0.451894	0.0374786	0.583079
Tcf19	106795	5730403J10Rik|AW495861	transcription factor 19	8.19389	7.72002	6.97491	7.59015	7.30217	7.05857	6.54975	7.54259	6.50402	163.908	-0.454076	0.0375798	0.583736
Gm12992	545681	OTTMUSG00000009742	predicted gene 12992	5.307	4.55109	4.34798	5.56478	4.54864	6.33901	5.59419	5.84173	6.97984	50.8852	0.499133	0.0376147	0.583786
Gspt2	14853	-	G1 to S phase transition 2	4.6037	4.24447	5.65784	5.41922	4.42326	3.39482	4.53642	3.61707	2.44167	22.2698	-0.483735	0.0377857	0.585949
Necap1	67602	1200016B17Rik|AI747569|mFLJ00061	NECAP endocytosis associated 1	6.93537	7.04758	7.20271	7.6501	6.97361	6.81202	6.80773	6.33833	5.9786	120.878	-0.444841	0.0380918	0.590199
Esp15	668200	EG668200|Esp16|Gm9041	exocrine gland secreted peptide 15	2.32758	4.96801	5.74724	3.33413	0	0	4.0398	0	1.68542	12.6423	-0.345467	0.0382251	0.590284
Fam193b	212483	IRIZIO|Kiaa1931	family with sequence similarity 193_ member B	10.0948	9.69549	9.84845	9.64143	9.24291	9.7102	9.67388	9.41648	9.25645	798.838	-0.316941	0.0381457	0.590284
Fam208b	105203	AI645998|Pap20|mKIAA2006	family with sequence similarity 208_ member B	8.10822	7.95346	7.69735	7.98619	7.19115	7.52905	7.07896	7.66417	7.7841	207.247	-0.386446	0.0381978	0.590284
Kntc1	208628	D330012D13|jgl	kinetochore associated 1	5.15254	6.02154	2.40687	5.41922	3.425	2.93786	4.19995	4.55705	3.59476	23.5588	-0.468433	0.0381643	0.590284
Lrfn1	80749	BC004018|SALM2|Semo1	leucine rich repeat and fibronectin type III domain containing 1	2.5419	3.85458	2.40687	3.19793	4.13414	2.52584	3.76034	4.61851	6.23357	18.0501	0.443294	0.0383524	0.591754
Gria1	14799	2900051M01Rik|Glr-1|Glr1|GluA1|GluR-A|GluRA|Glur-1|Glur1|HIPA1|gluR-K1	glutamate receptor_ ionotropic_ AMPA1 (alpha 1)	2.32758	5.41006	5.77585	3.67924	1.55979	3.74132	4.19995	2.34999	2.44167	16.819	-0.428075	0.0385331	0.594047
Adgrl1	330814	2900070I05Rik|AI182398|CLIBA|Lec2|Lphn1|mKIAA0821	adhesion G protein-coupled receptor L1	9.23442	8.67759	9.05649	9.09541	9.55084	9.03742	9.38609	9.88201	9.23007	618.996	0.353927	0.0386653	0.59537
Hsdl2	72479	2610207I16Rik	hydroxysteroid dehydrogenase like 2	8.78381	8.65367	8.58491	8.83338	8.93657	8.94292	9.16128	8.9745	9.19777	479.95	0.296647	0.0386834	0.59537
Dcbld2	73379	1700055P21Rik|AW146002|CLCP1|Esdn	discoidin_ CUB and LCCL domain containing 2	7.77918	7.59162	8.0592	8.39721	7.75667	7.40491	7.72433	7.32017	7.13576	211.674	-0.400521	0.0389057	0.596801
Fam13a	58909	AI462012|D430015B01Rik|FAM13A1|Precm1	family with sequence similarity 13_ member A	7.36633	7.70458	7.36214	7.60369	7.43803	8.20046	7.98842	8.02921	8.11917	220.492	0.380588	0.0388928	0.596801
Musk	18198	Mdk4|Mlk|Nsk1|Nsk2|Nsk3	muscle_ skeletal_ receptor tyrosine kinase	2.72846	0	2.07977	3.33413	4.42326	4.4555	5.80818	4.61851	0	15.3257	0.392761	0.0388883	0.596801
Phf21b	271305	A730032D07Rik	PHD finger protein 21B	4.90406	4.15642	3.90549	4.5112	2.55343	0.964821	4.0398	0	0	11.4258	-0.379784	0.0388632	0.596801
H2-K2	630499	EG630499|Gm7035|H-2K1|H-2K1K|H-2K2|H2-K1	histocompatibility 2_ K region locus 2	6.75384	5.48427	5.49531	4.32757	4.87025	4.32455	5.47399	4.20299	3.72136	37.1344	-0.489974	0.0390493	0.598508
Car2	12349	AI131712|CAII|Ca2|Car-2|Ltw-5|Lvtw-5	carbonic anhydrase 2	6.09866	5.65463	6.23325	7.43973	6.88126	7.57298	7.29835	6.44397	7.97411	129.218	0.484819	0.0392732	0.60144
Parp10	671535	-	poly (ADP-ribose) polymerase family_ member 10	7.14656	6.99778	7.36214	7.81633	6.76978	7.05857	6.9384	6.24397	6.84727	134.046	-0.429296	0.0393849	0.60265
Helz	78455	3110078M01Rik|9430093I07Rik|9630002H22Rik|AI851979|DRHC	helicase with zinc finger domain	9.95921	9.97184	9.73828	9.96365	10.1433	10.3923	9.73073	10.6524	10.3684	1122.15	0.329584	0.0394615	0.602825
Ppargc1a	19017	A830037N07Rik|ENSMUSG00000079510|Gm11133|PGC-1|PGC-1v|Pgc-1alpha|Pgc1|Pgco1|Ppargc1	peroxisome proliferative activated receptor_ gamma_ coactivator 1 alpha	8.28595	7.78018	8.96318	8.95984	9.11189	8.95127	9.34599	9.08749	8.81672	468.218	0.396332	0.03943	0.602825
Ogfrl1	70155	2210417C17Rik	opioid growth factor receptor-like 1	9.93097	9.9193	9.94608	9.92911	10.46	10.1803	9.76795	10.5087	10.3563	1122.8	0.308795	0.039623	0.60429
Ppp1r10	52040	2610025H06Rik|Cat53|D17Ertd808e|Fb19|Pnuts	protein phosphatase 1_ regulatory subunit 10	9.56967	9.53672	9.45841	9.48561	9.77269	10.0242	9.58962	9.65333	10.0861	832.541	0.293752	0.0396112	0.60429
Rfc2	19718	2610008M13Rik|40kDa|AI326953|Recc2	replication factor C (activator 1) 2	7.84623	8.08448	8.20308	7.29701	6.92817	7.3129	7.46529	7.77629	7.19151	196.379	-0.414247	0.0396556	0.60429
Csad	246277	Csd	cysteine sulfinic acid decarboxylase	11.2688	10.8145	10.9207	10.8467	11.1575	11.1773	11.1111	11.341	11.7161	2312.21	0.306599	0.0397397	0.605073
Chst11	58250	1110020P09Rik|C4ST|C4ST-1|C4ST1|C4s	carbohydrate sulfotransferase 11	7.4483	6.83715	7.17075	7.03248	6.09191	5.81264	6.59368	5.73476	7.28674	109.486	-0.470908	0.0398121	0.605676
Apobec3	80287	Apobec|Arp3|BC003314|Cem15|Rfv3	apolipoprotein B mRNA editing enzyme_ catalytic polypeptide 3	10.5534	10.4926	10.4858	10.4616	10.8854	10.7813	10.3861	10.7832	11.2761	1667.83	0.312053	0.0399018	0.60654
Htra3	78558	2210021K23Rik|9530081K03Rik|Prsp|Tasp	HtrA serine peptidase 3	8.9478	7.94034	8.8365	8.93328	7.41351	7.96246	8.88605	8.26369	7.20241	336.009	-0.452833	0.0399359	0.606559
BC031181	407819	-	cDNA sequence BC031181	9.81987	10.0037	9.75813	9.51636	9.3863	9.54172	9.655	8.95973	9.45402	771.082	-0.322391	0.0402128	0.607766
Brca1	12189	-	breast cancer 1	5.66799	6.11793	5.35067	5.9298	5.28497	4.78926	4.59523	5.35605	2.93528	39.1641	-0.49267	0.0401866	0.607766
Peli1	67245	2810468L03Rik|A930031K15Rik|AA409794|AI586297|D11Ertd676e	pellino 1	11.0505	10.9127	10.9231	11.3599	11.4353	11.5476	10.8948	11.3059	11.9885	2541.3	0.346223	0.0400963	0.607766
Qars	97541	1110018N24Rik|1200016L19Rik|C80286|GLNRS	glutaminyl-tRNA synthetase	9.92024	9.49245	9.38834	9.72434	10.0255	9.77746	9.812	10.1758	10.1167	920.225	0.306055	0.0402077	0.607766
Slc27a3	26568	Acsvl3|FATP3|Vlcs-3	solute carrier family 27 (fatty acid transporter)_ member 3	7.48761	7.45989	6.54719	7.04246	5.71768	6.51449	5.88089	6.95357	6.92826	113.398	-0.466453	0.0401295	0.607766
Snai2	20583	Slug|Slugh|Snail2	snail family zinc finger 2	8.78117	8.83122	8.69761	9.01408	9.1716	9.18155	8.84726	9.05729	9.89956	547.155	0.368545	0.0400791	0.607766
2310009B15Rik	69549	-	RIKEN cDNA 2310009B15 gene	7.5384	7.76537	6.76262	7.72015	7.99013	8.0005	7.75689	7.98322	8.1975	220.796	0.395409	0.0402945	0.608006
Vezf1	22344	AI848691|AW046909|db1	vascular endothelial zinc finger 1	11.2205	10.9026	11.1775	11.1942	11.4118	11.4499	11.1847	11.4475	11.4946	2497.66	0.252961	0.0402774	0.608006
Lefty1	13590	AI450052|Ebaf|Leftb|Stra3|Tgfb4|lefty|lefty-1	left right determination factor 1	5.0858	6.20828	5.52931	5.88615	6.19141	6.38902	7.0265	6.14301	6.35573	71.5618	0.472096	0.0403559	0.608436
Cep57l1	103268	2410017P07Rik|4930484D11Rik|AI607327|cep57R	centrosomal protein 57-like 1	6.5829	6.79404	6.64348	7.52048	5.71768	6.43736	6.42562	6.57378	6.14598	96.971	-0.454063	0.0406369	0.609685
Coq2	71883	2310002F18Rik|PHB:PPT	coenzyme Q2 homolog_ prenyltransferase (yeast)	8.93126	9.1375	8.8634	8.98075	8.56581	8.69048	9.01549	8.16415	8.09013	431.365	-0.364325	0.040633	0.609685
Csrp3	13009	CRP3|MLP|MMLP	cysteine and glycine-rich protein 3	6.30343	6.20828	7.85314	6.78161	5.84537	5.63061	6.78265	5.64899	6.37512	92.8313	-0.484828	0.0405436	0.609685
Map3k5	26408	7420452D20Rik|ASK|ASK1|MAPKKK5|Mekk5	mitogen-activated protein kinase kinase kinase 5	9.13684	9.47436	9.25752	9.32732	9.29081	8.96782	9.03421	8.43149	8.5824	544.403	-0.348912	0.0405687	0.609685
Rab24	19336	6530406O07Rik	RAB24_ member RAS oncogene family	9.97888	9.8906	9.86019	9.38138	9.3905	9.36766	9.69756	9.50865	9.13375	777.55	-0.32035	0.0406024	0.609685
Stard8	236920	Dlc3|mKIAA0189	START domain containing 8	7.56314	7.29443	8.04752	7.05236	7.814	8.04277	8.18788	8.51062	7.64725	231.103	0.413726	0.0405774	0.609685
Ap1b1	11764	Adtb1|b2b1660Clo	adaptor protein complex AP-1_ beta 1 subunit	10.1752	10.2456	10.1579	10.5323	10.001	10.166	9.7775	9.96125	9.97775	1115.68	-0.277714	0.04069	0.609987
Ccr9	12769	A130091K22Rik|Cmkbr10|GPR-9-6	chemokine (C-C motif) receptor 9	5.75646	5.71751	3.90549	6.03349	7.04983	6.57335	4.85792	6.52646	6.77612	70.7421	0.491495	0.0407586	0.610519
Tmem246	67063	2810432L12Rik|9330170P15Rik|AI835809	transmembrane protein 246	6.78573	6.83715	7.42671	6.53539	7.50145	7.18663	7.9939	7.32017	7.32712	153.629	0.424951	0.0407969	0.610598
Gm2694	100040294	C230036H16Rik|linc1582	predicted gene 2694	8.05688	8.27945	8.18719	8.32548	7.96223	8.13358	7.59342	7.3567	7.70202	252.861	-0.367154	0.0409555	0.612065
Il1f6	54448	Fil1|IL-1H1|IL1RP2|Il1f9|Il36a	interleukin 1 family_ member 6	3.61529	1.69791	0	2.8796	4.87025	5.06013	3.12495	4.67746	3.13047	13.3932	0.415683	0.0409943	0.612065
Ppp1r27	68701	1110033I14Rik|Dysfip1|toonin	protein phosphatase 1_ regulatory subunit 27	4.94229	4.15642	4.49288	4.72453	0	2.93786	3.85963	3.83987	2.11254	14.4838	-0.432281	0.0409782	0.612065
Cd86	12524	B7|B7-2|B7.2|B70|CLS1|Cd28l2|ETC-1|Ly-58|Ly58|MB7|MB7-2|TS/A-2	CD86 antigen	4.65063	4.91533	5.05633	3.45857	3.77218	2.93786	3.65371	3.61707	2.44167	15.7972	-0.467166	0.041103	0.613191
Cast	12380	-	calpastatin	12.5313	12.5663	12.5009	12.5196	12.8373	12.8862	12.2622	13.1547	13.0676	6794.37	0.305731	0.0411943	0.614057
Klf15	66277	1810013I09Rik|AV048136|AW494632|CKLF|KKLF	Kruppel-like factor 15	6.5585	5.89122	7.127	6.37094	7.42173	7.66381	7.34193	6.64935	6.73168	123.365	0.455305	0.0414359	0.616481
Smarca2	67155	2610209L14Rik|SNF2alpha|Snf2l2|brahma|brm	SWI/SNF related_ matrix associated_ actin dependent regulator of chromatin_ subfamily a_ member 2	12.0943	11.98	12.2057	11.9467	12.1642	12.31	12.2858	12.4179	12.346	4712.67	0.232137	0.041457	0.616481
Sppl2b	73218	3110056O03Rik|AW550292|PSL1	signal peptide peptidase like 2B	7.39417	7.1192	6.81869	7.15709	6.91659	6.2151	6.69126	6.07886	6.74664	114.141	-0.42924	0.0414345	0.616481
Ccnd3	12445	9230106B05Rik|AA682053|AL024085|AW146355|C78795	cyclin D3	9.6967	9.58389	9.991	9.72743	9.46596	9.1577	9.62003	9.61048	8.94228	754.72	-0.326812	0.0414928	0.616517
Fnip1	216742	A730024A03Rik|AI838773|AW557298	folliculin interacting protein 1	9.68265	9.39001	9.52733	9.62824	9.66603	9.8477	9.75833	9.88044	10.2605	864.679	0.30032	0.0415288	0.616556
Gm19897	100503790	-	predicted gene_ 19897	2.72846	6.02154	5.23179	0	3.13627	3.25797	2.95574	0	1.07599	14.4881	-0.35661	0.0416216	0.616994
Gpatch8	237943	5430405G24Rik|AU018890|ENSMUSG00000075516|Fbm1|Gpatc8|mKIAA0553	G patch domain containing 8	9.67274	9.65991	10.0182	9.48561	10.1667	9.92177	9.812	10.1707	10.1537	964.44	0.296885	0.0416252	0.616994
Cldn12	64945	-	claudin 12	6.75384	7.22037	7.36214	7.58333	7.94523	7.78706	8.14915	7.64214	7.24519	189.671	0.409218	0.0417026	0.617646
Klrg2	74253	2310020F24Rik	killer cell lectin-like receptor subfamily G_ member 2	3.87447	3.85458	2.67333	3.67924	5.6067	4.93104	3.76034	4.42566	4.72727	20.0097	0.475633	0.0417362	0.617648
Adam17	11491	CD156b|Tace	a disintegrin and metallopeptidase domain 17	9.94281	10.1995	9.94135	9.55346	9.51672	9.62755	9.53621	9.22475	9.84324	852.068	-0.319765	0.0419291	0.619809
Bmp2	12156	AI467020|Bmp2a	bone morphogenetic protein 2	7.04483	8.13719	7.79142	7.11043	6.54744	6.42143	7.68426	7.04595	5.27344	146.672	-0.479374	0.0419828	0.619809
Fry	320365	13CDNA73|9330186A19Rik|AF346502|AI462658|C87180|D930046M03|cg003|mKIAA4143	furry homolog (Drosophila)	7.51956	7.64921	8.14942	7.59015	8.21959	8.14333	8.56415	7.74907	8.27696	259.611	0.380494	0.0419498	0.619809
Zfp326	54367	5730470H14Rik|ZAN75|Znf326	zinc finger protein 326	10.155	10.8064	10.3485	10.0589	10.7695	10.7798	10.3819	10.7389	10.9762	1539.32	0.323678	0.0421685	0.622052
Mlycd	56690	AI324784|Mcd	malonyl-CoA decarboxylase	7.56314	6.60741	7.51421	7.3859	7.74361	8.19579	8.47301	7.72831	7.08955	204.311	0.43756	0.0422831	0.623245
Arhgef19	213649	6030432F23|6430573B13Rik|WGEF	Rho guanine nucleotide exchange factor (GEF) 19	7.91512	7.8237	7.77734	8.26711	8.37582	8.68715	8.01559	8.09555	8.74028	298.968	0.373134	0.0423465	0.623682
AB124611	382062	Gm1706	cDNA sequence AB124611	4.16047	4.15642	4.7452	5.0355	3.77218	3.5198	3.76034	2.61418	2.44167	15.1745	-0.464253	0.0427662	0.624765
Cadps	27062	AU067781|CAPS|CAPS1|mKIAA1121	Ca2+-dependent secretion activator	2.32758	5.24911	3.09265	1.49415	0	1.53786	2.54284	0	0	6.3477	-0.311069	0.0427299	0.624765
Eif3c	56347	110kDa|3230401O13Rik|Eif3s8|NIPIL(A3)|NipilA3|Xs|Xsl	eukaryotic translation initiation factor 3_ subunit C	11.8769	12.2527	12.163	12.0268	12.2573	12.3877	12.1889	12.4967	12.4237	4843.12	0.249649	0.0425773	0.624765
Fam185a	330050	4631428I10|AI847670	family with sequence similarity 185_ member A	7.02715	7.18743	7.45352	7.09133	6.53234	6.45312	7.16882	6.61959	6.27545	119.855	-0.420404	0.0425597	0.624765
Haus8	76478	2410004L22Rik|Hice1	4HAUS augmin-like complex_ subunit 8	6.361	6.55672	6.87267	6.69571	6.22937	5.71145	5.99448	6.28246	5.87344	79.5367	-0.436858	0.0427552	0.624765
Il1a	16175	Il-1a	interleukin 1 alpha	5.52418	5.06792	5.31212	5.22264	5.38924	6.55886	5.40991	5.42648	7.25569	58.0179	0.486334	0.0427921	0.624765
Nkain3	269513	C530048M05|E130310K16Rik	Na+/K+ transporting ATPase interacting 3	2.07577	2.95101	4.85653	0	0	0	0.974876	0	0	4.32056	-0.264014	0.0426912	0.624765
Pitpnc1	71795	1110020B03Rik|5830436L09Rik|AI662802|AI851387|C330017I21Rik|Dnr411|RDGBB|RDGBB1|rdgB-beta	phosphatidylinositol transfer protein_ cytoplasmic 1	11.1457	10.9152	11.0346	11.3861	11.2868	11.5137	11.3523	11.4696	11.4213	2508.62	0.258469	0.0424652	0.624765
Pltp	18830	Bpife|OD107	phospholipid transfer protein	9.16136	8.46955	8.92537	8.97294	8.73366	8.28213	8.69426	8.40121	8.35716	413.771	-0.342424	0.0427156	0.624765
Taf12	66464	20kDa|2810422D08Rik|AW557038|Taf2J	TAF12 RNA polymerase II_ TATA box binding protein (TBP)-associated factor	7.29426	7.94034	7.91874	7.6171	7.1121	6.65737	7.62904	7.27316	7.10124	173.458	-0.40832	0.042726	0.624765
Usp13	72607	2700071E21Rik|AI848077|ISOT3|IsoT-3	ubiquitin specific peptidase 13 (isopeptidase T-3)	6.49562	5.89122	7.54777	7.76904	7.75016	7.93467	8.28932	7.84862	7.08955	187.259	0.46488	0.0427782	0.624765
Myh10	77579	5730504C04Rik|9330167F11Rik|Fltn|Myhn-2|Myhn2|NMHC II-B|NMHC-B|NMHCII-B|NMMHC II-b|NMMHC-B|NMMHC-IIB|SMemb|mKIAA3005	myosin_ heavy polypeptide 10_ non-muscle	9.85411	9.39963	10.0926	9.74281	9.00928	9.18862	9.51923	9.87415	9.01207	758.663	-0.361714	0.042842	0.624999
Vmp1	75909	3110098I04Rik|4930579A11Rik|AI787464|Tango5|Tmem49|mir-21a|ni-2	vacuole membrane protein 1	10.4951	10.7005	10.4205	10.1528	10.4009	10.0426	10.0408	9.98332	10.1579	1246.88	-0.290416	0.0428999	0.625349
Casc4	319996	D130060C09Rik|VGFG2573	cancer susceptibility candidate 4	8.1659	8.12564	8.08801	8.2756	8.74353	8.5728	8.23949	8.25404	8.94228	338.701	0.348808	0.0429965	0.625392
E330013P04Rik	107376	9930018I18Rik|AW492152	RIKEN cDNA E330013P04 gene	4.74015	4.68299	5.62677	4.56756	2.77491	4.73872	3.12495	4.12042	2.11254	20.0579	-0.460573	0.0429815	0.625392
Hao1	15112	GOX|Gox1|Hao-1	hydroxyacid oxidase 1_ liver	3.04182	6.14106	5.31212	0	2.29167	2.74651	2.28152	4.03283	0	16.0417	-0.362383	0.0430044	0.625392
Tgfb2	21808	BB105277|Tgf-beta2|Tgfb-2	transforming growth factor_ beta 2	9.51841	9.87517	10.0092	9.54647	9.20532	9.20034	9.82895	9.23705	9.26167	749.685	-0.332007	0.043081	0.625522
Tmem200a	77220	C030003D03Rik	transmembrane protein 200A	5.33601	5.06792	3.90549	4.1171	2.55343	3.5198	4.19995	3.61707	1.07599	16.3745	-0.44474	0.0430679	0.625522
Adam8	11501	ADAM 8|CD156|CD156a|E430039A18Rik|MS2	a disintegrin and metallopeptidase domain 8	6.30343	8.13143	6.47923	6.63106	5.84537	6.05909	5.65074	6.97722	6.37512	102.46	-0.481037	0.0432073	0.6257
Aff2	14266	FMR2P|Fmr2|Ox19|Oxh	AF4/FMR2 family_ member 2	3.79315	1.08553	4.95989	3.19793	2.29167	2.26522	0.974876	2.34999	1.07599	7.35103	-0.369873	0.0431944	0.6257
Crybb3	12962	AI852419	crystallin_ beta B3	3.70696	1.69791	3.264	5.25732	1.55979	3.25797	1.55137	0	0	8.06702	-0.342131	0.0432314	0.6257
Ntrk2	18212	GP145-TrkB/GP95-TrkB|Tkrb|trk-B|trkB	neurotrophic tyrosine kinase_ receptor_ type 2	8.45743	8.51008	8.63262	8.29659	7.80145	7.65703	8.57879	8.17442	7.16947	295.394	-0.40667	0.0432683	0.6257
Snhg1	83673	-	small nucleolar RNA host gene 1	9.09716	9.93758	9.56265	8.93328	8.67642	9.2235	9.43319	8.67153	8.1134	571.922	-0.412907	0.0431734	0.6257
Trdmt1	13434	Dnmt2|Rnmt2	tRNA aspartic acid methyltransferase 1	5.307	4.61855	4.7452	5.35662	5.77012	5.99594	6.19791	5.98863	5.09783	45.8326	0.478653	0.0432966	0.6257
Esr1	13982	ER|ER-alpha|ERa|ERalpha|ESR|Estr|Estra|Nr3a1	estrogen receptor 1 (alpha)	7.06229	6.98506	7.01146	7.6501	5.9169	5.81264	7.13949	6.5424	6.84727	116.354	-0.454104	0.0434469	0.627382
Rbm4b	66704	4921506I22Rik|AI504630|AI506404|Lark2|Neosin	RNA binding motif protein 4B	6.5829	6.41213	6.97491	6.80524	7.54724	6.83626	7.31594	6.90506	7.52237	130.444	0.416087	0.0434838	0.627423
Aup1	11993	AA589454	ancient ubiquitous protein 1	9.5357	9.5389	9.49973	9.38334	9.09657	9.29956	9.38609	9.04615	9.06377	642.15	-0.278053	0.0435973	0.62857
Tmsb10	19240	Ptmb10|Tb10	thymosin_ beta 10	7.38726	8.70501	8.55221	8.32139	7.18151	7.84195	8.1783	7.76275	7.64725	261.435	-0.421723	0.0436469	0.628795
Adamts5	23794	9530092O11Rik|ADAM-TS5|ADAMTS1|ADAMTS11|AI481094|ASMP-2	a disintegrin-like and metallopeptidase (reprolysin type) with thrombospondin type 1 motif_ 5 (aggrecanase-2)	9.97773	8.9797	9.731	9.71501	9.08109	9.06332	9.33309	9.61614	8.7024	679.701	-0.373159	0.04374	0.629645
Angptl4	57875	Arp4|Bk89|Fiaf|Hfarp|Ng27|Pgar|Pgarg|Pp1158	angiopoietin-like 4	3.41239	5.29106	3.90549	4.39141	5.57757	4.78926	6.34224	5.20395	5.0013	33.5778	0.48086	0.0438333	0.630407
Cd36	12491	FAT|GPIV|Scarb3	CD36 antigen	7.6232	6.04625	8.1925	8.90074	8.20061	8.95681	9.74378	9.01791	9.34024	426.642	0.480108	0.0439362	0.630407
Cdc6	23834	CDC18L	cell division cycle 6	6.13211	6.82293	5.4248	5.47922	3.96448	5.01837	5.34285	5.89237	4.8432	48.7362	-0.483956	0.0439636	0.630407
Cttnbp2	30785	3010022N24Rik|4732477G22Rik|6430526E05|9130022E09Rik|AU040881|Cortbp2|ORF4|mKIAA1758	cortactin binding protein 2	6.87736	7.32504	7.23397	6.63106	7.33735	8.01118	7.17847	7.84219	7.35668	164.057	0.413583	0.0439124	0.630407
Dscaml1	114873	4921507G06Rik|4930435C18Rik|BB239540|mKIAA1132	Down syndrome cell adhesion molecule like 1	3.5174	3.73809	4.18689	3.57312	3.13627	0	1.55137	0	0	6.73699	-0.333889	0.0438647	0.630407
Ccdc81	70884	4921513D09Rik	coiled-coil domain containing 81	3.1762	1.69791	4.00551	2.47053	0	0	0	1.60838	0	3.54848	-0.279414	0.0440942	0.631027
Itih5	209378	4631408O11Rik|5430408M01Rik|E130106B02	inter-alpha (globulin) inhibitor H5	11.0856	10.7208	11.2106	11.4804	10.4226	10.4805	10.6891	11.3648	10.3514	1941.65	-0.362849	0.0440429	0.631027
Nudt11	58242	DIPP3|DIPP3b	nudix (nucleoside diphosphate linked moiety X)-type motif 11	3.79315	1.69791	2.40687	2.68951	4.42326	3.63481	5.47399	3.49127	3.94544	13.8707	0.434989	0.0441544	0.631027
Ppa2	74776	1110013G13Rik|Sid6306	pyrophosphatase (inorganic) 2	9.43876	9.16878	9.22935	9.16327	9.58235	9.33826	9.54743	9.82937	9.52951	693.899	0.287821	0.0441777	0.631027
Shmt2	108037	2700043D08Rik|AA408223|AA986903	serine hydroxymethyltransferase 2 (mitochondrial)	8.26348	8.62526	8.26997	8.74755	7.85099	7.91204	8.06324	7.86773	8.50531	307.535	-0.360588	0.0441569	0.631027
Defb1	13214	AW260221|BD-1	defensin beta 1	11.7221	11.6799	11.4875	11.7511	11.6055	11.3566	11.0401	11.2432	11.5166	2907.39	-0.272029	0.0443996	0.632357
Hck	15162	AI849071|Bmk	hemopoietic cell kinase	5.21632	5.48427	6.08108	5.07492	4.21203	4.63201	5.19859	1.60838	4.22734	30.6863	-0.471076	0.0444077	0.632357
Phf14	75725	1110001C23Rik|4932409F11Rik|5730446A07Rik|AA623952|AV297001|mKIAA0783	PHD finger protein 14	10.4789	10.9598	10.7438	10.6115	11.014	10.9895	10.7142	11.0656	11.2934	1902.6	0.286931	0.0443619	0.632357
Tpra1	24100	40kDa|Gpr175|Tpra40	transmembrane protein_ adipocyte asscociated 1	9.20525	8.70112	9.07963	9.4009	8.8988	8.6938	8.90361	8.69668	8.44694	483.193	-0.330739	0.0443949	0.632357
Arhgap6	11856	AI504284|RhoGAPX-1	Rho GTPase activating protein 6	7.23391	6.87902	7.13806	7.33809	6.69036	6.2516	7.07896	6.63454	6.02844	115.688	-0.426144	0.0445358	0.633204
Pon1	18979	Pon	paraoxonase 1	4.34299	2.12646	3.264	3.45857	4.77081	4.10274	5.56507	4.55705	4.46305	19.2977	0.463195	0.0445213	0.633204
1700093K21Rik	67358	-	RIKEN cDNA 1700093K21 gene	2.07577	6.29331	5.38821	3.45857	4.35623	2.74651	3.27639	3.83987	1.07599	19.9808	-0.411426	0.0445734	0.633251
1600029O15Rik	665268	-	ribosomal protein L17 pseudogene	3.04182	5.80698	4.34798	3.67924	3.28785	1.9469	4.1221	2.61418	1.07599	14.1846	-0.411764	0.0446102	0.633286
Srp72	66661	5730576P14Rik|72kDa|AI132477|BC019196|C77589	signal recognition particle 72	10.8197	11.1435	10.9287	10.8798	11.1673	11.0386	11.1205	11.3261	11.4846	2217.45	0.264716	0.0447653	0.635
B430319G15Rik	78575	D530025C14Rik	RIKEN cDNA B430319G15 gene	5.18478	4.61855	3.68188	4.39141	2.29167	2.74651	4.19995	3.20107	0	13.9934	-0.418308	0.0448735	0.63508
Myoc	17926	AI957332|GLC1A|TIGR	myocilin	7.4483	6.14106	7.52267	7.59694	6.8079	6.76229	6.9155	6.47753	5.78922	122.16	-0.455769	0.0448535	0.63508
Tspan2	70747	6330415F13Rik|B230119D02Rik|tspan-2	tetraspanin 2	7.51323	5.94477	6.97491	6.72078	5.69073	6.0173	6.63631	6.5424	5.53714	91.3443	-0.467773	0.0448741	0.63508
Crebl2	232430	AI046348|B230205M03	cAMP responsive element binding protein-like 2	5.69062	5.9964	5.71805	5.35662	5.84537	6.71079	5.97247	6.49403	6.70127	68.8144	0.456158	0.0449986	0.636354
Snx3	54198	SDP3	sorting nexin 3	11.1162	11.0999	10.8101	11.0253	10.6345	10.6904	10.805	10.7654	10.876	1881.83	-0.243598	0.0450713	0.636896
Emilin1	100952	5830419M17Rik|AW229038|BB105748|EMILIN-1|gp115	elastin microfibril interfacer 1	6.6305	5.71751	6.68932	7.03248	4.87025	4.63201	5.6782	6.26335	6.41314	71.5666	-0.478851	0.045175	0.637398
Irf7	54123	-	interferon regulatory factor 7	7.66381	7.04758	7.81918	7.54875	7.07088	7.01676	7.39255	6.97722	6.55592	154.579	-0.404155	0.0451759	0.637398
0610009B22Rik	66050	-	RIKEN cDNA 0610009B22 gene	7.93895	8.09636	8.26493	7.55573	7.71045	7.717	7.40903	7.57396	7.12435	213.967	-0.376336	0.0452123	0.637425
Acsbg1	94180	BG1|Bgm|E230019G03Rik|Lpd|R75185|mKIAA0631	acyl-CoA synthetase bubblegum family member 1	4.16047	3.61135	4.7452	2.47053	4.21203	5.14019	4.99526	4.61851	6.16838	26.183	0.46633	0.0454559	0.637937
Arhgef4	226970	9330140K16Rik|Asef|ENSMUSG00000070955	Rho guanine nucleotide exchange factor (GEF) 4	8.18196	7.64112	7.98763	7.6501	7.23845	7.46054	7.28054	7.32939	7.77683	199.83	-0.373109	0.0453597	0.637937
Bckdk	12041	AI327402	branched chain ketoacid dehydrogenase kinase	8.40364	8.82052	8.31453	8.94662	8.95368	8.97875	8.88605	8.96565	9.33777	468.221	0.333693	0.0454072	0.637937
Dock6	319899	2410095B20Rik|4931431C02Rik|C330023D02Rik|mKIAA1395	dedicator of cytokinesis 6	8.6077	7.91373	8.02386	8.67565	7.89297	8.17218	7.90952	7.89282	7.11284	270.454	-0.39873	0.0453866	0.637937
Ipo11	76582	1700081H05Rik|2510001A17Rik|AI314624|AW555235|E330021B14Rik|Ranbp11	importin 11	7.73631	8.01734	7.39939	7.8105	6.42195	6.90662	7.45739	7.486	7.49605	177.546	-0.414405	0.0454524	0.637937
Marveld2	218518	BC003296|MARVD2|Mrvldc2|Tric|Trica|Tricb|Tricc	MARVEL (membrane-associating) domain containing 2	8.89518	8.84184	8.39511	8.26285	8.97896	9.01901	8.77597	8.79978	9.60741	473.023	0.366792	0.0452885	0.637937
Vps9d1	72325	1300018I17Rik|2410004N05Rik|5DOS1|Vsp9d1	VPS9 domain containing 1	8.04814	7.77279	7.77734	7.79878	7.71715	7.42102	7.44145	7.1222	7.38566	197.623	-0.356633	0.0455976	0.63944
Igfbp6	16012	IGFBP-6	insulin-like growth factor binding protein 6	9.00986	8.79887	9.27266	9.04419	7.87513	8.17693	9.31352	8.67876	7.59859	429.155	-0.42486	0.0457874	0.641613
Bmp1	12153	Pcp|Tld	bone morphogenetic protein 1	8.1659	8.31546	8.22917	8.22831	7.64877	7.58734	8.44531	7.40982	6.76146	246.316	-0.419308	0.0459188	0.642968
Vps18	228545	9930024E13Rik	vacuolar protein sorting 18 (yeast)	7.00023	7.25258	7.49713	7.40922	6.60632	6.91802	6.96093	6.89267	6.68583	131.874	-0.385922	0.0459785	0.643316
Bcl2	12043	AW986256|Bcl-2|C430015F12Rik|D630044D05Rik|D830018M01Rik	B cell leukemia/lymphoma 2	9.4977	9.26138	9.60711	9.57252	9.75978	10.0633	9.37983	9.61237	10.5144	857.485	0.358167	0.046025	0.643478
Gdpd1	66569	2610020H15Rik	glycerophosphodiester phosphodiesterase domain containing 1	9.16338	8.8767	8.79167	8.78369	9.46993	9.205	8.8831	9.14345	9.66566	563.055	0.332048	0.0461074	0.643656
Stat2	20847	1600010G07Rik|AW496480	signal transducer and activator of transcription 2	8.20179	7.96647	8.3387	8.21072	7.72381	7.45272	8.20686	7.486	7.73991	247.849	-0.363017	0.0461029	0.643656
Kif20a	19348	AA415432|Rab6kifl	kinesin family member 20A	6.18089	5.2059	5.62677	6.23833	6.66289	6.2872	5.90434	6.94159	6.87477	78.3294	0.458297	0.0462593	0.64465
Ppp1r14d	72112	2010107K19Rik|GBPI-1|Ppp1r14	protein phosphatase 1_ regulatory (inhibitor) subunit 14D	1.77052	2.72482	2.40687	4.56756	0	0	1.96215	0	0	4.21494	-0.280263	0.0462703	0.64465
Rad54l	19366	RAD54	RAD54 like (S. cerevisiae)	6.73219	8.10815	7.0471	6.18529	6.96238	5.88414	5.83282	6.57378	6.53882	111.918	-0.469034	0.0462833	0.64465
1700042G15Rik	73349	-	RIKEN cDNA 1700042G15 gene	0	5.74796	4.56022	0	1.97165	0	2.28152	0	1.07599	9.24726	-0.288008	0.0466192	0.646484
Ash1l	192195	8030453L17Rik|Ash1|E430018P19Rik|Kmt2h	ash1 (absent_ small_ or homeotic)-like (Drosophila)	12.2448	12.2994	12.3622	12.3661	12.5336	12.704	12.1802	12.6766	12.9176	5772.87	0.275599	0.0466155	0.646484
Bak1	12018	Bak|N-BAK1|N-Bak	BCL2-antagonist/killer 1	8.42405	9.05468	8.69011	8.40497	7.97346	8.32986	8.06843	8.38803	8.46062	349.674	-0.347479	0.0466715	0.646484
Dapk2	13143	-	death-associated protein kinase 2	7.2644	7.3351	6.46173	7.5276	7.00677	8.25542	7.45739	8.20479	7.73991	188.624	0.43259	0.046666	0.646484
Fam3b	52793	2-21|9030624C24Rik|D16Jhu19e|ORF9|Pander	family with sequence similarity 3_ member B	5.01583	5.58888	5.65784	4.91034	4.35623	3.84051	4.80907	4.03283	4.72727	28.6376	-0.478094	0.0465904	0.646484
Ggt7	207182	1110017C11Rik|6330563L03Rik|Ggtl3	gamma-glutamyltransferase 7	3.79315	4.61855	5.14673	3.8706	5.42238	5.685	6.15946	5.03391	4.53378	33.4685	0.476652	0.046695	0.646484
Paics	67054	2610511I09Rik|ADE2H1|AIRC|PAIS	phosphoribosylaminoimidazole carboxylase_ phosphoribosylaminoribosylaminoimidazole_ succinocarboxamide synthetase	11.4861	11.1284	10.9888	11.29	11.7174	11.5481	11.5631	11.4305	11.3447	2709.19	0.266197	0.046638	0.646484
Sec24d	69608	2310020L09Rik|Gm1349	Sec24 related gene family_ member D (S. cerevisiae)	7.88109	7.72768	7.80537	7.12927	7.29324	6.82419	7.16882	7.04595	7.45107	169.287	-0.390746	0.0465916	0.646484
Chrm3	12671	Chrm-3|M3|M3R	cholinergic receptor_ muscarinic 3_ cardiac	9.23057	8.76949	9.11084	8.69475	9.06018	9.43467	9.32225	9.43368	9.31536	576.665	0.308879	0.0467368	0.646578
Atxn2	20239	9630045M23Rik|ATX2|AW544490|Sca2	ataxin 2	10.1862	10.346	10.2217	10.0699	10.2807	10.3572	10.4261	10.6689	10.76	1335.57	0.274103	0.0467809	0.646703
Fcgr2b	14130	AI528646|CD32|F630109E10Rik|Fc[g]RII|FcgRII|Fcgr2|Fcgr2a|Fcr-2|Fcr-3|Ly-17|Ly-m20|LyM-1|Lym-1|fcRII	Fc receptor_ IgG_ low affinity IIb	6.24346	5.55484	5.88493	5.61912	5.09246	4.39151	4.47511	5.89237	3.59476	41.2049	-0.477204	0.0468978	0.647835
Bmper	73230	3110056H04Rik|CV-2|Crim3|Cv2	BMP-binding endothelial regulator	3.95146	4.15642	3.79801	3.19793	1.97165	0	2.95574	2.34999	2.11254	7.72136	-0.386697	0.0470144	0.6488
Catsper4	329954	4933412L05	cation channel_ sperm associated 4	4.16047	4.96801	4.56022	4.45255	3.96448	2.52584	3.85963	1.60838	3.13047	14.8178	-0.444401	0.0471062	0.6488
F13a1	74145	1200014I03Rik|AI462306|F13a	coagulation factor XIII_ A1 subunit	9.37381	8.32559	9.16592	8.91981	8.3459	8.27328	8.86828	8.81954	8.16445	430.528	-0.380427	0.0470799	0.6488
Taf7	24074	55kDa|AI607308|BB007175|TAFII55|Taf2f	TAF7 RNA polymerase II_ TATA box binding protein (TBP)-associated factor	8.10401	8.114	7.71222	8.02696	8.19103	8.61193	7.89788	8.67153	8.64365	304.823	0.360833	0.0471433	0.6488
Zfyve9	230597	E030027L17|Madhip|NSP|SARA|SMADIP	zinc finger_ FYVE domain containing 9	9.42195	9.46752	9.59913	9.80274	9.87949	9.86547	9.72415	9.91759	9.95538	859.349	0.265536	0.0471152	0.6488
4930447M23Rik	108871	-	RIKEN cDNA 4930447M23 gene	2.72846	4.48032	5.31212	0	2.55343	0	2.28152	0	0	8.26772	-0.299084	0.0472396	0.649641
Zfp580	68992	1500015O20Rik|AI838225|Znf580	zinc finger protein 580	5.95648	5.71751	5.00891	5.5083	6.53234	6.46871	6.45767	5.96516	5.84591	63.6048	0.454692	0.0473142	0.650183
Slc4a1	20533	Ae1|CD233|Empb3|l11Jus51	solute carrier family 4 (anion exchanger)_ member 1	3.1762	2.12646	1.05367	5.11329	4.60747	5.73742	3.27639	5.3917	5.92698	25.704	0.4252	0.0474003	0.650881
Clspn	269582	B130025E01|C85083|E130314M08Rik	claspin	7.31626	8.25316	6.65892	6.85137	5.28497	6.91802	5.47399	7.54259	6.14598	125.958	-0.475098	0.0475189	0.651542
Sntb2	20650	Snt2	syntrophin_ basic 2	9.76893	10.0178	9.77948	10.2689	9.99554	10.262	9.98965	10.6067	10.8143	1182.03	0.338869	0.047511	0.651542
Polr1d	20018	1110003G10Rik|AC19|RPA16|Rpo1-3	polymerase (RNA) I polypeptide D	9.97658	10.5563	10.464	10.4438	9.79659	10.0517	10.1564	9.91607	10.2631	1177.38	-0.294885	0.0476349	0.652164
Ttc19	72795	2010204O13Rik|2810460C24Rik|AI505442	tetratricopeptide repeat domain 19	6.82718	7.15372	6.5305	6.41768	7.24773	7.29553	7.85039	7.11155	6.90177	135.844	0.416825	0.0476	0.652164
Gm45923	NA	NA	NA	0	0	3.264	1.49415	3.28785	5.45391	4.1221	2.61418	3.13047	10.1461	0.355121	0.0477411	0.653133
Acacb	100705	AI597064|AW743042|Acc2|Accb	acetyl-Coenzyme A carboxylase beta	5.91863	2.95101	7.11585	6.69571	7.22912	6.88355	8.16865	7.32939	6.33608	122.117	0.473894	0.0478687	0.653134
Ccdc59	52713	2300004H16Rik|D10Ertd718e	coiled-coil domain containing 59	8.93601	9.25344	9.23966	8.92521	9.13957	9.43666	9.29811	9.57022	9.68715	628.093	0.303612	0.0478486	0.653134
Cd200r3	74603	4733401I18Rik|4833409J19Rik|AI505817|BB106877|mCD200RLb	CD200 receptor 3	4.6037	6.52191	5.88493	1.49415	4.42326	3.25797	4.41108	4.03283	0	26.5315	-0.40324	0.0478826	0.653134
Ubl3	24109	AW108023|HCG	ubiquitin-like 3	10.4386	10.3373	10.5851	10.5019	10.9698	10.8424	10.6891	10.4154	10.839	1594.31	0.268982	0.0478511	0.653134
Gsta3	14859	Gst2-3	glutathione S-transferase_ alpha 3	11.795	11.9282	11.7488	11.4919	11.9079	12.0258	12.1919	11.7332	12.3734	3907.2	0.28316	0.0480866	0.655432
Runx1	12394	AML1|CBF-alpha-2|Cbfa2|Pebp2a2|Pebpa2b	runt related transcription factor 1	10.6547	10.652	10.4103	10.542	10.8667	10.8469	10.3244	10.926	11.6727	1807.26	0.354638	0.0482538	0.657227
Alkbh2	231642	9530023G02|AU016977|Abh2|mABH2	alkB_ alkylation repair homolog 2 (E. coli)	5.91863	5.97082	5.52931	6.0923	5.54784	4.88531	5.59419	4.61851	4.22734	44.0622	-0.470917	0.0483831	0.657863
Fam204a	76539	2310065H12Rik|2610015K05Rik|D19Ertd737e	family with sequence similarity 204_ member A	9.06504	9.01768	8.71618	8.96772	9.60418	9.31258	9.12182	8.83904	9.6538	577.879	0.33341	0.0484144	0.657863
Fkbp2	14227	13kDa|FKBP-2|mFKBP13|mFKBP2	FK506 binding protein 2	8.02607	9.27189	9.19534	8.63666	7.93951	8.26438	8.74708	8.49022	8.17555	387.274	-0.397011	0.048443	0.657863
Sftpd	20390	AI573415|SP-D|Sftp4	surfactant associated protein D	6.13211	7.3451	6.96252	6.64422	7.31987	7.58018	7.57892	6.46085	8.09013	150.155	0.445644	0.0483965	0.657863
Mctp1	78771	2810465F10Rik	multiple C2 domains_ transmembrane 1	6.19679	5.33183	6.54719	5.81808	5.45479	5.51525	5.37677	4.94073	5.05037	49.951	-0.464262	0.0485527	0.658385
Six5	20475	Dmahp|MDMAHP|TrexBF	sine oculis-related homeobox 5	8.02161	7.04758	7.37154	7.72015	7.19115	7.22385	7.34193	6.76258	6.07661	154.837	-0.430045	0.0485345	0.658385
Slco3a1	108116	5830414C08Rik|Anr1|MJAM|OATP-D|R75096|Slc21a11	solute carrier organic anion transporter family_ member 3a1	9.6939	9.56905	9.66179	9.4009	9.2077	9.30391	9.43722	9.3157	9.21401	690.281	-0.263628	0.0486195	0.658807
Arl6ip5	65106	5930404D22Rik|AV001879|Aip-5|Gtrap3-18|addiscin	ADP-ribosylation factor-like 6 interacting protein 5	9.5712	10.0924	10.279	9.79243	9.70696	9.52505	9.80734	9.59909	9.32536	873.144	-0.312227	0.0487691	0.65949
Lrrfip1	16978	AU024550|Fliiap1	leucine rich repeat (in FLII) interacting protein 1	11.2341	11.1927	11.2119	10.7842	11.4559	11.4616	11.1739	11.5522	11.3515	2492.42	0.263405	0.0487771	0.65949
Mthfd1l	270685	2410004L15Rik|AI647056|Fthfsdc1	methylenetetrahydrofolate dehydrogenase (NADP+ dependent) 1-like	6.42988	7.1192	6.12622	6.41768	7.31104	6.83626	7.46529	7.17429	6.81923	119.858	0.421351	0.0487443	0.65949
Tph1	21990	Tph	tryptophan hydroxylase 1	4.55519	4.61855	5.31212	3.95753	3.66547	3.25797	3.76034	3.61707	0	15.9351	-0.430186	0.0488147	0.659517
Gpt	76282	1300007J06Rik|2310022B03Rik|ALT|Gpt-1|Gpt1	glutamic pyruvic transaminase_ soluble	7.94837	8.07851	7.54777	7.46221	8.446	7.91773	8.13436	8.25404	8.21912	260.732	0.352652	0.0491394	0.663418
Col14a1	12818	5730412L22Rik|AW108078	collagen_ type XIV_ alpha 1	10.9503	10.3386	10.9949	10.8749	9.87201	10.076	10.4788	11.0636	9.84324	1520.61	-0.375796	0.0493765	0.664675
Flad1	319945	A930017E24Rik|Pp591	RFad1_ flavin adenine dinucleotide synthetase_ homolog (yeast)	4.69609	5.9964	5.98633	5.79466	4.13414	5.32282	5.23603	4.67746	3.83775	37.203	-0.472024	0.0493642	0.664675
Itga11	319480	4732459H24Rik	integrin alpha 11	6.67658	6.41213	6.21247	6.64422	5.51749	4.57554	6.67771	5.5578	3.30238	64.6257	-0.471621	0.0492784	0.664675
Kcnh1	16510	EAG1|Kv10.1|M-eag	potassium voltage-gated channel_ subfamily H (eag-related)_ member 1	9.29661	9.71102	9.12481	9.79686	9.87201	9.88449	9.51352	10.0194	10.0215	844.015	0.317364	0.049311	0.664675
Hip1r	29816	AA410023|mKIAA0655	huntingtin interacting protein 1 related	9.01883	8.88014	8.7598	9.09541	9.348	9.44259	8.91519	9.27334	9.35496	562.809	0.296355	0.0494789	0.664726
Spn	20737	A630014B01Rik|Cd43|Galgp|Ly-48|Ly48	sialophorin	5.01583	6.16381	5.85842	5.56478	4.28593	4.39151	5.16015	4.89178	5.27344	38.3352	-0.47071	0.0494882	0.664726
Sytl3	83672	A430092N21|Slp3|Slp3-a|Slp3-b|mFLJ00307	synaptotagmin-like 3	5.01583	4.24447	4.34798	4.39141	5.35531	4.63201	5.30812	5.58884	6.00373	33.4783	0.471901	0.0494212	0.664726
Zfp770	228491	6430601A21Rik|Znf770	zinc finger protein 770	7.12179	6.68812	7.38088	6.72078	7.50145	7.54384	7.44145	7.46105	7.41405	154.879	0.375974	0.0495741	0.665396
Kcne1l	66240	1500015C14Rik|Kcne5|Mink	potassium voltage-gated channel_ Isk-related family_ member 1-like_ pseudogene	3.70696	3.85458	2.40687	3.45857	2.55343	1.53786	0	0	0	5.17725	-0.310443	0.0496392	0.665785
Clmn	94040	9330188N17Rik|AI428889|AI788815|mKIAA1188	calmin	10.7919	10.2389	10.7145	10.796	10.6283	11.0182	10.661	11.0746	11.7199	1915.17	0.352916	0.0496991	0.666105
Art2a-ps	11871	ARTC2|Art2a|Ly92a|Rt-6|Rt6|Rt6-1	ADP-ribosyltransferase 2a_ pseudogene	4.22391	2.12646	1.05367	2.47053	0	0	0.974876	0	0	3.07072	-0.253495	0.0500438	0.667788
Cma1	17228	MMCP-5|Mcp-5|Mcp5|Mcpt5	chymase 1_ mast cell	8.06557	7.0229	8.6443	7.72635	6.24797	6.52943	7.51943	6.61959	2.70948	161.952	-0.427565	0.0499734	0.667788
Ddx19b	234733	2810457M08Rik|4921519L13Rik|AW260119	DEAD (Asp-Glu-Ala-Asp) box polypeptide 19b	7.10504	7.3451	7.0471	7.31359	8.05498	7.44486	7.49648	7.29215	7.98677	179.303	0.381951	0.0499021	0.667788
Ebag9	55960	AI835379|Rcas1	estrogen receptor-binding fragment-associated gene 9	8.56852	8.50564	8.75262	8.76272	9.08109	9.23722	8.74708	8.6679	9.26167	466.121	0.319597	0.0499324	0.667788
Etnk1	75320	1110061E11Rik|4930555L11Rik|AI195356|AI841245|C80956|D6Ertd3e|EKI1	ethanolamine kinase 1	10.4377	10.0865	10.2047	10.3901	9.84476	10.0722	9.86075	9.76117	10.2748	1113.3	-0.28154	0.0500778	0.667788
Ttll11	74410	4932702F08Rik|4933424A20Rik|AU043211|D2Ertd624e	tubulin tyrosine ligase-like family_ member 11	2.72846	0	1.05367	0	4.35623	3.84051	2.54284	2.8374	3.83775	7.08696	0.345042	0.0500757	0.667788
Upk3bl	69665	2310043J07Rik	uroplakin 3B-like	13.3068	13.1047	12.9985	13.2519	13.5716	13.7518	13.2924	13.3024	13.2864	10329.5	0.259611	0.0500739	0.667788
Cecr2	330409	2610101O16Rik|2810409N01Rik|Gtl4|mKIAA1740	cat eye syndrome chromosome region_ candidate 2	2.72846	3.31864	0	3.8706	4.77081	5.10071	3.53856	5.24351	3.30238	16.0239	0.41348	0.0506206	0.670994
Cspg4	121021	4732461B14Rik|AN2|NG2	chondroitin sulfate proteoglycan 4	7.17894	6.57381	7.27463	7.68873	6.35485	6.2516	6.80773	7.23443	5.87344	119.067	-0.441055	0.050684	0.670994
Fos	14281	D12Rfj1|c-fos|cFos	FBJ osteosarcoma oncogene	8.63129	9.50588	7.62056	9.63979	7.59163	8.43676	6.99409	7.99485	8.74028	384.302	-0.469498	0.0504808	0.670994
Gm10814	100502985	ENSMUSG00000075230	predicted gene 10814	2.89363	1.69791	1.05367	1.49415	3.13627	3.74132	3.85963	3.49127	3.83775	7.64387	0.393029	0.0505339	0.670994
Itgb2	16414	2E6|AI528527|Cd18|LAD|LCAMB|Lfa1|MF17	integrin beta 2	6.44327	6.90627	6.96252	7.08169	7.02846	5.76293	5.70515	5.84173	6.14598	91.481	-0.447161	0.050562	0.670994
Nmi	64685	-	N-myc (and STAT) interactor	8.7626	9.22397	9.14688	8.82184	8.15204	8.4912	8.9007	8.67515	8.73278	444.347	-0.332972	0.0506522	0.670994
Nrgn	64011	0710001B06Rik|AI838505|NG|NG/RC3|Pss1|R75334|RC3	neurogranin	5.75646	5.16135	6.40791	5.53682	4.42326	7.18663	6.70467	6.44397	7.38566	81.9898	0.469377	0.0507178	0.670994
Rapgef4	56508	1300003D15Rik|5730402K07Rik|6330581N18Rik|EPAC 2|Epac-2|Epac2|mKIAA4040	Rap guanine nucleotide exchange factor (GEF) 4	6.40272	6.82293	6.74825	6.64422	5.66326	6.2516	6.40932	6.22434	5.14378	79.8157	-0.441886	0.0505282	0.670994
Slc38a6	625098	AW322671|EG625098	solute carrier family 38_ member 6	7.00926	6.3736	6.84593	7.3542	7.34601	7.84793	7.37587	7.53464	7.12435	151.724	0.40162	0.050555	0.670994
Tet2	214133	Ayu17-449|E130014J05Rik|mKIAA1546	tet methylcytosine dioxygenase 2	9.6911	9.88889	9.75275	9.88544	10.2219	10.0439	9.57873	10.2432	10.6389	1043.93	0.325403	0.0505758	0.670994
Zkscan8	93681	2510038J07Rik|D430019P06Rik|LD5-1|Zfp192	zinc finger with KRAB and SCAN domains 8	7.81051	7.93373	7.87313	7.49163	8.14212	8.44466	7.85039	8.51062	7.98677	261.611	0.352925	0.0505127	0.670994
Dach1	13134	Dac|Dach	dachshund 1 (Drosophila)	8.34778	8.37519	8.01788	8.95721	7.86311	8.08889	7.9939	7.73526	8.33753	300.18	-0.365937	0.0508237	0.671592
Ppme1	72590	1110069N17Rik|2700017M01Rik|PME-1|Pme1	protein phosphatase methylesterase 1	9.73395	9.68569	9.60711	9.84895	9.62391	9.43864	9.48465	9.33871	9.26427	758.884	-0.262181	0.0508849	0.671592
Smagp	207818	-	small cell adhesion glycoprotein	10.4935	10.2241	10.2372	10.4296	11.0221	10.9351	10.0991	10.5497	10.7901	1513.21	0.316306	0.0508541	0.671592
Zfp575	101544	AI326876|Znf575	zinc finger protein 575	4.55519	4.91533	3.79801	3.57312	3.28785	2.93786	3.53856	1.0176	2.70948	12.0125	-0.42017	0.0509085	0.671592
Acot13	66834	0610006O17Rik|Them2	acyl-CoA thioesterase 13	8.63129	8.19357	9.22417	9.29638	9.17889	9.37181	9.74216	9.32034	9.08748	576.549	0.368074	0.0511697	0.672282
Afap1	70292	2600003E23Rik|9630044L16Rik|AI848729|Afap|mKIAA3018	actin filament associated protein 1	9.90217	9.73971	9.79704	10.1447	9.66603	9.75698	9.3944	9.73365	9.31786	851.633	-0.286607	0.0511938	0.672282
Col17a1	12821	BP180|Bpag|Bpag2	collagen_ type XVII_ alpha 1	11.222	11.3418	11.0632	11.4841	11.5046	11.6214	10.9536	12.1484	11.9233	2938.05	0.337647	0.0512156	0.672282
Mgmt	17314	AGT|AI267024|Agat	O-6-methylguanine-DNA methyltransferase	5.39232	5.68641	4.62455	5.86381	6.75684	6.5877	5.59419	6.20443	5.69977	60.6395	0.461454	0.0511464	0.672282
Nrp2	18187	1110048P06Rik|Np-2|Np2|Npn-2|Npn2	neuropilin 2	7.81567	7.45989	7.9815	7.04246	7.85099	7.98432	8.26235	8.36131	7.90242	237.354	0.375745	0.0511824	0.672282
Tspan5	56224	2810455A09Rik|4930505M03Rik|NET-4|Tm4sf9	tetraspanin 5	8.95249	9.06681	8.70507	8.51296	9.12705	9.05301	8.97731	9.61048	9.14791	527.624	0.324362	0.0511443	0.672282
Ythdc1	231386	A730098D12Rik|C80342|mKIAA1966	YTH domain containing 1	11.2866	11.4533	11.2314	11.1847	11.5928	11.7077	11.2667	11.4732	11.7619	2804.28	0.256009	0.0511323	0.672282
Rps11	27207	-	ribosomal protein S11	11.3678	13.1064	13.0315	12.488	11.7791	12.0271	12.4902	12.0205	12.2765	5347.46	-0.390678	0.0512839	0.672701
Pold1	18971	125kDa	polymerase (DNA directed)_ delta 1_ catalytic subunit	7.53215	7.65725	6.79093	7.46221	6.96238	6.35588	6.89224	7.05709	6.99245	138.992	-0.401291	0.0513928	0.673172
Tada2b	231151	AA474455|Gm145	transcriptional adaptor 2B	8.54697	8.67759	8.675	8.56233	9.27955	8.7395	8.90651	8.75942	9.03358	449.713	0.301893	0.0513596	0.673172
Dennd2a	209773	B930096L08Rik|C130031G22|mKIAA1277	DENN/MADD domain containing 2A	6.65373	6.02154	7.20271	6.76965	5.84537	5.685	6.75712	6.01172	4.72727	80.1321	-0.460806	0.0515339	0.673588
Dio2	13371	5DII|AI324267|DIOII	deiodinase_ iodothyronine_ type II	9.49288	9.98946	9.24734	8.95457	9.24291	8.89757	9.22551	9.15646	8.46062	604.034	-0.364116	0.0515093	0.673588
R3hdm1	226412	R3hdm	R3H domain containing 1	9.43038	9.70909	9.80747	9.62824	10.0469	9.9161	9.67047	9.93582	10.1593	907.476	0.27584	0.0514954	0.673588
Dicer1	192119	1110006F08Rik|D12Ertd7e|mKIAA0928	dicer 1_ ribonuclease type III	9.56049	9.73021	9.85517	9.84468	10.0215	9.90897	9.832	10.0518	10.5242	987.482	0.298163	0.0516202	0.673762
Krt19	16669	AI663979|EndoC|K19|Krt-1.19|Krt1-19	keratin 19	12.9922	13.0477	12.5957	12.7604	12.1611	12.6212	12.0141	12.5323	12.9511	6510.45	-0.317215	0.0515997	0.673762
Ndufa9	66108	1010001N11Rik	NADH dehydrogenase (ubiquinone) 1 alpha subcomplex_ 9	9.47506	9.49918	9.50187	9.26264	9.68664	9.76331	10.2747	9.85033	9.30275	805.789	0.321341	0.0516735	0.673982
Me3	109264	1700020C08Rik|B230207H15Rik	malic enzyme 3_ NADP(+)-dependent_ mitochondrial	4.78291	4.40591	5.4248	3.45857	5.93997	5.95225	5.75758	4.7886	5.3924	37.8586	0.467178	0.051742	0.674399
Gbe1	74185	2310045H19Rik|2810426P10Rik|D16Ertd536e	glucan (1_4-alpha-)_ branching enzyme 1	8.72746	7.95998	8.45383	8.42035	8.67642	9.02956	9.39232	8.64592	8.40039	411.031	0.368133	0.0519752	0.676483
Rpl9	20005	-	ribosomal protein L9	11.8209	12.4502	12.4491	12.1257	11.6521	11.5613	12.1199	12.1028	11.9377	4253.14	-0.301339	0.0519476	0.676483
E2f2	242705	E2F-2	E2F transcription factor 2	6.37504	5.62213	6.08108	6.44802	6.54744	7.27794	6.15946	6.7351	7.04182	92.9736	0.434702	0.0522391	0.679439
Dpp4	13482	Cd26|Dpp-4|THAM	dipeptidylpeptidase 4	8.42067	7.07185	8.17113	8.2756	7.58433	7.19602	7.88026	7.75592	6.55592	216.747	-0.426775	0.0523391	0.680262
Rapgef1	107746	4932418O06Rik|C3G|Grf2	Rap guanine nucleotide exchange factor (GEF) 1	9.60733	9.54758	9.87183	9.57596	10.0536	10.2326	10.26	9.77473	9.57214	927.64	0.304647	0.0524186	0.680815
Cdon	57810	CDO|Cd0|Orcam	cell adhesion molecule-related/down-regulated by oncogenes	9.61918	9.35088	9.55028	9.39117	9.30643	9.13834	9.45717	8.82281	8.29743	613.184	-0.350932	0.052518	0.681627
Cebpa	12606	C/ebpalpha|CBF-A|Cebp	CCAAT/enhancer binding protein (C/EBP)_ alpha	9.14506	9.30554	8.9909	8.84197	9.61497	9.38214	9.25773	9.05729	9.82925	629.288	0.321412	0.0526631	0.68249
Pcm1	18536	2600002H09Rik|9430077F19Rik|C030044G17Rik	pericentriolar material 1	11.425	11.3548	11.502	11.5607	11.6363	11.9082	11.355	11.7807	12.0346	3182.28	0.270853	0.05269	0.68249
S1pr5	94226	Edg8|S1P5|lpB4	sphingosine-1-phosphate receptor 5	7.69772	7.94692	7.55605	7.3859	7.95658	8.25092	7.75689	7.95371	8.44236	240.658	0.356214	0.0526954	0.68249
Rapgef3	223864	2310016P22Rik|9330170P05Rik|Epac|Epac1	Rap guanine nucleotide exchange factor (GEF) 3	6.65373	5.80698	6.40791	6.38669	6.11237	7.14842	7.33332	6.96544	6.97984	104.419	0.428929	0.0527733	0.683021
Tll1	21892	Tll|Tll-1	tolloid-like	5.0858	5.24911	5.85842	5.5083	4.82139	4.63201	4.7585	2.8374	0	28.3122	-0.433643	0.0529404	0.684703
Nanp	67311	1600031M04Rik|Hdhd4	N-acetylneuraminic acid phosphatase	5.27741	4.86066	5.00891	5.22264	5.32057	6.46871	5.59419	6.35648	5.31419	47.4377	0.460169	0.0530579	0.685743
Preb	50907	C85705	prolactin regulatory element binding	8.31173	8.70888	8.73815	8.25429	7.95658	8.54366	8.31579	7.58939	7.50488	308.221	-0.379599	0.0531736	0.686758
Mafb	16658	Kreisler|Krml|Krml1|kr	v-maf musculoaponeurotic fibrosarcoma oncogene family_ protein B (avian)	9.72164	9.83673	9.44733	9.99353	8.95084	9.33826	9.40676	9.64042	9.60125	762.556	-0.310941	0.0532717	0.687544
Wwc2	52357	5330431C14Rik|AU022508|C85457|D8Ertd594e	WW_ C2 and coiled-coil domain containing 2	10.6183	10.5903	10.7099	10.4229	10.653	10.677	10.62	11.3053	11.2864	1777.97	0.309604	0.0533483	0.688051
Dhrs13	70451	2610209N15Rik	dehydrogenase/reductase (SDR family) member 13	5.15254	6.27252	6.31349	6.11138	5.00764	4.83808	5.56507	4.49285	5.78922	48.7197	-0.460939	0.0535996	0.688888
Fbln7	70370	1600015H20Rik|AI464334|TM14	fibulin 7	6.53368	6.89271	7.5967	6.76965	5.09246	4.93104	6.71796	6.07886	6.99245	96.664	-0.460957	0.0534936	0.688888
Pcsk2	18549	6330411F23Rik|AI839700|Nec-2|Nec2|PC2|Phpp-2|SPC2	proprotein convertase subtilisin/kexin type 2	2.72846	0	4.09905	3.45857	0	0	0	0	0	3.52866	-0.232628	0.0535702	0.688888
Pde9a	18585	PDE9A1	phosphodiesterase 9A	7.01823	5.9964	6.64348	5.72203	7.30217	7.07902	7.26251	7.1222	6.43178	112.161	0.433037	0.0534727	0.688888
Rinl	320435	5830482F20Rik|9930116N10Rik	Ras and Rab interactor-like	5.11956	5.51999	5.49531	6.05336	5.17257	4.68635	4.1221	4.49285	0	31.768	-0.442375	0.0535458	0.688888
1810026B05Rik	69170	-	RIKEN cDNA 1810026B05 gene	8.94074	8.96033	8.82627	8.93328	8.76307	8.75547	8.54563	8.51467	8.37171	428.951	-0.284884	0.0536589	0.68917
Bcl2l11	12125	1500006F24Rik|Bim|Bod|bcl2-L-11	BCL2-like 11 (apoptosis facilitator)	9.47669	8.86633	9.14414	9.26903	9.63808	9.76647	9.31133	9.11707	10.0276	695.009	0.338102	0.0538094	0.690623
Ggnbp2	217039	AI451896|C75939|D330017P12Rik|DIF-3|Zfp403	gametogenetin binding protein 2	11.5054	11.889	11.8917	11.3419	11.7508	11.8026	11.832	12.1945	12.4315	3773.53	0.306914	0.0538781	0.691025
Ppl	19041	AW553870	periplakin	12.1515	12.6706	12.3512	12.1107	12.674	12.7764	12.2278	12.8274	12.7008	5886.81	0.284294	0.053929	0.691197
Aak1	269774	5530400K14Rik|9630042K20|AU067724|AU067726|BC028270|C79663|D6Ertd245e|R75501|mKIAA1048	AP2 associated kinase 1	10.5386	10.5303	10.4519	10.5073	10.6781	10.7044	10.6209	10.8114	10.9254	1604.1	0.228608	0.0541617	0.692064
Bdh2	69772	1810026B04Rik|Dhrs6	3-hydroxybutyrate dehydrogenase_ type 2	6.5211	6.29331	7.18148	6.95008	4.91752	5.88414	6.59368	6.51033	3.45596	79.7861	-0.462314	0.0542652	0.692064
Cavin3	NA	NA	NA	10.7527	10.8448	10.6396	10.4248	10.2975	10.185	10.5087	10.6561	9.55099	1418.76	-0.329865	0.0541095	0.692064
D3Ertd254e	241944	-	DNA segment_ Chr 3_ ERATO Doi 254_ expressed	7.69212	7.46906	7.127	7.60369	7.59163	7.80559	7.80751	7.93571	8.47866	216.831	0.372325	0.0541668	0.692064
Ghr	14600	GHBP|GHR/BP	growth hormone receptor	8.71647	8.10227	8.78816	8.67885	8.81079	8.7869	9.11179	8.7898	9.36953	454.046	0.335233	0.0542645	0.692064
Pten	19211	2310035O07Rik|A130070J02Rik|AI463227|B430203M17Rik|MMAC1|TEP1	phosphatase and tensin homolog	9.93572	9.94252	9.8932	10.2763	10.3641	10.1672	9.91514	10.5896	10.6785	1195.4	0.305157	0.0542116	0.692064
Smim10l1	381820	2700089E24Rik|AI662692	small integral membrane protein 10 like 1	10.239	9.96376	10.269	10.0403	10.363	10.3211	10.2701	10.5238	10.5199	1250.73	0.248325	0.054077	0.692064
Zbtb7c	207259	B230208J24Rik|Kr-pok|Zbtb36	zinc finger and BTB domain containing 7C	7.56926	7.74288	7.17075	7.69507	8.04968	8.05831	7.62904	7.68587	8.56562	228.969	0.376961	0.0542964	0.692064
Lrrc46	69297	1700006D24Rik	leucine rich repeat containing 46	0.851139	5.80698	4.34798	3.33413	2.29167	3.39482	1.96215	2.61418	3.13047	12.6033	-0.376782	0.0543917	0.692199
Maml2	270118	5930431H10|BC032967	mastermind like 2 (Drosophila)	9.16136	8.98291	9.03002	9.12152	9.08368	9.34038	9.28701	9.41864	9.91123	623.567	0.31228	0.0544194	0.692199
Paqr4	76498	1500004C10Rik	progestin and adipoQ receptor family member IV	8.41728	8.82052	8.68635	7.9389	8.92505	9.00571	9.10927	8.90219	8.53578	427.142	0.341347	0.0544048	0.692199
Pgap1	241062	5033403E17Rik|9030223K07Rik|A530084K22|D230012E17Rik|oto	post-GPI attachment to proteins 1	10.2021	10.4481	10.0711	10.2115	10.4659	10.6223	10.2032	10.5268	10.8572	1369.68	0.279478	0.0544769	0.692453
Syngr1	20972	R75468|Syngr1b|p29	synaptogyrin 1	6.6652	6.02154	6.73374	7.31359	7.39693	7.89484	7.83827	6.88018	6.58951	141.384	0.435872	0.0546302	0.693924
Inpp5j	170835	Pib5pa|Pipp	inositol polyphosphate 5-phosphatase J	2.07577	2.45644	3.90549	4.77327	2.29167	0	2.54284	0	0	6.30662	-0.303752	0.0547143	0.694037
Jmjd6	107817	5730436I23Rik|D11Ertd195e|PSR|PtdSerR|Ptdsr|mKIAA0585	jumonji domain containing 6	8.48358	8.73191	8.50599	8.27136	8.35451	8.10892	8.26688	8.09555	7.70968	315.657	-0.327159	0.0546857	0.694037
Ampd2	109674	1200014F01Rik|AI552571|Ampd-2	adenosine monophosphate deaminase 2	8.28223	7.95346	7.77734	7.64356	7.30217	7.74926	7.78242	7.23443	7.21322	206.85	-0.367406	0.0548618	0.69543
Cdca5	67849	2610036L13Rik|AL024086|AW536684|C85404	cell division cycle associated 5	4.8648	5.41006	4.80194	4.39141	3.28785	3.25797	4.0398	4.61851	3.59476	20.4406	-0.453118	0.0550154	0.695847
Ndufb9	66218	1190008J14Rik	NADH dehydrogenase (ubiquinone) 1 beta subcomplex_ 9	10.4887	10.6368	11.1326	11.0753	11.0765	11.2205	11.8212	11.3186	10.6687	2196.59	0.342641	0.0549917	0.695847
Nr2f1	13865	COUP-TF1|COUP-TFI|COUPTFA|EAR3|Erbal3|SVP44|Tcfcoup1	nuclear receptor subfamily 2_ group F_ member 1	8.58069	8.08448	8.51026	8.666	7.50145	7.98973	7.97741	8.64961	6.81923	290.894	-0.412454	0.0551148	0.695847
Poglut1	224143	9630046K23Rik|Clp46|Ktelc1|Rumi	protein O-glucosyltransferase 1	8.48682	8.41842	8.20308	8.21514	8.18138	7.71045	8.18788	7.67144	7.91572	280.048	-0.329272	0.0551089	0.695847
Prpf40a	56194	2810012K09Rik|FBP11|Fnbp11|Fnbp3	PRP40 pre-mRNA processing factor 40 homolog A (yeast)	11.3948	11.8119	11.6117	11.4996	11.8667	11.7735	11.4134	12.1195	12.3377	3543.59	0.304573	0.0551584	0.695847
Pwwp2a	70802	4631424J17Rik|AI891583|AU024105|D930040F23Rik	PWWP domain containing 2A	10.3427	10.4388	10.1025	10.2952	10.5629	10.6021	10.1355	10.6967	11.0972	1452.87	0.306818	0.0551414	0.695847
Sema3d	108151	4631426B19Rik	sema domain_ immunoglobulin domain (Ig)_ short basic domain_ secreted_ (semaphorin) 3D	8.83803	8.66966	8.8331	9.12622	9.05226	9.28643	8.97177	9.42725	9.25906	536.591	0.293948	0.0550786	0.695847
Rell1	100532	AA536743	RELT-like 1	11.1891	11.5851	11.2621	11.0037	11.6194	11.6021	11.0546	11.7722	11.947	2859.49	0.307692	0.0551984	0.695877
Aspscr1	68938	1190006K01Rik|ASPC|ASPCR1|ASPL|ASPS|RCC17|TUG	alveolar soft part sarcoma chromosome region_ candidate 1 (human)	5.97504	6.39299	6.59614	6.59084	6.3024	4.57554	5.95011	5.64899	5.31419	65.0708	-0.45079	0.0554797	0.696097
C330027C09Rik	224171	AA408511|AU018569|Cip2a|Kiaa1524	RIKEN cDNA C330027C09 gene	6.13211	6.60741	6.46173	6.40227	6.98474	7.16765	6.01617	7.63472	6.92826	109.671	0.428912	0.0553959	0.696097
Cpq	54381	1190003P12Rik|2610034C17Rik|Hls2|Lal-1|Pgcp	carboxypeptidase Q	9.73259	9.20214	9.27516	9.34153	8.96778	8.95404	9.29368	9.17959	8.91273	598.349	-0.296068	0.0553126	0.696097
Mrps21	66292	1810031B19Rik	mitochondrial ribosomal protein S21	7.90548	9.0208	9.05941	8.18843	8.00662	8.20046	8.75032	7.3835	7.02963	317.227	-0.429271	0.0554362	0.696097
Mucl2	NA	NA	NA	3.29912	5.68641	6.03449	5.38826	0	0	0	3.35346	0	19.3324	-0.249346	0.0554746	0.696097
Rac3	170758	Rac1B	RAS-related C3 botulinum substrate 3	7.48761	7.59999	7.77025	7.3859	7.85706	7.83596	7.97741	7.74907	8.41451	224.305	0.348292	0.0553724	0.696097
Serpina3g	20715	2A2|AI119734|Spi2-1|Spi2/eb.1|Spi2A|spi2	serine (or cysteine) peptidase inhibitor_ clade A_ member 3G	5.7129	7.72768	5.71805	5.61912	5.98504	5.14019	5.44231	6.03445	5.14378	66.6878	-0.460194	0.0554289	0.696097
Ces2e	234673	9030624L02Rik|Ces5	carboxylesterase 2E	7.25684	7.30471	7.11585	6.68301	6.53234	6.73677	6.83239	6.52646	6.35573	114.528	-0.388468	0.0556699	0.698008
Cst6	73720	1110017E11Rik|N28197|ichq	cystatin E/M	5.64499	5.48427	6.03449	6.0923	6.69036	6.42143	6.21676	4.61851	11.5586	391.539	0.302703	0.0557116	0.698059
Ctgf	14219	Ccn2|Fisp12|Hcs24|fisp-12	connective tissue growth factor	9.99375	9.67385	10.0508	9.87849	10.455	10.3974	11.1919	10.0807	9.31284	1182.23	0.387982	0.0558793	0.69911
Icam1	15894	CD54|Icam-1|Ly-47|MALA-2	intercellular adhesion molecule 1	7.73086	8.78426	7.85314	7.72635	7.38016	7.46054	8.05802	7.64214	6.96712	224.602	-0.405954	0.0559721	0.69911
Ppp1r9b	217124	SPL|Spn	protein phosphatase 1_ regulatory subunit 9B	8.77589	8.59627	8.81598	9.03422	8.06551	8.39657	8.28932	8.71438	8.65162	392.363	-0.32047	0.0558547	0.69911
Runx1t1	12395	Cbfa2t1h|ETO|MTG8	runt-related transcription factor 1; translocated to_ 1 (cyclin D-related)	9.0672	8.46039	9.01209	8.87863	8.20061	8.38018	8.55677	8.84548	8.38612	407.239	-0.327218	0.0559848	0.69911
Tiam1	21844	AI847750|D16Ium10|D16Ium10e	T cell lymphoma invasion and metastasis 1	10.3814	10.539	10.1291	10.0378	10.4993	10.6179	10.5557	10.6067	10.5318	1394.19	0.254491	0.0559371	0.69911
Eif4g1	208643	E030015G23Rik|eIF-4-gamma 1|eIF-4G 1|eIF-4G1|eIF4GI	eukaryotic translation initiation factor 4_ gamma 1	12.9233	13.2352	12.927	12.8794	13.088	13.1734	13.0043	13.5768	13.5831	9264.04	0.276758	0.0562869	0.702407
Angel2	52477	2610307I21Rik|5730410O10Rik|AI845692|D1Ertd396e|D1Ertd654e	angel homolog 2 (Drosophila)	8.75456	9.05772	9.071	9.07853	9.3694	9.21197	9.06314	9.35235	9.50772	578.358	0.280354	0.0564409	0.702904
Ccar1	67500	2610511G16Rik|9430036H15Rik|Carp1	cell division cycle and apoptosis regulator 1	10.4022	10.9393	10.9469	10.456	11.1648	10.8844	10.7775	10.9222	11.4353	1926.41	0.304356	0.0564292	0.702904
Sesn3	75747	5630400E15Rik|BC003348|SEST3	sestrin 3	8.68017	8.47411	8.6443	8.97815	7.95092	8.5764	7.86838	8.48197	8.47417	359.692	-0.340584	0.0563778	0.702904
Ajuba	16475	Jub	ajuba LIM protein	8.63713	9.35088	9.11365	8.93596	9.65387	9.54172	9.58781	9.04615	9.12804	610.491	0.325803	0.0566105	0.70381
Htra1	56213	AI429470|HTRA|L56|Prss11|RSPP11	HtrA serine peptidase 1	8.96182	8.7281	8.82627	8.95457	7.67651	7.74926	8.2714	9.12768	8.48314	389.962	-0.38967	0.056605	0.70381
Itgal	16408	(p180)|Cd11a|LFA-1|LFA-1A|Ly-15|Ly-21	integrin alpha L	5.36444	5.89122	5.18989	5.38826	5.00764	4.97537	4.41108	3.61707	4.66561	32.4983	-0.457837	0.056628	0.70381
4732471J01Rik	654804	-	RIKEN cDNA 4732471J01 gene	2.32758	0	3.41714	0	3.66547	2.26522	4.27381	5.73476	2.93528	11.827	0.344181	0.0571687	0.703899
Atp5e	67126	2410043G19Rik|ATPE|AV000645	ATP synthase_ H+ transporting_ mitochondrial F1 complex_ epsilon subunit	11.979	12.1204	11.8132	11.796	12.2596	12.4611	12.3483	12.3102	11.7218	4427.51	0.27695	0.0569256	0.703899
Btg2	12227	AA959598|APRO1|Pc3|TIS21	B cell translocation gene 2_ anti-proliferative	9.20525	9.6659	8.51875	9.39702	8.45404	8.91759	8.26688	8.8991	9.20049	515.843	-0.371656	0.0570815	0.703899
Cntrob	216846	9830165K03Rik|Lip8	centrobin_ centrosomal BRCA2 interacting protein	7.52587	6.95927	6.80488	6.89608	6.54744	6.97371	6.19791	6.63454	5.35383	107.059	-0.431188	0.0570742	0.703899
Ehd2	259300	BC027084|C130052H20Rik	EH-domain containing 2	8.61363	9.16314	9.22935	8.68841	8.3588	8.75547	8.68752	8.71086	8.11917	426.509	-0.33703	0.0567488	0.703899
Esrp2	77411	9530027K23Rik|Rbm35b	epithelial splicing regulatory protein 2	5.95648	6.07054	5.71805	5.74665	3.87153	5.81264	5.08006	4.61851	5.1883	43.5923	-0.456148	0.0569714	0.703899
Fgf23	64654	-	fibroblast growth factor 23	0.851139	6.87902	3.79801	3.67924	0	0	0	0	0	15.8031	-0.225403	0.0571499	0.703899
Fmn1	14260	Fmn|ld	formin 1	8.1659	8.26899	8.4043	8.0568	8.30649	8.43279	8.52687	8.52675	9.27979	357.015	0.352184	0.0571138	0.703899
Gin1	252876	4930429M06Rik|8430411H10Rik|Gin-1|Zh2c2	gypsy retrotransposon integrase 1	6.08163	6.52191	6.47923	6.60437	6.79531	7.15807	6.82011	6.55817	7.38566	107.276	0.401595	0.057113	0.703899
Opa3	403187	D630048P19Rik|Gm1425|Gm472	optic atrophy 3	8.06557	8.39937	8.81598	8.36577	8.51293	8.54733	8.98283	9.18975	8.87236	408.342	0.341043	0.0569976	0.703899
Pias2	17344	6330408K17Rik|AI462206|ARIP3|AU018068|Dib|Miz1|PIASxalpha|PIASxb|PIASxbeta|SIZ2	protein inhibitor of activated STAT 2	7.7199	7.61658	7.42671	8.00161	8.21013	8.27771	8.01559	8.20479	7.77683	245.115	0.337166	0.0568428	0.703899
Plbd2	71772	1300012G16Rik|AU019810|P76	phospholipase B domain containing 2	8.98718	8.56241	8.70878	9.06392	9.09401	9.2508	9.2371	9.26375	8.98708	523.489	0.288534	0.0570923	0.703899
Sec13	110379	1110003H02Rik|Sec13l1|Sec13r	SEC13 homolog (S. cerevisiae)	8.78643	9.51476	9.55442	9.37941	9.05226	8.6938	9.18541	9.13032	8.47417	558.357	-0.339342	0.0568057	0.703899
Thap1	73754	4833431A01Rik|AW490810	THAP domain containing_ apoptosis associated protein 1	7.05358	7.1308	7.19213	6.96064	6.35485	6.46871	7.06862	6.01172	6.63847	111.509	-0.400704	0.0567549	0.703899
Pcf11	74737	2500001H09Rik|5730417B17Rik|C77803	cleavage and polyadenylation factor subunit homolog (S. cerevisiae)	9.87526	10.0715	9.97104	9.91696	10.1897	10.2015	9.886	10.3524	10.6716	1134.06	0.286894	0.0572252	0.704125
Foxq1	15220	HFH-1|Hfh1|Hfh1l|sa	forkhead box Q1	12.0372	12.0458	11.8102	11.8008	12.1755	12.1794	11.9298	12.2343	12.3713	4318.12	0.237865	0.0572753	0.704273
Hexim2	71059	4933402L21Rik	hexamethylene bis-acetamide inducible 2	3.04182	2.72482	3.09265	0	4.42326	3.74132	3.65371	4.55705	4.04565	11.4273	0.398849	0.0573671	0.704933
Itga5	16402	Cd49e|Fnra|VLA5	integrin alpha 5 (fibronectin receptor alpha)	6.45654	5.91825	5.59501	6.13022	5.6067	4.83808	5.59419	5.61923	3.83775	49.6411	-0.454505	0.0576243	0.706973
Med19	381379	2410018M14Rik|3110040A13Rik|LCMR1	mediator complex subunit 19	9.39291	9.37789	9.51041	9.16556	9.58051	9.71511	9.31133	10.0364	9.75533	754.226	0.293497	0.057648	0.706973
Sorcs2	81840	N28137|mKIAA1329	sortilin-related VPS10 domain containing receptor 2	2.89363	4.74467	2.40687	2.8796	5.00764	3.74132	5.65074	4.61851	4.46305	20.034	0.428697	0.0576084	0.706973
Atxn7	246103	A430107N12Rik|AI627028|Sca7|ataxin-7	ataxin 7	10.0905	10.3171	10.3639	10.4324	10.2347	10.6829	10.419	10.7423	10.9506	1440.75	0.285662	0.0578366	0.708648
Cidec	14311	CIDE-3|Fsp27	cell death-inducing DFFA-like effector c	3.1762	0	4.85653	2.21225	2.96687	5.65806	4.90517	5.3195	5.1883	22.1462	0.397866	0.0578613	0.708648
Bclaf1	72567	2610102K23Rik|2700025J07Rik|2810454G14Rik|5730534O06Rik|AI450190|AW556225|Btf|mKIAA0164	BCL2-associated transcription factor 1	11.6089	11.824	11.7095	11.49	11.7141	11.9704	11.734	12.0441	12.1667	3618.32	0.250794	0.057953	0.708831
F830016B08Rik	240328	Ifgga4	RIKEN cDNA F830016B08 gene	4.94229	5.48427	6.10383	5.41922	4.28593	4.93104	4.80907	3.61707	5.14378	33.7495	-0.455522	0.0579369	0.708831
Cnot10	78893	2600001P13Rik	CCR4-NOT transcription complex_ subunit 10	7.93895	8.17689	8.31453	7.65661	7.5989	7.55118	7.78874	7.67144	7.59859	227.351	-0.334452	0.0582609	0.70894
Cog3	338337	E430004N23	component of oligomeric golgi complex 3	8.12494	8.30014	8.27499	8.43557	8.11196	8.16741	7.63606	7.74907	7.81283	271.6	-0.322509	0.058269	0.70894
Fkbp14	231997	BC029109|FKBP-14|FKBP22	FK506 binding protein 14	6.31804	6.83715	6.84593	6.74542	4.42326	5.38985	6.59368	6.5424	5.6369	78.9317	-0.450724	0.0582134	0.70894
Fzd10	93897	Fz-10	frizzled homolog 10 (Drosophila)	8.13735	8.41842	8.02981	8.58981	8.2243	7.67729	8.03696	7.86773	7.61499	273.038	-0.340957	0.0580056	0.70894
Mknk2	17347	2010016G11Rik|Gprk7|Mnk2	MAP kinase-interacting serine/threonine kinase 2	11.4191	10.9302	11.0581	11.3584	11.6569	11.4757	11.3363	11.4628	11.465	2638.93	0.253483	0.0580444	0.70894
Rhoh	74734	5830400A04Rik|AU019774|Arhh	ras homolog gene family_ member H	4.55519	0	3.41714	4.99497	2.55343	3.10678	0.974876	0	1.07599	8.62659	-0.31654	0.0582146	0.70894
Supt3	109115	2310066G22Rik|AI315192|SPT3|SPT3L|Supt3h	suppressor of Ty 3	6.99114	7.09572	7.13806	6.8739	6.8079	5.83687	6.34224	6.12194	6.92826	106.101	-0.40931	0.0582652	0.70894
Tbc1d15	66687	4432405K22Rik|AU022358|AU023730|AW557774|Ly6dl|Rab7-GAP	TBC1 domain family_ member 15	9.50889	9.38518	9.29507	9.50738	9.99829	9.86842	9.34599	9.601	9.83626	782.58	0.285397	0.0580915	0.70894
Exph5	320051	AC079869.22gm5|B130009M24Rik|E030050P12|Kiaa0624|Slac2b|slac2-b	exophilin 5	10.7297	10.3018	10.4651	10.7055	10.8787	11.0626	10.2825	10.995	11.1898	1742.09	0.306063	0.0583403	0.709339
Arap2	212285	Centd1|Gm148|mKIAA0580	ArfGAP with RhoGAP domain_ ankyrin repeat and PH domain 2	11.5694	11.7213	11.5222	11.4133	11.8543	11.8398	11.3107	11.9482	12.4167	3489.16	0.308418	0.0584238	0.70968
Sfpq	71514	1110004P21Rik|2810416M14Rik|5730453G22Rik|9030402K04Rik|AU021830|D4Ertd314e|Gm12940|OTTMUSG00000009329|PSF|REP1	splicing factor proline/glutamine rich (polypyrimidine tract binding protein associated)	11.5751	11.88	11.8363	11.5446	12.2277	12.0291	11.9183	11.8217	11.885	3744.81	0.245885	0.0584451	0.70968
Gabrq	57249	-	gamma-aminobutyric acid (GABA) A receptor_ subunit theta	3.04182	2.95101	1.65609	4.03952	0.981165	0	0	0	2.11254	3.98475	-0.276706	0.0585046	0.709935
Tnks1bp1	228140	Tab182|mKIAA1741	tankyrase 1 binding protein 1	9.72438	9.52578	9.52312	9.54822	9.81387	10.0671	9.51162	9.90532	10.0684	865.991	0.273529	0.0585898	0.710503
Kif1a	16560	ATSV|C630002N23Rik|Gm1626|Kns1	kinesin family member 1A	5.85994	0	4.7452	4.86608	5.38924	5.788	7.14933	5.67815	5.84591	50.4338	0.432476	0.0586916	0.71127
Crat	12908	AW107812|CARAT	carnitine acetyltransferase	7.50048	6.76456	8.07655	7.61041	7.89887	8.09894	8.57879	7.44418	8.2562	235.697	0.400318	0.058779	0.711862
Bend3	331623	mKIAA1553	BEN domain containing 3	4.82443	5.51999	4.49288	4.26077	5.89345	5.54496	5.23603	5.35605	6.14598	40.2774	0.45226	0.058903	0.711963
Rnf170	77733	6720407G21Rik|AI481227	ring finger protein 170	8.37249	8.26373	8.38586	8.49491	8.70364	8.56557	8.66711	9.00646	8.56984	380.179	0.291896	0.0588855	0.711963
Zfp800	627049	AA407452|Znf800	zinc finger protein 800	10.1043	10.1261	10.0047	10.5296	10.3426	10.4996	9.98416	10.8367	11.1175	1391.6	0.336682	0.0588506	0.711963
Sp100	20684	A430075G10Rik	nuclear antigen Sp100	9.55895	9.11432	9.30737	10.0503	9.16182	9.21428	9.11681	8.83581	9.41942	650.775	-0.330345	0.0589441	0.711994
Rbm26	74213	1700009P03Rik|AI447318|C230097K14Rik|C86225|MLZ-393|Pro1777|Se70-2	RNA binding motif protein 26	10.7661	10.7679	10.8867	11.024	11.0745	11.1785	10.6584	11.2912	11.6795	2147.62	0.303783	0.0590195	0.712439
Exosc10	50912	PM-Scl|PM/Scl-100|Pmscl2|RRP6|p2|p3|p4	exosome component 10	8.18595	8.5752	8.30964	8.75667	8.06025	8.12868	8.15893	8.17442	8.06646	311.448	-0.308676	0.0590876	0.712795
N4bp2	333789	B3bp|E430014I16|Gm1791|Gm868	NEDD4 binding protein 2	7.7199	7.95998	7.90586	7.86773	8.23367	8.20977	7.9153	8.14339	8.67136	272.572	0.330073	0.0591432	0.713
Prkar2a	19087	1110061A24Rik|AI317181|AI836829|RII(alpha)	protein kinase_ cAMP dependent regulatory_ type II alpha	9.69949	9.954	9.79004	9.68666	9.75491	9.92319	9.9352	10.4133	10.4823	1014.65	0.301407	0.05919	0.713098
4930558J18Rik	75323	-	RIKEN cDNA 4930558J18 gene	2.89363	2.95101	4.09905	3.95753	2.96687	5.76293	2.95574	5.20395	5.57117	21.4576	0.417002	0.0595776	0.713431
Chil5	229687	Bclp|Bclp1|Bclp2|Chi3l7	chitinase-like 5	2.72846	5.33183	4.49288	2.47053	2.77491	3.25797	2.76401	0	0	10.1294	-0.338315	0.0596367	0.713431
Ndufv1	17995	CI-51kD	NADH dehydrogenase (ubiquinone) flavoprotein 1	10.7042	10.2389	10.5389	10.9046	10.8271	11.0956	11.2936	10.8702	10.5983	1801.09	0.297773	0.059457	0.713431
Pi15	94227	P24TI|P25TI|PI-15|SugarCrisp	peptidase inhibitor 15	7.64655	6.73447	7.50569	7.637	6.63488	6.68433	7.29835	7.09001	6.67021	141.817	-0.394869	0.0595406	0.713431
Pxmp4	59038	3010018P03Rik|Pmp24	peroxisomal membrane protein 4	5.87977	5.97082	6.352	5.9298	6.28449	6.23347	5.99448	6.91734	7.67098	88.5403	0.440688	0.0594685	0.713431
Rnaseh2b	67153	1110019N06Rik|2610207P08Rik|Dleu8	ribonuclease H2_ subunit B	7.17091	7.1308	6.93741	7.02243	7.80774	7.37213	7.74396	7.28269	7.24519	159.925	0.358279	0.059476	0.713431
Slc38a7	234595	D430050E18	solute carrier family 38_ member 7	7.08809	6.16381	7.14904	6.65727	6.42195	6.17765	6.25374	5.84173	6.41314	90.9586	-0.4139	0.059344	0.713431
Slc7a1	11987	4831426K01Rik|AI447493|Atrc-1|Atrc1|Cat1|Rec-1|Rev-1|mCAT-1	solute carrier family 7 (cationic amino acid transporter_ y+ system)_ member 1	9.96038	10.1759	10.1401	9.97932	10.3736	10.22	10.1806	10.4024	10.4066	1185.85	0.23495	0.0596378	0.713431
Thap6	381650	4930534K21Rik|AI448650	THAP domain containing 6	5.91863	6.14106	6.37088	6.57717	5.6067	4.51676	5.23603	6.07886	5.84591	59.4144	-0.443214	0.0596425	0.713431
Ubr7	66622	5730410I19Rik|AA589405|AW557761	ubiquitin protein ligase E3 component n-recognin 7 (putative)	7.66381	7.81654	7.33356	7.6304	8.06025	7.73644	7.71773	8.33866	8.24042	232.832	0.345802	0.0594207	0.713431
Upk3a	22270	1110017C07Rik|UP3a|UPIII|Upk3	uroplakin 3A	4.09411	2.45644	4.09905	4.03952	5.38924	5.21604	4.19995	4.35519	4.9505	21.7771	0.4441	0.0595059	0.713431
Mettl3	56335	2310024F18Rik|M6A|Spo8	methyltransferase like 3	6.61875	7.43204	7.50569	6.44802	6.22937	6.6299	6.75712	6.664	5.66868	107.279	-0.426045	0.0597257	0.713964
Adcy1	432530	AC1|D11Bwg1392e|I-AC|brl|mKIAA4070	adenylate cyclase 1	6.72124	6.53942	6.47923	6.88503	5.6067	6.0173	6.70467	5.96516	4.22734	77.3276	-0.44669	0.0598599	0.715105
Fam199x	245622	-	family with sequence similarity 199_ X-linked	8.59275	9.21854	8.98478	8.82184	8.79505	9.24629	9.27132	9.42725	9.64584	565.665	0.324207	0.059951	0.715417
Hexa	15211	Hex-1	hexosaminidase A	9.86036	9.29527	9.44288	9.21932	9.13207	9.08118	9.44723	8.8991	8.9965	625.535	-0.307097	0.0599921	0.715417
Rsbn1l	242860	8430412F05Rik|AI447441|C330002G24Rik	round spermatid basic protein 1-like	9.68829	9.5389	9.70706	9.94914	10.0079	10.0374	9.73236	10.0079	10.3305	959.173	0.27514	0.0600022	0.715417
2310003N18Rik	71873	-	RIKEN cDNA 2310003N18 gene	0	4.24447	0	1.89742	5.69073	4.88531	3.41342	4.42566	3.30238	15.433	0.352008	0.0601242	0.715991
Agtr2	11609	AI316812|AW107640	angiotensin II receptor_ type 2	2.5419	3.31864	2.07977	2.47053	0	0	0.974876	0	0	2.50401	-0.239059	0.060319	0.715991
Cox4i1	12857	AL024441|COX|COX IV-1|COXIV|Cox4|Cox4a|IV-1	cytochrome c oxidase subunit IV isoform 1	11.3399	11.2929	11.4211	11.4941	11.7528	11.8022	11.7286	11.4422	11.4473	2967.77	0.235496	0.0602277	0.715991
Dusp10	63953	2610306G15Rik|AI158871|MKP-5|MKP5	dual specificity phosphatase 10	6.5211	6.20828	6.54719	7.72015	7.38016	7.65703	7.20703	7.68587	7.37606	149.93	0.415062	0.0602993	0.715991
Fanci	208836	-	Fanconi anemia_ complementation group I	4.65063	4.40591	4.80194	2.68951	3.13627	3.39482	3.12495	1.0176	3.13047	12.2754	-0.400647	0.0602851	0.715991
Fxyd5	18301	EF-8|Oit2|RIC	FXYD domain-containing ion transport regulator 5	6.76455	7.43204	7.0471	7.4989	6.51708	6.1965	6.79525	6.44397	7.18053	121.518	-0.402427	0.0603217	0.715991
Iah1	67732	1500019E20Rik|4833421E05Rik	isoamyl acetate-hydrolyzing esterase 1 homolog (S. cerevisiae)	8.5251	8.48319	8.57273	8.45064	8.7663	8.60137	8.76641	8.81299	9.18683	415.521	0.292296	0.0602864	0.715991
Acsf3	257633	BB101783	acyl-CoA synthetase family member 3	5.7129	5.62213	5.68826	5.11329	4.91752	4.4555	5.37677	4.49285	3.30238	33.8859	-0.450619	0.0606348	0.716555
Ano5	233246	9330162L24|Gdd1|Tmem16e	anoctamin 5	6.16481	3.73809	5.10224	5.77086	5.79564	6.32195	7.14933	6.60448	5.27344	64.2814	0.450725	0.06058	0.716555
Ces2g	72361	2210023G05Rik|Ces2l	carboxylesterase 2G	10.2834	10.3913	10.2989	10.3764	10.1295	10.3039	10.0902	9.97159	9.69874	1164.29	-0.25958	0.0606796	0.716555
Ing5	66262	1700001C14Rik|1700027H23Rik|1810018M11Rik|AI225768	inhibitor of growth family_ member 5	9.05199	8.9797	9.09674	8.92521	8.39682	8.26884	8.56782	8.97743	8.91935	452.605	-0.312492	0.0606616	0.716555
Sprr2a3	100042514	-	small proline-rich protein 2A3	2.5419	9.00513	3.264	3.04753	2.29167	0.964821	0	0	0	59.8189	-0.223236	0.0605189	0.716555
Vsnl1	26950	VILIP|Vnsl1	visinin-like 1	8.66025	8.84537	8.35775	8.63006	8.05498	8.19579	7.92106	7.97149	8.77718	341.223	-0.34284	0.0605524	0.716555
Ypel2	77864	6430570G24|E130113K08Rik	yippee-like 2 (Drosophila)	9.77689	9.35583	9.23452	9.66261	8.93082	9.45046	8.62186	9.18975	9.36953	640.376	-0.324432	0.0604366	0.716555
Zfp27	22689	Zfp-27|mkr-4|mszf76	zinc finger protein 27	3.87447	4.61855	2.40687	3.57312	5.00764	4.78926	4.53642	4.61851	5.35383	21.7692	0.442302	0.0605141	0.716555
Aldh1l2	216188	D330038I09Rik|mtFDH	aldehyde dehydrogenase 1 family_ member L2	2.72846	2.95101	2.89817	0	4.0518	3.5198	4.19995	4.55705	3.59476	10.6523	0.389107	0.0608173	0.716724
C1galt1c1	59048	1500002I11Rik|AB030184|C1GalT2|C81205|Cosmc	C1GALT1-specific chaperone 1	6.8872	7.47817	7.47112	7.52048	7.2661	6.6019	6.65024	6.40961	7.10124	135.837	-0.39071	0.0608566	0.716724
Cfl2	12632	-	cofilin 2_ muscle	10.5824	10.0256	10.6903	10.8679	10.7997	11.0419	10.8786	10.8734	10.8572	1732.48	0.282981	0.0609988	0.716724
Dusp23	68440	1300005N15Rik|LDP-3	dual specificity phosphatase 23	7.17894	6.73447	7.47112	7.3859	7.49367	7.82389	7.83827	7.84219	7.29694	178.829	0.364015	0.0609959	0.716724
Gpr171	229323	A630006E05|F730001G15Rik|H963	G protein-coupled receptor 171	3.70696	3.96236	3.90549	4.67408	2.55343	2.74651	3.53856	0	0	9.59589	-0.352384	0.0608866	0.716724
Lamtor3	56692	AW556229|Map2k1ip1|Mapbp|Mapksp1|Mp1	late endosomal/lysosomal adaptor_ MAPK and MTOR activator 3	8.82275	8.27945	8.87667	8.42417	8.26141	8.21901	8.49634	7.80301	8.28211	340.959	-0.331424	0.0610044	0.716724
Rbfox1	268859	A2bp|A2bp1|Hrnbp1|fox-1	RNA binding protein_ fox-1 homolog (C. elegans) 1	7.76325	7.31491	8.78816	9.08096	8.73695	8.97875	9.74216	9.0122	8.28211	440.704	0.420834	0.0609247	0.716724
Zbtb8b	215627	AV220464|BC023839|BOZF1|Zbtb8	zinc finger and BTB domain containing 8b	5.87977	5.58888	6.12622	5.64554	6.3201	6.43736	6.28979	6.92952	6.02844	72.2105	0.419305	0.0607952	0.716724
2900026A02Rik	243219	8430408O14Rik|A530094D01|AW539426|Gm449|Kiaa1671|mKIAA1671	RIKEN cDNA 2900026A02 gene	9.90943	9.90924	9.49758	10.1768	10.0849	10.0229	9.91946	10.5398	10.5775	1100.69	0.311467	0.0610899	0.716816
Rpl10	110954	D0HXS648|DXHXS648|DXHXS648E|QM|QM16	ribosomal protein L10	11.22	12.3796	12.554	11.6746	11.4842	11.5717	11.8592	11.7171	11.5073	3654.39	-0.343862	0.0610551	0.716816
Slco1a4	28250	AI785519|Oatp1a4|Oatp2|Slc21a5	solute carrier organic anion transporter family_ member 1a4	1.77052	2.45644	2.07977	1.89742	1.97165	4.68635	3.76034	3.20107	3.59476	8.03912	0.373087	0.0612915	0.71827
Smug1	71726	1200013B09Rik|A930006H09Rik|C85220	single-strand selective monofunctional uracil DNA glycosylase	8.22911	8.23177	8.17113	8.22393	8.64165	8.35943	8.52309	8.60475	8.47866	335.625	0.278087	0.0612793	0.71827
AU022754	105975	-	expressed sequence AU022754	3.87447	3.31864	3.90549	3.04753	5.05067	4.93104	3.95253	3.73277	5.2315	18.766	0.436487	0.0614116	0.718309
Khdrbs1	20218	Sam68|p62|p68	KH domain containing_ RNA binding_ signal transduction associated 1	9.42364	9.52798	9.02108	9.74128	9.73196	9.72163	9.41902	10.0532	10.0291	808.668	0.308821	0.0613594	0.718309
Luzp1	269593	2700072H04Rik|AI266952|Luzp|mFLJ00226	leucine zipper protein 1	10.3436	10.7341	10.8058	10.5647	10.9677	10.7806	10.6297	11.0759	11.064	1771.55	0.263717	0.0614034	0.718309
Cpeb2	231207	A630055H10Rik|Cpe-bp2	cytoplasmic polyadenylation element binding protein 2	9.61918	9.38759	9.071	9.36557	9.96071	9.72163	8.87423	9.62927	10.5952	810.403	0.376131	0.061477	0.71862
Alcam	11658	AI853494|BEN|CD166|DM-GRASP|MuSC|SC1	activated leukocyte cell adhesion molecule	12.0751	12.1673	11.8213	12.3353	12.3863	12.3964	11.89	12.3405	13.2361	5229.65	0.338458	0.0617596	0.721467
Aimp1	13722	9830137A06Rik|AIMP1/p43|EMAPII|Emap2|Scye1|p43	aminoacyl tRNA synthetase complex-interacting multifunctional protein 1	10.7938	10.7946	11.0197	10.4372	10.8802	11.0438	10.98	11.4903	10.9842	1991.5	0.28159	0.0621686	0.723227
Bok	51800	matador|mtd	BCL2-related ovarian killer	7.61731	7.71232	7.15993	7.21116	7.07088	6.91802	7.28054	6.97722	6.39426	145.468	-0.377712	0.0624053	0.723227
Cep70	68121	6720484E09Rik|Bite|C030018L16Rik	centrosomal protein 70	8.41728	8.38491	8.54391	8.60672	8.78871	8.93172	8.53064	9.06559	8.72146	409.835	0.289643	0.0624374	0.723227
Cfap46	212124	9330101J02Rik|E030019B06Rik|Gm170|Ttc40	cilia and flagella associated protein 46	0	5.94477	4.62455	0	1.55979	2.52584	2.28152	0	2.70948	11.1527	-0.291089	0.0628109	0.723227
Cfl1	12631	AA959946|Cof|n-cofilin	cofilin 1_ non-muscle	9.07152	9.57543	8.91576	8.81021	8.88697	8.75865	8.62186	8.87096	8.66744	488.788	-0.309469	0.0624892	0.723227
Col4a1	12826	Bru|Col4a-1|Del(8)44H|Raw|Svc	collagen_ type IV_ alpha 1	9.05853	8.8698	9.24223	9.07124	8.68668	8.93172	9.0128	8.43577	7.76952	457.44	-0.352677	0.0623193	0.723227
Fgl2	14190	AI385601|musfiblp	fibrinogen-like protein 2	10.4634	10.0411	9.92389	10.3734	9.78549	9.31041	9.94088	10.3958	9.0244	1013.63	-0.358049	0.062694	0.723227
Gstm2	14863	Gstb-2|Gstb2	glutathione S-transferase_ mu 2	10.1304	9.7283	9.67514	9.69775	9.98171	10.3769	10.4078	10.0684	9.8222	1031.82	0.28957	0.0624799	0.723227
Hdc	15186	AW108189|Hdc-a|Hdc-c|Hdc-e|Hdc-s	histidine decarboxylase	5.66799	6.35394	5.85842	5.25732	4.0518	5.25251	5.47399	5.20395	4.7864	42.6124	-0.446619	0.0620884	0.723227
Hint2	68917	1190005L05Rik	histidine triad nucleotide binding protein 2	8.98947	8.97327	9.19799	9.30055	9.58051	9.57631	9.57691	9.24438	9.14791	631.814	0.281133	0.0624085	0.723227
Myef2	17876	9430071B01|mKIAA1341	myelin basic protein expression factor 2_ repressor	7.27193	6.97222	7.03532	7.43973	6.86929	6.32195	6.40932	6.98891	6.805	121.849	-0.379822	0.0624326	0.723227
Olfm4	380924	GC1|GW112|Gm296|Gm913|OlfD|pPD4	olfactomedin 4	10.7201	10.527	10.5179	10.2104	10.9408	10.7232	10.0799	10.7092	11.9005	1782.22	0.378348	0.0627617	0.723227
Phactr2	215789	AV158170|BC012871	phosphatase and actin regulator 2	10.1842	9.80451	10.2398	10.1025	10.259	10.4227	10.1539	10.5278	10.479	1222	0.257065	0.0626891	0.723227
Rptoros	319454	A430071A18Rik	regulatory associated protein of MTOR_ complex 1_ opposite strand	2.72846	3.85458	3.264	3.8706	0.981165	2.93786	0	0	0	5.44044	-0.29081	0.0620896	0.723227
Sgce	20392	e-SG	sarcoglycan_ epsilon	7.97166	7.45989	7.77734	8.09085	6.71732	7.499	7.90952	7.3567	6.05272	185.216	-0.415329	0.0627452	0.723227
Sirpa	19261	AI835480|Bit|CD172a|P84|Ptpns1|SHP-1|SHPS-1|SIRP	signal-regulatory protein alpha	8.64873	8.98291	8.77405	8.21514	8.55837	7.79326	8.68075	8.11701	7.31713	342.17	-0.383166	0.0627688	0.723227
Tmem62	96957	B830009D23Rik|C77355	transmembrane protein 62	7.11344	6.55672	5.71805	6.49237	7.40524	6.6019	6.98312	6.92952	7.69432	120.939	0.419266	0.0624505	0.723227
Trp73	22062	TAp73|Tp73|deltaNp73|p73	transformation related protein 73	5.307	5.48427	5.14673	6.0923	6.38879	6.37254	5.62274	6.37441	6.21217	61.3372	0.430061	0.0623894	0.723227
Wars2	70560	5730427B17Rik|9430020O07Rik|AI413375|TrpRS	tryptophanyl tRNA synthetase 2 (mitochondrial)	6.72124	7.46906	7.81229	7.24612	6.45436	6.81202	7.00498	7.11155	6.70127	135.679	-0.393049	0.0621074	0.723227
Ybx1	22608	1700102N10Rik|C79409|EF1A|MSY1|Nsep1|YB-1|dbpB|mYB-1a	Y box protein 1	12.6885	12.7552	12.7076	12.5577	12.7604	12.7836	12.8717	13.2961	12.9377	7290.21	0.243225	0.0626492	0.723227
Zfp672	319475	4930488P06Rik|4930511N19Rik|Znf672	zinc finger protein 672	7.46809	7.39404	7.81229	7.15709	7.95092	8.00585	8.1974	7.25392	8.10181	214.347	0.365387	0.0620343	0.723227
Zfp940	233057	-	zinc finger protein 940	3.79315	3.61135	1.05367	3.95753	0.981165	0	1.55137	2.61418	0	5.30264	-0.295862	0.0627804	0.723227
Znhit3	448850	Myohd1|Trip3	zinc finger_ HIT type 3	5.59787	6.62392	6.08108	5.67149	5.35531	5.01837	5.75758	5.46045	4.8432	50.7676	-0.439607	0.0625064	0.723227
Ube3a	22215	4732496B02|5830462N02Rik|A130086L21Rik|Hpve6a|mKIAA4216	ubiquitin protein ligase E3A	10.9237	10.9808	11.0486	11.0668	11.2171	11.1891	10.8547	11.4412	11.8139	2351.76	0.291993	0.0628862	0.723642
Esrp1	207920	2210008M09Rik|A630065D16|BC031468|Rbm35a	epithelial splicing regulatory protein 1	11.1094	11.241	10.975	10.7872	11.7086	11.3587	11.1757	11.1873	11.1739	2369.91	0.268744	0.0630249	0.723885
Rbm41	237073	BB131279|D330023I21Rik	RNA binding motif protein 41	6.50842	7.15372	6.19138	7.28025	5.38924	6.74959	6.44173	6.24397	5.53714	90.1802	-0.432879	0.0630225	0.723885
Twistnb	28071	2410173G11|2810024J17Rik|D16Wsu83e	twist basic helix-loop-helix transcription factor 1 neighbor	8.36547	9.19111	8.97248	8.68841	8.99833	9.22809	8.86529	9.29703	9.67937	538.516	0.336572	0.0630119	0.723885
Mst1r	19882	CD136|CDw136|Fv-2|Fv2|PTK8|Ron|STK	macrophage stimulating 1 receptor (c-met-related tyrosine kinase)	8.28595	8.63343	8.64042	8.5966	8.39682	8.46423	8.1638	7.66417	7.88899	322.586	-0.332832	0.06311	0.724412
Gdpd3	68616	1110015E22Rik	glycerophosphodiester phosphodiesterase domain containing 3	7.68651	7.09572	7.40855	7.57648	7.35463	7.83596	7.25341	8.44003	8.69084	222.203	0.404397	0.0632805	0.725399
Larp1	73158	1810024J12Rik|3110040D16Rik|Larp|mKIAA0731	La ribonucleoprotein domain family_ member 1	11.0598	11.2423	11.2538	11.0582	11.4174	11.5758	11.0394	11.6662	11.4114	2554.29	0.255622	0.063308	0.725399
Spata24	71242	2700012K08Rik|4930583E11Rik|5133400G04Rik|AU016220|TIPT|TIPT2	spermatogenesis associated 24	5.36444	5.29106	5.00891	5.5083	5.86961	5.685	6.01617	6.28246	5.84591	51.0065	0.426163	0.0633138	0.725399
9530077C05Rik	68283	1110003N12Rik|Kiaa0895|mKIAA0895	RIKEN cDNA 9530077C05 gene	3.70696	2.95101	2.67333	0	4.87025	3.63481	3.41342	4.67746	4.53378	13.3609	0.388025	0.063594	0.726262
Akr1b7	11997	AR|Avdp|MVDP	aldo-keto reductase family 1_ member B7	10.0118	10.3572	10.2601	9.82314	9.46993	9.42472	9.91514	10.1487	9.79726	983.794	-0.303945	0.0636644	0.726262
Appbp2	66884	1300003O07Rik|AI465480|PAT1	amyloid beta precursor protein (cytoplasmic tail) binding protein 2	8.22524	7.75791	8.18185	8.5864	8.38426	8.2282	8.23024	8.9745	9.38396	365.214	0.380117	0.0636614	0.726262
Dda1	66498	1500034J01Rik|1700095J19Rik|R74921	DET1 and DDB1 associated 1	8.77059	8.59208	8.8365	9.01662	8.5732	8.56557	8.5155	8.30634	8.51408	399.617	-0.280094	0.0636517	0.726262
Dyrk1b	13549	Mirk	dual-specificity tyrosine-(Y)-phosphorylation regulated kinase 1b	4.34299	3.1465	4.26968	4.99497	5.17257	6.51449	5.27252	3.93957	5.0013	31.6491	0.436531	0.0635939	0.726262
Ly6d	17068	Ly-61|Ly61|Thb	lymphocyte antigen 6 complex_ locus D	5.15254	3.85458	3.264	1.89742	5.32057	3.25797	3.41342	5.96516	8.952	74.6964	0.303089	0.0634529	0.726262
Tfcp2	21422	CP-2|CP2|D230015P20Rik|LBP-1c|LBP-1d|LBP1|LSF|Tcfcp2|UBP-1	transcription factor CP2	7.36633	5.80698	6.68932	6.52119	7.24773	7.67057	7.29835	7.80962	6.35573	136.268	0.425405	0.0635562	0.726262
Gcsh	68133	1100001L02Rik|5730591C18Rik	glycine cleavage system protein H (aminomethyl carrier)	7.9247	8.6375	8.3339	8.27136	7.73044	8.31269	7.99935	7.77629	7.40465	270.972	-0.352095	0.063755	0.726846
Ndn	17984	AI528698|Peg6	necdin	7.38726	6.77938	7.3239	6.46295	6.38879	5.97426	6.927	6.7489	5.46659	104.091	-0.424456	0.063918	0.728255
Csmd3	239420	4930500N14Rik|mKIAA1894	CUB and Sushi multiple domains 3	5.54917	7.16504	7.5967	3.67924	5.35531	4.73872	6.56454	5.42648	2.44167	66.4936	-0.420115	0.0640306	0.729088
Fam96b	68523	1110019N10Rik	family with sequence similarity 96_ member B	8.22524	8.59627	8.32908	8.77174	7.87513	8.06345	8.53064	8.07925	7.834	311.852	-0.331925	0.0641512	0.730011
Celf4	108013	A230070D14Rik|BRUNOL-4|Brul4|Brunol4|C130060B05Rik	CUGBP_ Elav-like family member 4	8.25591	8.86286	8.75262	8.87305	7.95092	8.07877	7.98293	8.49841	8.74401	358.182	-0.344324	0.0642641	0.730203
Nrtn	18188	NTN	neurturin	5.18478	3.1465	4.62455	4.77327	4.21203	5.51525	5.16015	5.81572	6.50402	37.2617	0.440133	0.0643524	0.730203
Pir	69656	2310042L19Rik|Pirnl	pirin	10.0788	10.351	10.0968	10.4277	10.6677	10.5563	10.1996	10.5867	10.591	1359.98	0.256724	0.0643658	0.730203
Sult2b1	54200	AI326997|BB173635|ST2B1|SULT2B	sulfotransferase family_ cytosolic_ 2B_ member 1	3.95146	4.61855	4.56022	3.67924	3.77218	5.21604	5.65074	5.76226	5.05037	28.4359	0.441254	0.064312	0.730203
Unc79	217843	9030205A07Rik|Mlca3	unc-79 homolog (C. elegans)	0	1.08553	2.40687	2.47053	4.28593	0	4.27381	2.61418	5.1883	9.71147	0.319337	0.0642391	0.730203
Sf3b3	101943	1810061H24Rik|5730409A01Rik|AA409318|D8Ertd633e|RSE1|SAP130|mKIAA0017	splicing factor 3b_ subunit 3	9.10771	9.70328	9.10803	9.08096	9.15936	8.9119	9.07093	8.8064	8.36203	537.52	-0.325424	0.064473	0.730971
Chrne	11448	AChrepsilon|Acre|nAChRE	cholinergic receptor_ nicotinic_ epsilon polypeptide	1.38286	0	3.55558	3.8706	5.21102	5.57408	6.23537	2.34999	0	20.7902	0.335873	0.0646087	0.731093
Gnptg	214505	6430527N14Rik|A830081F19|AU067667|AU067744|Mdcp1|Tce7	N-acetylglucosamine-1-phosphotransferase_ gamma subunit	7.95306	8.114	8.02981	7.79878	7.78243	7.71045	7.78242	7.14326	7.29694	216.473	-0.338644	0.0645561	0.731093
Lix1l	280411	D130027M04Rik	Lix1-like	7.09659	6.33401	7.24425	7.19336	6.21051	6.90662	6.63631	5.96516	4.04565	97.6672	-0.441449	0.064705	0.731093
Malat1	72289	2210401K01Rik|9430072K23Rik|AI647968|Neat2	metastasis associated lung adenocarcinoma transcript 1 (non-coding RNA)	17.6728	17.8026	17.8665	17.3852	17.9043	18.3593	17.7367	17.9518	17.8811	238071	0.261476	0.0647212	0.731093
Rab14	68365	0610030G24Rik|2810475J17Rik|A830021G03Rik|AI314285|AI649155|D030017L14Rik	RAB14_ member RAS oncogene family	12.3385	12.1827	11.9792	12.1986	12.342	12.3243	12.173	12.5467	12.9201	5247.66	0.272724	0.0646166	0.731093
Tspan15	70423	1110036D12Rik|2700063A19Rik|AW048364|Tm4sf15	tetraspanin 15	6.64216	5.83561	6.54719	6.99187	7.67651	7.39678	6.56454	7.5817	6.31615	123.087	0.422644	0.0646475	0.731093
Atf6b	12915	AA617266|ATF6beta|Creb-rp|Crebl1	activating transcription factor 6 beta	9.50889	9.58811	9.16862	9.38138	8.84786	9.31258	9.01818	8.92366	9.32536	608.209	-0.284311	0.0656569	0.732959
Ces1b	382044	Gm5158	carboxylesterase 1B	3.79315	4.74467	4.09905	0	4.77081	4.39151	5.40991	5.16328	5.76002	25.6266	0.412676	0.06513	0.732959
Ctf1	13019	CT-1	cardiotrophin 1	6.19679	6.04625	6.37088	6.96064	6.19141	5.99594	5.97247	5.12143	5.1883	67.6352	-0.42943	0.0650669	0.732959
Entpd5	12499	AI196558|AI987697|Cd39l4|ER-UDPase|NTPDase-5|NTPDase5|Pcph|mNTPase	ectonucleoside triphosphate diphosphohydrolase 5	7.33793	8.17689	7.45352	7.48433	7.3717	7.38861	8.29376	8.21975	9.28492	262.826	0.41988	0.0658559	0.732959
Fbxo3	57443	1200002G09Rik|1700026K02Rik|AI046358|Fba	F-box protein 3	10.5015	10.663	10.4496	10.4901	10.8224	10.6945	10.648	10.7798	10.8363	1617.54	0.21536	0.0656881	0.732959
Fbxo5	67141	2510044I10Rik|C85305|Emi1|Fbxo31	F-box protein 5	6.77518	7.45989	6.70428	6.14881	6.48606	6.26951	5.65074	5.89237	6.57281	91.4928	-0.420471	0.0649911	0.732959
Fcgr3	14131	CD16	Fc receptor_ IgG_ low affinity III	6.5585	7.29443	6.68932	5.90814	5.86961	5.63061	6.51971	6.31995	5.53714	81.2867	-0.425744	0.0661901	0.732959
Hopx	74318	1110018K11Rik|1200015P04Rik|2300002F06Rik|AI848177|AW490897|Cameo|Hdop|Hod|Hop|Ob1|Obl|Toto	HOP homeobox	11.7323	11.5325	11.3485	11.3812	12	11.8308	11.269	11.779	12.1186	3310.94	0.283029	0.065973	0.732959
Jpt1	NA	NA	NA	8.88785	9.2131	8.88982	9.05901	8.71706	8.66364	8.73078	8.61986	8.87236	464.352	-0.265962	0.0662049	0.732959
Lrrc71	74485	4933430H15Rik	leucine rich repeat containing 71	5.24719	4.86066	4.42225	4.72453	5.35531	6.37254	5.12066	5.64899	5.3924	39.6308	0.441436	0.065198	0.732959
Ltbp3	16998	Ltbp2|mFLJ00070	latent transforming growth factor beta binding protein 3	9.33303	9.22126	9.45399	9.15869	8.91052	8.8626	9.25773	9.11441	8.68696	558.991	-0.280123	0.0662358	0.732959
March2	224703	9530046H09Rik|MARCH-II	membrane-associated ring finger (C3HC4) 2	8.24448	8.01734	8.32424	8.25429	8.50521	8.76181	8.71761	8.40557	8.31762	339.532	0.295228	0.0655024	0.732959
Npdc1	18146	AI314472|NPDC-1	neural proliferation_ differentiation and control 1	8.45412	8.53212	8.34348	8.96772	8.50908	8.34683	7.95513	8.20979	7.93545	335.145	-0.32525	0.0654291	0.732959
Nynrin	277154	AA409373|C80530|mKIAA1305	NYN domain and retroviral integrase containing	7.38032	6.11793	6.5305	7.3218	7.31104	7.46054	7.46529	7.19462	7.9289	153.479	0.399689	0.0656348	0.732959
Oat	18242	AI194874	ornithine aminotransferase	11.5498	11.5703	11.5478	11.8995	11.7435	11.2962	11.364	11.0413	11.2034	2876.55	-0.269468	0.0660074	0.732959
P2rx6	18440	P2rxl1|P2x6|P2xm	purinergic receptor P2X_ ligand-gated ion channel_ 6	2.07577	0	2.89817	0	3.77218	3.63481	4.95092	3.03066	2.11254	8.24235	0.327314	0.066021	0.732959
Pdgfrb	18596	AI528809|CD140b|PDGFR-1|Pdgfr	platelet derived growth factor receptor_ beta polypeptide	8.77853	7.68111	8.79167	8.65629	7.92802	7.85388	8.32015	8.4861	7.08955	307.915	-0.391132	0.0661449	0.732959
Pex2	19302	D3Ertd138e|PAF-1|PMP35|Pxmp3	peroxisomal biogenesis factor 2	7.51956	7.42263	7.40855	7.82791	7.1019	7.07902	6.97207	7.32017	7.23461	161.3	-0.339114	0.0651999	0.732959
Pofut2	80294	2310011G23Rik|AI256847|BC003494|C21orf80|FUT13	protein O-fucosyltransferase 2	8.94309	8.19357	8.36718	8.95721	8.42162	8.09392	8.38408	8.39683	7.10124	336.417	-0.379851	0.0659818	0.732959
Prr12	233210	6720469B10|BC058674	proline rich 12	9.03661	8.5495	8.81942	9.00391	9.30865	9.41268	9.23941	9.05451	8.90608	531.949	0.289774	0.0660133	0.732959
Ramp3	56089	AI850306	receptor (calcitonin) activity modifying protein 3	1.38286	6.04625	4.49288	3.45857	0.981165	3.74132	3.76034	2.61418	0	14.3582	-0.338194	0.0658022	0.732959
Rasd2	75141	4930526B11Rik|AU045414|Rhes|TEM-2|TEM2	RASD family_ member 2	5.59787	5.06792	4.34798	4.03952	5.51749	5.73742	5.50499	6.07886	5.60441	41.1776	0.440515	0.0659798	0.732959
Rtn1	104001	Nsp	reticulon 1	6.7102	7.20947	7.36214	7.42456	7.07088	6.15855	6.32497	7.14326	5.73021	117.836	-0.416165	0.0652911	0.732959
Sema4d	20354	CD100|Semacl2|Semaj|Semcl2|coll-4	sema domain_ immunoglobulin domain (Ig)_ transmembrane domain (TM) and short cytoplasmic domain_ (semaphorin) 4D	10.5166	10.3768	10.0912	10.0881	9.97055	9.70528	9.48659	9.89293	10.4043	1091.81	-0.306179	0.0660881	0.732959
Sertad2	58172	AB041541|AU021878|Kiaa0127|MNCb-1504|SEI-2|Sei2|TRIP-Br2|mKIAA0127	SERTA domain containing 2	10.2571	10.906	10.7546	10.2742	10.7508	10.8327	11.0506	11.0566	10.7387	1734.04	0.280854	0.0661439	0.732959
Slc38a2	67760	5033402L14Rik|AI316867|ATA2|SAT2|mKIAA1382	solute carrier family 38_ member 2	12.2788	12.1215	12.1745	12.9364	12.7284	12.6853	12.3537	13.2049	12.8175	6349.44	0.312787	0.0651637	0.732959
Smim3	106878	2010002N04Rik|AI195350|AW561905|Nid67|cI-41	small integral membrane protein 3	6.3325	7.3351	6.25373	6.59084	5.84537	4.88531	6.19791	5.28201	6.76146	79.2907	-0.437777	0.0654813	0.732959
Snapc1	75627	2700033G17Rik|AU015787	small nuclear RNA activating complex_ polypeptide 1	7.74714	8.19909	8.56045	8.12411	7.70373	7.8657	7.90952	7.72831	7.74737	251.705	-0.327967	0.0656425	0.732959
Srsf4	57317	5730499P16Rik|AW550192|MNCb-2616|SRp75|Sfrs4	serine/arginine-rich splicing factor 4	9.24593	9.12596	9.27266	9.00391	9.01743	9.03218	8.80117	8.83581	8.51408	511.016	-0.278915	0.0655738	0.732959
Tacc2	57752	mKIAA4180	transforming_ acidic coiled-coil containing protein 2	9.59389	9.26402	9.60113	10.0917	10.0469	10.3211	10.6279	9.81631	9.39825	971.374	0.349974	0.064955	0.732959
Tmtc2	278279	8430438D04Rik|D330034A10Rik	transmembrane and tetratricopeptide repeat containing 2	7.77918	7.60831	7.29454	6.88503	6.38879	7.33858	7.17847	6.31995	6.87477	140.971	-0.399001	0.0657006	0.732959
Wrnip1	78903	4833444L21Rik|WHIP|Wrnip	Werner helicase interacting protein 1	7.95306	8.114	8.37187	8.29242	8.01207	7.82993	7.95513	7.52665	7.73241	254.616	-0.315375	0.0655557	0.732959
Zeb2os	433424	Gm13476|OTTMUSG00000012358|Zeb2nat	zinc finger E-box binding homeobox 2_ opposite strand	4.6037	3.73809	5.05633	3.04753	3.425	3.10678	3.41342	1.0176	0	11.4704	-0.361542	0.0658996	0.732959
Zfp783	232785	A230106D06Rik|ENSMUSG00000072653|Gm20494	zinc finger protein 783	4.69609	5.83561	5.35067	3.67924	3.425	3.93332	4.7061	3.83987	0	21.676	-0.400772	0.0652976	0.732959
Mesd	NA	NA	NA	8.51563	9.03012	9.27767	8.78071	8.60963	8.0005	8.83206	8.72839	8.22981	418.56	-0.339984	0.0663342	0.73308
Prnp	19122	AA960666|AI325101|CD230|PrP|PrP<C>|PrPC|PrPSc|Prn-i|Prn-p|Sinc|prP27-30|prP33-35C	prion protein	10.3927	9.93923	10.2927	10.6802	9.7402	9.41268	10.3244	10.3524	9.68521	1129.09	-0.331674	0.0664866	0.73308
Psd2	74002	6330404E20Rik|AW125584|EFA6C	pleckstrin and Sec7 domain containing 2	4.45299	2.12646	4.00551	2.8796	1.55979	0.964821	1.96215	1.0176	3.13047	6.69637	-0.336228	0.0665245	0.73308
Sirt7	209011	-	sirtuin 7	8.94309	9.06379	8.56865	8.71984	8.69009	8.64318	8.26688	8.15381	8.57404	400.713	-0.306273	0.0665072	0.73308
Smim5	66528	2210020M01Rik	small integral membrane protein 5	5.0858	4.80383	4.56022	5.5083	6.22937	5.9299	5.12066	5.78924	5.6369	44.2051	0.436225	0.0664007	0.73308
Wfdc17	100034251	Amwap|Gm11428|OTTMUSG00000000971	WAP four-disulfide core domain 17	6.37504	6.60741	6.54719	6.32263	7.65575	6.90662	7.36746	6.16378	6.74664	112.323	0.409066	0.0663474	0.73308
Zfp322a	218100	Znf322|Znf322a	zinc finger protein 322A	9.13272	9.38518	9.33887	8.88419	9.30643	9.50251	9.38609	9.71443	9.59092	664.442	0.275962	0.0664785	0.73308
Lpar2	53978	Edg4|IPA2|LPA2	lysophosphatidic acid receptor 2	5.79875	5.48427	4.95989	4.39141	6.56239	6.03834	5.12066	6.28246	5.81784	52.535	0.438383	0.0666038	0.733516
Elovl6	170439	C77826|FAE|LCE	ELOVL family member 6_ elongation of long chain fatty acids (yeast)	9.47669	9.64785	9.57898	9.79538	9.98448	10.0176	9.4532	9.8423	10.4254	911.423	0.301651	0.0667064	0.733559
Hspg2	15530	AI852380|Pcn|Plc|per	perlecan (heparan sulfate proteoglycan 2)	9.2855	9.04245	9.32199	9.71189	8.90467	8.94571	9.46901	8.88666	8.24042	564.197	-0.342735	0.0667269	0.733559
Zfp808	630579	EG630579|Gm7036	zinc finger protein 80	3.29912	0	0	0	3.13627	1.9469	2.76401	5.3195	4.7864	10.0903	0.304421	0.0666893	0.733559
Snrpd1	20641	AA407109|AL023031|SMD1	small nuclear ribonucleoprotein D1	9.1573	10.1534	9.9062	9.10258	9.23127	8.99229	9.56408	9.11174	9.19231	690.624	-0.342424	0.0668485	0.734459
Acadl	11363	AA960361|AU018452|C79855|LCAD	acyl-Coenzyme A dehydrogenase_ long-chain	10.2871	10.2091	10.6474	10.4946	10.6617	10.6887	11.1441	10.5546	10.5111	1551.98	0.276627	0.0670003	0.734815
Bbof1	NA	NA	NA	5.15254	4.40591	5.88493	5.95114	5.71768	5.8607	6.09978	5.58884	7.50488	64.201	0.440146	0.0669492	0.734815
Slc10a5	241877	Gm405|mP5	solute carrier family 10 (sodium/bile acid cotransporter family)_ member 5	6.50842	6.57381	7.19213	7.19336	7.32864	7.46054	6.62224	7.41849	8.16445	151.474	0.404208	0.066984	0.734815
Prdm1	12142	Blimp-1|Blimp1|PRDI-BF1|ZNFPR1A1|b2b1765Clo	PR domain containing 1_ with ZNF domain	10.0208	9.81892	10.0167	9.77458	10.2029	10.5709	9.51162	10.0587	10.9352	1144.34	0.342978	0.0670956	0.735424
Bud31	231889	C77604|EDG-2|EDG2|G10	BUD31 homolog (yeast)	8.43749	8.6375	8.81253	8.16121	8.23833	7.6226	8.5193	8.08471	7.98046	317.98	-0.338619	0.0671623	0.735718
Il1b	16176	IL-1beta|Il-1b	interleukin 1 beta	4.82443	8.09044	3.55558	4.32757	4.71839	5.01837	5.44231	3.83987	5.73021	54.8167	-0.406166	0.067255	0.736296
Fgfr3	14184	CD333|FR3|Fgfr-3|Flg-2|HBGFR|Mfr3|sam3	fibroblast growth factor receptor 3	11.2828	11.4106	10.8307	10.7827	11.7537	11.8061	11.4174	10.9848	11.2	2548.43	0.310594	0.0673899	0.736514
Krt79	223917	BC031593	keratin 79	3.5174	3.47241	2.67333	3.19793	6.4703	2.52584	2.95574	3.20107	10.3029	155.966	0.25978	0.0673352	0.736514
Pf4	56744	Cxcl4|Scyb4	platelet factor 4	9.09079	9.07883	9.19004	9.23897	8.35451	8.72659	9.33309	8.82281	8.1975	489.734	-0.336045	0.0673945	0.736514
Cd209d	170779	SIGN-R3|SIGNR3|mSIGNR3	CD209d antigen	7.27941	6.76456	7.9815	7.65661	6.93966	7.11909	7.33332	6.72115	5.3924	142.238	-0.421818	0.0674458	0.736639
2610316D01Rik	72511	-	RIKEN cDNA 2610316D01 gene	3.04182	3.61135	3.264	0	0	0	0.974876	0	0	3.11431	-0.223417	0.067883	0.738168
AI182371	98870	AI046667	expressed sequence AI182371	3.29912	4.68299	2.40687	3.77809	3.28785	0	1.55137	0	0	6.80557	-0.291153	0.0679209	0.738168
Atp6v1d	73834	1110004P10Rik|Atp6m|VATD|Vma8	ATPase_ H+ transporting_ lysosomal V1 subunit D	11.5827	11.5698	11.4618	11.4923	11.5887	11.7914	11.6301	11.7633	12.046	3255.42	0.22765	0.0676814	0.738168
Cnpy2	56530	5330432A10Rik|AW229003|D10Bwg1546e|Tmem4|Zsig9	canopy 2 homolog (zebrafish)	9.15323	9.586	9.33166	9.19716	8.7663	8.8085	9.14907	9.15387	9.12232	570.965	-0.280197	0.0678475	0.738168
Creb3l1	26427	Oasis	cAMP responsive element binding protein 3-like 1	9.83899	9.81173	9.57695	9.76558	9.35874	9.08624	9.13427	9.07384	9.99822	751.489	-0.318089	0.0677231	0.738168
Dag1	13138	D9Wsu13e|DG|Dp427|Dp71	dystroglycan 1	12.2503	12.1051	12.162	12.4435	12.3474	12.4769	12.3379	12.5248	12.7818	5382.83	0.236619	0.0676538	0.738168
Dhx36	72162	2810407E23Rik|AI452301|AU022184|Ddx36|mKIAA1488	DEAH (Asp-Glu-Ala-His) box polypeptide 36	9.68124	9.52578	9.49328	9.75651	9.75816	9.78059	9.78225	9.87415	10.3648	890.883	0.27748	0.0678853	0.738168
Hsd17b10	15108	17bHSD10|Ads9|ERAB|Hadh2	hydroxysteroid (17-beta) dehydrogenase 10	8.7969	8.90399	8.78112	8.39332	8.83253	9.21197	9.11932	9.19984	8.87236	483.638	0.286712	0.0681008	0.738168
Kpna3	16648	IPOA4	karyopherin (importin) alpha 3	9.80439	9.71295	9.5688	9.86309	9.90463	9.94981	9.92807	10.0902	10.0876	946.116	0.233015	0.0679479	0.738168
Rdh16	19683	CRAD|CRAD1|Rdh6	retinol dehydrogenase 16	8.46072	8.5752	8.11064	8.25858	8.8988	9.16729	8.35885	8.2828	8.93577	387.676	0.335405	0.0677717	0.738168
Rnf6	74132	1200013I08Rik|5730419H05Rik|AA537053	ring finger protein (C3H2C3 type) 6	10.6496	10.6174	10.5689	10.9695	10.8599	11.0987	10.467	11.0483	11.7109	1958.8	0.322442	0.0680812	0.738168
Spred1	114715	5730461F13Rik|AL024345|AW047647	sprouty protein with EVH-1 domain 1_ related sequence	9.55741	9.37302	9.44288	9.83036	9.82785	10.0824	9.50012	9.74403	10.2087	863.554	0.290411	0.0680834	0.738168
Tspan7	21912	1200014P11Rik|A15|AI323365|Cd231|Mxs1|PE31|R74651|TALLA|Tm4sf2	tetraspanin 7	8.48034	8.60461	9.07963	8.75059	9.27729	9.18627	9.54743	8.70024	8.79888	502.426	0.32607	0.0681054	0.738168
Ccdc136	232664	4921511K06Rik|BC006583	coiled-coil domain containing 136	7.46152	6.98506	6.80488	7.18438	7.16201	7.53647	7.45739	7.80962	7.86176	168.086	0.358804	0.0682473	0.738839
Tmem203	227615	C730025P13Rik|Hbebp1	transmembrane protein 203	6.5829	7.01039	7.22363	6.69571	7.73704	7.70388	7.09942	7.26358	6.97984	145.307	0.375805	0.0682287	0.738839
Abl2	11352	AA536808|Abll|Arg	v-abl Abelson murine leukemia viral oncogene 2 (arg_ Abelson-related gene)	9.34556	9.56692	9.21376	9.45792	9.67809	9.59951	9.30033	10.1024	9.87253	773.251	0.291331	0.0685284	0.739357
Adgrf4	78249	4632435A09Rik|AV239010|Gpr115	adhesion G protein-coupled receptor F4	8.27476	9.18834	9.00909	7.75697	9.41746	8.92608	8.79491	9.32495	9.15634	493.555	0.368627	0.0685708	0.739357
Blnk	17060	BASH|Bca|Ly-57|Ly57|Lyw-57|SLP-65	B cell linker	9.06504	8.8025	8.675	8.66922	9.36088	8.92043	8.83511	9.38808	9.16472	514.625	0.294553	0.0683779	0.739357
Lgals12	56072	AW987437|Grip1	lectin_ galactose binding_ soluble 12	6.16481	6.55672	6.93741	5.64554	7.12222	7.58018	6.3593	6.40961	7.35668	110.134	0.419398	0.0683934	0.739357
Lrrc58	320184	1810012N18Rik|C330018J07Rik	leucine rich repeat containing 58	10.1712	10.0968	9.97721	10.4248	10.2254	10.4475	10.1985	10.7127	10.7711	1312.88	0.2777	0.0685695	0.739357
Ptpn23	104831	AI462446|PTP-TD14	protein tyrosine phosphatase_ non-receptor type 23	8.16185	8.14864	7.65946	8.0568	7.52453	7.84793	7.78242	7.25392	7.63925	224.033	-0.32993	0.0685754	0.739357
Tceal7	100040972	1110018P05Rik	transcription elongation factor A (SII)-like 7	3.04182	3.61135	4.95989	0.932433	1.55979	2.26522	1.96215	2.61418	0	7.02916	-0.317853	0.0684708	0.739357
Mir22hg	100042498	2210403K04Rik|mir-22	Mir22 host gene (non-protein coding)	8.03935	8.18247	7.6047	8.07149	7.82643	8.31269	8.6464	8.29697	8.79888	301.531	0.343284	0.0687226	0.740512
Phip	83946	2810004D21Rik|4632404O06Rik|Ndrp|Wdr11	pleckstrin homology domain interacting protein	11.6452	11.994	11.8367	11.764	11.9841	12.0252	11.6806	12.3648	12.4149	4071.73	0.27073	0.0688231	0.740817
Rnf19a	30945	AA032313|Dorfin|Rnf19|UIP117|Ubce7ip2|XYbp	ring finger protein 19A	8.71371	8.7166	8.48882	8.93863	9.00107	9.12118	8.76641	9.14606	9.1021	478.028	0.275661	0.0688311	0.740817
1110028F11Rik	68690	-	RIKEN cDNA 1110028F11 gene	5.7129	5.97082	6.29385	5.56478	6.15243	6.33901	6.44173	6.78956	6.58951	75.3225	0.401168	0.0692428	0.742027
1700055D16Rik	73359	-	RIKEN cDNA 1700055D16 gene	2.07577	0	3.09265	1.49415	4.60747	3.63481	3.41342	4.35519	1.68542	8.74445	0.342942	0.0692377	0.742027
Ctif	269037	Gm672	CBP80/20-dependent translation initiation factor	7.41471	7.07185	6.95002	7.29701	6.59182	6.2516	7.11959	6.96544	6.27545	121.246	-0.382695	0.0692362	0.742027
Plin2	11520	AA407157|ADPH|Adfp|Adrp	perilipin 2	7.13835	6.57381	7.40855	6.11138	6.59182	7.02733	7.73744	7.32939	9.91455	225.826	0.400428	0.0691443	0.742027
Rfxap	170767	5730495K23Rik	regulatory factor X-associated protein	7.57536	6.9197	7.4357	7.57648	7.04983	6.42143	7.23504	6.85486	6.94133	141.59	-0.369295	0.0691283	0.742027
Rin3	217835	6430500K07|C86933	Ras and Rab interactor 3	4.82443	5.2059	6.29385	5.32428	4.71839	4.4555	5.37677	4.12042	2.44167	31.934	-0.428555	0.0692347	0.742027
Zbtb4	75580	2310026P19Rik|9230111I22Rik|mKIAA1538	zinc finger and BTB domain containing 4	10.3918	10.0147	10.4011	10.3434	10.5629	10.3582	10.6627	10.5799	10.5941	1393.71	0.237753	0.0692649	0.742027
Zfp33b	69623	2310012P17Rik	zinc finger protein 33B	6.0644	5.24911	5.83142	5.29118	4.664	5.25251	4.80907	4.7886	5.0013	38.136	-0.432309	0.0691209	0.742027
A930033H14Rik	320700	-	RIKEN cDNA A930033H14 gene	6.59495	5.29106	5.65784	4.72453	6.84505	6.33901	5.6782	5.91705	7.33704	74.7751	0.435278	0.0694251	0.742862
Enpp4	224794	4933413N07Rik|AA986363|AI195364|E-NPP 4|Gm90|mKIAA0879	ectonucleotide pyrophosphatase/phosphodiesterase 4	9.44543	9.24546	9.30737	9.4467	9.49935	9.90897	9.25089	9.50865	10.3003	767.817	0.318468	0.0695843	0.742862
Galnt5	241391	4832424J23	UDP-N-acetyl-alpha-D-galactosamine:polypeptide N-acetylgalactosaminyltransferase 5	3.29912	4.06265	3.264	3.04753	2.77491	5.35672	2.54284	4.67746	6.05272	20.1164	0.393246	0.0695105	0.742862
Laptm4b	114128	C330023P13Rik|LAPTM4beta	lysosomal-associated protein transmembrane 4B	10.6547	10.606	10.3568	10.3535	10.8943	10.786	10.8358	10.4143	10.8904	1615.65	0.250401	0.0694073	0.742862
Nme3	79059	1810009F08Rik|AI413736|DR-nm23|Ndk3|Nm23-DR|Nm23-M3	NME/NM23 nucleoside diphosphate kinase 3	8.33347	8.43722	8.34825	8.69475	7.83876	8.34683	8.4413	7.83573	7.70202	304.359	-0.328744	0.0695512	0.742862
Scgb1b2	57426	Abpa2|Abph|Apbh|LGP|Mja1l|Scgb1b1	secretoglobin_ family 1B_ member 2	9.34556	9.29011	10.2034	9.2943	8.49746	8.18167	9.52302	6.33833	8.82026	554.988	-0.431325	0.0695008	0.742862
Hspe1	15528	10kDa|Hsp10|mt-cpn10	heat shock protein 1 (chaperonin 10)	9.21504	10.5509	10.3196	9.64143	9.20293	9.39647	10.1527	9.54075	9.23273	878.908	-0.366729	0.069659	0.743175
Ppp1r11	76497	1500041B02Rik|AV117883|Hcgv|Tcte5|Tctex-5|Tctex5	protein phosphatase 1_ regulatory (inhibitor) subunit 11	9.51207	9.69158	9.40675	9.81006	9.09143	9.40864	9.04743	9.27095	9.60536	697.275	-0.278513	0.0697309	0.743175
Zfp280d	235469	A930005F02Rik|BC027163|Suhw4|ZNF634|Znf280d	zinc finger protein 280D	9.38078	9.26138	9.23966	9.50378	9.6643	9.63275	9.21149	9.70028	10.0743	745.558	0.289634	0.0697343	0.743175
Ankmy2	217473	AI035571|ZMYND20	ankyrin repeat and MYND domain containing 2	8.25211	7.84498	8.18719	8.25	7.56219	7.79944	7.86838	7.84862	7.86176	247.807	-0.303593	0.0698143	0.743239
Tstd1	226654	AV065366|EG226654|Gm4848|KAT	thiosulfate sulfurtransferase (rhodanese)-like domain containing 1	5.7129	5.16135	5.18989	4.72453	4.71839	4.93104	4.1221	3.83987	3.72136	27.1035	-0.434694	0.0698207	0.743239
Zfp273	212569	6820416H06Rik|Rslcan1	zinc finger protein 273	5.05124	3.31864	4.7452	4.72453	1.55979	4.02051	3.27639	2.34999	4.04565	15.3189	-0.397128	0.0698896	0.743543
Pcolce	18542	Astt-2|Astt2|P14|PCPE-1	procollagen C-endopeptidase enhancer protein	10.5611	10.5325	10.2927	10.6906	10.3219	10.1013	10.4169	10.3603	10.0549	1334.84	-0.245051	0.0699728	0.743872
Ppara	19013	4933429D07Rik|AW742785|Nr1c1|PPAR-alpha|PPARalpha|Ppar	peroxisome proliferator activated receptor alpha	8.36547	8.66169	8.76338	9.05901	8.91344	9.11624	8.87125	8.9267	9.61763	496.818	0.321728	0.0700011	0.743872
Erbin	59079	1700028E05Rik|Erbin|mKIAA1225|Erbb2ip	Erbb2 interacting protein	10.6965	10.7633	10.708	10.8114	11.1939	11.0549	10.523	10.9657	11.3859	1941.77	0.272738	0.0702481	0.746067
Crnkl1	66877	1200013P10Rik|5730590A01Rik|C80326|crn	Crn_ crooked neck-like 1 (Drosophila)	9.32401	9.38275	9.26511	9.23897	9.60598	9.52131	9.1143	9.97453	9.82925	722.57	0.291325	0.070449	0.746913
Inmt	21743	Temt	indolethylamine N-methyltransferase	8.9849	8.07251	7.88631	8.70421	9.45998	8.7962	9.46113	9.05451	7.834	448.233	0.392045	0.0704295	0.746913
Prkrip1	66801	8430424D23Rik|C114	Prkr interacting protein 1 (IL11 inducible)	7.4079	7.80211	7.65177	7.6501	7.40524	6.88355	7.43341	7.36569	6.74664	168.748	-0.350404	0.0703783	0.746913
Aff1	17355	9630032B01Rik|AW319193|Af4|Mllt2h|Rob	AF4/FMR2 family_ member 1	9.73259	9.79361	9.72367	9.88959	10.3512	10.0887	9.74703	10.0251	10.0549	987.052	0.253616	0.0706884	0.747725
Aplnr	23796	APJ|Agtrl1|msr/apj	apelin receptor	4.34299	1.08553	2.40687	3.95753	1.97165	0	2.28152	0	0	5.1155	-0.269419	0.0708721	0.747725
BC024978	414069	-	cDNA sequence BC024978	2.72846	3.31864	2.07977	2.47053	3.55024	4.51676	5.19859	3.49127	2.44167	11.7091	0.38094	0.0710519	0.747725
Bank1	242248	A530094C12Rik|AI451642|AVIEF|BANK	B cell scaffold protein with ankyrin repeats 1	5.39232	4.55109	5.71805	4.86608	3.66547	2.52584	4.7061	5.03391	1.68542	24.3081	-0.407305	0.0708013	0.747725
Ccdc25	67179	2610528H13Rik|NSrp70	coiled-coil domain containing 25	8.2785	9.08182	8.5768	8.54138	8.9423	9.06588	8.69762	8.95676	9.37677	466.946	0.317076	0.0710228	0.747725
Cxcl3	330122	Dcip1|Gm1960	chemokine (C-X-C motif) ligand 3	0	5.74796	0	4.86608	2.96687	2.52584	0.974876	0	0	10.383	-0.262548	0.0707524	0.747725
Fmc1	66117	Fmc1|1110001J03Rik	RIKEN cDNA 1110001J03 gene	10.5371	10.2443	10.4239	10.3911	10.7036	11.1236	11.2633	10.5507	9.99352	1586.95	0.325036	0.0710407	0.747725
Ier5	15939	-	immediate early response 5	11.1554	11.4289	10.8434	11.0037	10.8447	10.9956	10.8011	10.4685	10.9699	2000.8	-0.265512	0.0710505	0.747725
Kcnk7	16530	2310014G03Rik|Kcnk6|Kcnk8|Knot|Mlk3	potassium channel_ subfamily K_ member 7	4.97953	6.44966	5.8039	4.19072	6.76978	5.8607	5.6782	6.60448	6.76146	67.5908	0.433338	0.0708991	0.747725
Lama5	16776	AA408760|AA408762|AI853660|[a]5|laminin-511|mKIAA0533	laminin_ alpha 5	8.93126	9.18556	9.0151	8.50937	9.4277	9.48919	9.31133	9.22475	8.85865	560.938	0.300749	0.070952	0.747725
Nudt17	78373	2410015C20Rik	nudix (nucleoside diphosphate linked moiety X)-type motif 17	3.61529	3.31864	3.90549	4.39141	4.48731	5.25251	4.0398	3.93957	6.00373	22.8569	0.420952	0.0705828	0.747725
Rnf144b	218215	BC025007|E130105P19Rik|Ibrdc2|Pir2	ring finger protein 144B	8.62836	8.26899	8.08801	7.94423	8.65914	8.46812	8.61121	8.7831	8.50531	351.881	0.30331	0.0708406	0.747725
Zfp646	233905	6820429M01	zinc finger protein 646	5.15254	6.68812	6.99938	6.79347	6.07116	5.88414	5.70515	5.67815	5.9786	73.4761	-0.423942	0.0706236	0.747725
BC003331	226499	1810053E15Rik|Odr4|odr-4	cDNA sequence BC003331	9.16742	8.9861	8.9909	8.77174	9.04961	9.18155	9.02622	9.49437	9.81512	585.889	0.306904	0.0715314	0.748504
BC003965	214489	Ccsmst1	cDNA sequence BC003965	8.50289	8.33063	8.6712	8.4803	8.26598	7.88906	8.38825	8.15899	8.09013	319.861	-0.290867	0.0715399	0.748504
Chd2	244059	2810013C04Rik|2810040A01Rik|5630401D06Rik|AI851092|BC029703|CHD-2	chromodomain helicase DNA binding protein 2	11.0212	11.1327	11.2678	10.8923	11.5329	11.3487	11.2149	11.3233	11.2142	2396.37	0.228394	0.0712202	0.748504
Ganab	14376	AU042638|G2an|GluII|mKIAA0088	alpha glucosidase 2 alpha neutral subunit	9.5057	10.4282	9.92708	9.38726	9.59512	9.46414	9.81818	9.27572	9.01825	806.647	-0.335793	0.0714065	0.748504
H2-M2	14990	H-2M2|Thy19.4	histocompatibility 2_ M region locus 2	5.87977	6.04625	5.85842	6.32263	3.87153	4.68635	5.59419	5.07833	6.05272	49.2093	-0.432681	0.0713258	0.748504
Klc1	16593	AI874768|Kns2	kinesin light chain 1	11.198	10.8657	10.7447	11.0452	10.7295	10.8698	10.8525	10.5158	10.4655	1814.6	-0.251948	0.0714209	0.748504
Kpna7	381686	AW146299|Gm1055	karyopherin alpha 7 (importin alpha 8)	2.07577	4.68299	2.67333	0	0	0	1.55137	0	0	3.91256	-0.226016	0.0715201	0.748504
Ndufa11	69875	2010012C24Rik|AV006275|B14.7	NADH dehydrogenase (ubiquinone) 1 alpha subcomplex 11	9.98805	10.2009	10.3556	10.7149	10.4906	10.8794	10.7791	10.602	10.4632	1468.91	0.276633	0.0712974	0.748504
Npat	244879	6820401K01|AI427561|BB112559	nuclear protein in the AT region	8.32264	8.14864	7.99373	8.36577	8.60242	8.58358	8.08392	8.53075	9.05778	347.345	0.323498	0.0715717	0.748504
Psenen	66340	1700023M09Rik|Pen-2	presenilin enhancer 2 homolog (C. elegans)	8.13735	8.75082	8.75621	9.02167	8.26598	8.5728	8.15893	8.23944	8.34246	361.858	-0.317557	0.0713675	0.748504
Rpain	69723	2400006N03Rik|Rip	RPA interacting protein	6.94482	7.09572	6.73374	6.25559	5.98504	5.81264	6.94971	6.01172	5.66868	88.0401	-0.412622	0.071382	0.748504
AU019990	767814	-	expressed sequence AU019990	2.89363	5.58888	5.62677	0.932433	2.96687	2.26522	4.34408	2.61418	2.44167	15.8191	-0.35468	0.0716634	0.748599
Sult1a1	20887	AI266890|PST|ST1A1|Stp|Stp1	sulfotransferase family 1A_ phenol-preferring_ member 1	5.62163	5.44764	6.352	4.19072	5.89345	6.6299	7.05821	6.07886	5.84591	66.743	0.431248	0.0717668	0.748599
Tmco3	234076	B230339H12Rik|C87304	transmembrane and coiled-coil domains 3	7.29426	6.98506	7.74153	7.89552	7.48585	6.07954	6.48902	6.30133	7.51365	147.231	-0.411256	0.0716747	0.748599
Trnp1	69539	2300002D11Rik|Trnp	TMF1-regulated nuclear protein 1	6.67658	6.3138	6.19138	5.41922	6.69036	6.6437	6.73114	7.03472	6.76146	93.0919	0.395995	0.0717408	0.748599
Vstm2a	211739	Vstm2	V-set and transmembrane domain containing 2A	4.16047	4.06265	5.4248	4.56756	2.55343	4.25434	4.1221	3.03066	1.68542	16.2241	-0.398173	0.0717835	0.748599
Gpr161	240888	Gm208|Gm208Gpr|vl	G protein-coupled receptor 161	3.87447	3.31864	3.55558	2.47053	4.35623	5.28809	4.59523	3.20107	4.6012	16.682	0.410868	0.0720324	0.750771
Dhps	330817	Dhs	deoxyhypusine synthase	7.6752	7.3451	7.38088	7.51332	7.9106	7.72351	7.51182	8.17442	7.98677	209.377	0.326034	0.0722367	0.752052
Tyrobp	22177	DAP12|KARAP|Ly83	TYRO protein tyrosine kinase binding protein	7.45493	7.48722	7.87974	7.52048	6.89313	7.21463	7.51182	6.664	7.29694	163.73	-0.354586	0.0722047	0.752052
Dusp22	105352	JKAP|JSP1|LMW-DSP2|MKPX	dual specificity phosphatase 22	9.29661	9.21037	8.82969	9.16327	9.26592	9.44653	9.38817	9.32725	9.7292	635.015	0.270911	0.0723967	0.752869
Mrps9	69527	2310002A08Rik|AW322516|Mrp-S9|S9mt|mg637	mitochondrial ribosomal protein S9	8.14965	8.23715	8.4494	7.93355	8.47394	8.34683	8.85028	8.46534	8.55291	338.047	0.298176	0.0723634	0.752869
Cnot6l	231464	4932442K20Rik	CCR4-NOT transcription complex_ subunit 6-like	10.8552	10.7417	10.7971	11.1835	11.2341	11.1498	10.7405	11.2811	11.5665	2174.91	0.276705	0.0724807	0.752895
Tmem37	170706	AI173373|AW540203|Pr|Pr1	transmembrane protein 37	4.6037	5.01883	4.80194	5.11329	6.21051	6.61597	6.76994	4.35519	3.30238	46.872	0.42231	0.0724448	0.752895
Park7	57320	DJ-1|Dj1	Parkinson disease (autosomal recessive_ early onset) 7	9.95337	10.1871	10.1291	9.83323	9.67121	9.75221	9.86075	9.88982	9.67937	950.714	-0.237215	0.0727418	0.755182
Kras	16653	AI929937|K-ras|Ki-ras|Kras-2|Kras2|p21B|ras	v-Ki-ras2 Kirsten rat sarcoma viral oncogene homolog	10.3409	10.5563	10.541	10.3159	10.4287	10.6559	10.6959	10.7535	10.9466	1545.41	0.240806	0.0728062	0.755426
Bzw2	66912	1110001I24Rik|Bdm2|HSPC028	basic leucine zipper and W2 domains 2	10.0374	10.0037	10.0537	10.2668	10.1544	10.3286	10.6147	10.5258	10.1649	1219.92	0.250102	0.0729715	0.756255
Rab3il1	74760	1200014K04Rik|AI115013|C76746|Rab3ail1	RAB3A interacting protein (rabin3)-like 1	6.57075	6.46806	7.18148	6.60437	5.96268	5.8607	6.54975	6.51033	5.69977	86.0379	-0.399522	0.0729416	0.756255
Ugt8a	22239	AI850488|AW455908|Cgt|Ugt8|mCerGT	UDP galactosyltransferase 8A	2.89363	2.12646	2.40687	2.68951	0	0	0.974876	0	0	2.27972	-0.221531	0.073009	0.756255
A430093F15Rik	403202	Gm674	RIKEN cDNA A430093F15 gene	2.32758	1.08553	5.05633	4.86608	1.55979	3.39482	0	2.61418	0	9.1298	-0.297798	0.0731056	0.756327
Edem3	66967	2310050N11Rik	ER degradation enhancer_ mannosidase alpha-like 3	8.93126	8.70888	8.74902	8.9413	9.08885	9.04264	8.89193	8.9862	9.87424	534.669	0.322591	0.0731399	0.756327
Ern2	26918	Ern1|Ire1|Ire1b	endoplasmic reticulum (ER) to nucleus signalling 2	7.54463	7.6732	7.83965	6.79347	7.93378	8.0005	7.59342	7.67144	8.60721	223.264	0.37281	0.0733227	0.756327
Fam212a	68176	6230427J02Rik|Inka1	family with sequence similarity 212_ member A	7.00023	6.9197	6.44401	6.65727	6.45436	5.8607	5.7831	6.81603	4.7864	85.4697	-0.419772	0.0733665	0.756327
Gjb2	14619	AI325222|Cnx26|Cx26|Gjb-2	gap junction protein_ beta 2	9.01435	9.84907	9.08249	8.90348	8.88102	8.88891	8.49634	8.76283	9.19777	531.073	-0.329802	0.0733845	0.756327
Golga2	99412	AW555139|GM130|mKIAA4150	golgi autoantigen_ golgin subfamily a_ 2	10.6439	10.4423	10.7374	10.742	10.8493	10.8312	10.7878	10.882	11.0512	1760.66	0.21998	0.0733809	0.756327
Mks1	380718	AK190930|B8d3	Meckel syndrome_ type 1	1.77052	1.69791	4.42225	3.67924	3.77218	4.97537	4.90517	4.49285	4.72727	17.3328	0.396042	0.0732523	0.756327
Myd88	17874	-	myeloid differentiation primary response gene 88	9.0498	9.37789	8.9444	8.65629	8.82635	8.6363	8.70097	8.76283	8.55716	462.384	-0.287806	0.073251	0.756327
Wasf2	242687	AW742646|D4Ertd13e|WAVE2	WAS protein family_ member 2	10.7527	10.6419	10.6561	11.0777	10.8943	11.1223	10.3913	11.3787	11.846	2100.98	0.335968	0.0730679	0.756327
Mesp1	17292	bHLHc5	mesoderm posterior 1	6.22807	5.62213	5.46049	5.44953	5.71768	6.67091	6.927	6.12194	6.16838	68.9683	0.415553	0.0734831	0.756921
Dcun1d4	100737	AI836376	DCN1_ defective in cullin neddylation 1_ domain containing 4 (S. cerevisiae)	6.8066	7.03529	7.39939	7.42456	6.96238	6.81202	6.84456	5.84173	6.58951	120.042	-0.38484	0.0735458	0.757144
Trim21	20821	Ro52|Ssa1	tripartite motif-containing 21	6.82718	7.1423	7.2132	6.88503	6.05011	6.07954	6.8686	6.76258	6.60601	107.682	-0.37962	0.0737632	0.758959
Idh2	269951	E430004F23|IDPm|Idh-2	isocitrate dehydrogenase 2 (NADP+)_ mitochondrial	10.1117	9.586	10.074	10.254	10.1703	10.6171	11.3124	9.97159	9.85019	1261.99	0.358754	0.0739379	0.760333
Nup35	69482	2310006I24Rik|35kDa|5330402E05Rik|MP44|NO44	nucleoporin 35	6.09866	5.77777	4.68614	5.69698	6.3024	6.98459	6.51971	5.86727	5.76002	66.8776	0.421661	0.0740079	0.76063
Pparg	19016	Nr1c3|PPAR-gamma|PPAR-gamma2|PPARgamma|PPARgamma2	peroxisome proliferator activated receptor gamma	4.505	4.06265	5.49531	3.04753	5.35531	3.74132	5.62274	4.35519	7.18053	39.2116	0.405985	0.0741303	0.760917
Tgfb3	21809	TGF-beta-3|Tgfb-3	transforming growth factor_ beta 3	7.82593	7.04758	7.36214	7.96011	6.82039	6.82419	7.45739	7.40982	6.84727	161.223	-0.372136	0.074149	0.760917
Wdr24	268933	BC037651	WD repeat domain 24	7.48761	6.80855	6.33288	7.39371	6.53234	6.81202	6.44173	5.9413	6.70127	109.855	-0.39601	0.0741594	0.760917
Cyp26b1	232174	CP26|P450RAI-2	cytochrome P450_ family 26_ subfamily b_ polypeptide 1	10.6351	10.3732	10.6406	9.97151	9.7743	9.05043	10.0812	10.4831	10.2302	1181.07	-0.343677	0.0742222	0.761139
Aldh1b1	72535	2700007F14Rik	aldehyde dehydrogenase 1 family_ member B1	7.30164	6.83715	7.08189	7.48433	6.4703	6.52943	7.38423	6.44397	5.81784	118.802	-0.398688	0.0742765	0.761161
Dusp14	56405	1110014C10Rik|2310042C07Rik|D11Ertd395e|MKP-L|Mkp6	dual specificity phosphatase 14	8.5624	8.14864	8.63652	8.44689	9.09914	8.87143	8.69426	8.44852	8.83084	403.937	0.296691	0.0743336	0.761161
Slc35f1	215085	Duf6|E130016L02	solute carrier family 35_ member F1	0.851139	2.45644	2.07977	1.49415	1.55979	4.57554	4.27381	2.02632	3.45596	7.3911	0.329474	0.074348	0.761161
Alg8	381903	AI447372|Gm1089	asparagine-linked glycosylation 8 (alpha-1_3-glucosyltransferase)	7.00023	7.32504	7.05879	6.90704	6.56239	6.84823	6.53481	6.07886	6.84727	113.099	-0.366979	0.0745887	0.761648
Ccl2	20296	AI323594|HC11|JE|MCAF|MCP-1|MCP1|SMC-CF|Scya2|Sigje	chemokine (C-C motif) ligand 2	4.505	7.54036	2.40687	5.15067	3.55024	0	4.19995	3.61707	0	31.6723	-0.257589	0.0747255	0.761648
Cnrip1	380686	1500041B16Rik|3110054C06Rik|5330437A18Rik|AI854501|C2orf32	cannabinoid receptor interacting protein 1	6.64216	6.14106	6.42607	6.20319	5.17257	4.02051	6.60803	5.76226	3.13047	59.3334	-0.424954	0.0745046	0.761648
Edf1	59022	0610008L11Rik|AA409425	endothelial differentiation-related factor 1	9.79919	10.3095	10.2243	10.0266	9.71032	9.62582	10.1243	9.9328	9.32536	972.561	-0.289601	0.074562	0.761648
Foxi1	14233	5830401E05Rik|FREAC6|Fkh10|HFH-3|Hfh3	forkhead box I1	5.54917	5.83561	5.4248	4.67408	6.13254	5.76293	5.59419	6.24397	6.60601	56.5987	0.418999	0.074444	0.761648
Gapvd1	66691	2010005B09Rik|4432404J10Rik|AW108497|Gapex-5|RAP6|RME-6|mKIAA1521	GTPase activating protein and VPS9 domains 1	10.4887	10.5193	10.4858	10.5261	10.5648	10.6854	10.3609	11.1125	11.2599	1660.74	0.288154	0.0747191	0.761648
Gm3636	100041151	100042043	predicted gene 3636	3.70696	3.96236	2.67333	4.39141	0	0	3.41342	0	0	6.85193	-0.268424	0.074645	0.761648
Pja1	18744	praja-1	praja ring finger 1_ E3 ubiquitin protein ligase	8.75456	9.00198	8.5768	8.63666	8.36307	8.16741	8.58606	8.3249	8.62757	381.408	-0.286616	0.0746262	0.761648
Erp27	69187	1810033M07Rik|1810047B09Rik	endoplasmic reticulum protein 27	0	1.69791	2.07977	0	3.425	3.39482	0.974876	3.61707	3.94544	5.70803	0.294719	0.0749468	0.762865
Exosc6	72544	2610510N21Rik|C76919|Mtr3	exosome component 6	7.90548	8.99247	8.71618	7.67597	8.08116	7.78706	8.40478	7.32939	7.63925	283.995	-0.382588	0.0749234	0.762865
Mrpl36	94066	AI646041	mitochondrial ribosomal protein L36	8.78381	8.86286	8.37655	8.52724	8.14212	8.19579	8.52687	8.04048	8.52714	352.818	-0.300677	0.0749689	0.762865
Polg	18975	AA409516|PolgA	polymerase (DNA directed)_ gamma	8.01714	8.18803	7.24425	7.40148	7.0813	7.14842	7.37587	7.67144	7.11284	183.116	-0.362703	0.0751338	0.764122
Irf3	54131	C920001K05Rik|IRF-3	interferon regulatory factor 3	8.84057	8.60461	8.70878	8.87305	8.47788	8.70701	8.5344	8.23944	8.14198	383.987	-0.285263	0.0753337	0.765733
Clasrp	53609	Clasp|Sfrs16|Srsf16|Swap2	CLK4-associating serine/arginine rich protein	7.5384	8.16566	7.94418	7.67597	7.54724	7.35545	7.95513	6.7489	6.25467	188.635	-0.392088	0.0755452	0.765821
Lcor	212391	3110023F06Rik|A630025C20Rik|Mlr2|mKIAA1795	ligand dependent nuclear receptor corepressor	8.81504	8.83831	8.82969	8.77474	9.29081	8.88019	8.57515	9.6067	9.36469	523.326	0.314011	0.0754963	0.765821
Olfr1356	258305	MOR142-1|MOR142-2_p	olfactory receptor 1356	0	5.2059	4.7452	0	1.97165	0	2.28152	0	0	7.61248	-0.238509	0.0755186	0.765821
Pou2f2	18987	Oct-2|Oct2a|Oct2b|Otf-2|Otf2	POU domain_ class 2_ transcription factor 2	6.11548	5.24911	5.8039	6.05336	5.00764	3.25797	4.34408	5.98863	4.8432	41.6544	-0.425776	0.0754058	0.765821
Zfp617	170938	Zfps11-6	zinc finger protein 617	7.84118	7.63299	7.67474	8.31317	8.01751	8.29967	8.30261	8.15899	8.55716	277.074	0.320236	0.0755497	0.765821
6030407O03Rik	109198	-	RIKEN cDNA 6030407O03 gene	0.851139	1.69791	3.09265	0	2.77491	4.73872	4.7061	1.0176	3.45596	8.69142	0.312303	0.0757801	0.767187
Kcna3	16491	Kca1-3|Kv1.3|Mk-3	potassium voltage-gated channel_ shaker-related subfamily_ member 3	2.89363	3.73809	0	3.04753	0	0	0	0	0	2.89367	-0.200461	0.075773	0.767187
Mfn1	67414	2310002F04Rik|6330416C07Rik|D3Ertd265e|HR2|mKIAA4032	mitofusin 1	8.87309	8.69723	8.98478	9.1379	9.25446	9.1601	9.72744	9.16421	8.94228	560.129	0.295099	0.0758089	0.767187
Bcl7c	12055	C230096E12Rik	B cell CLL/lymphoma 7C	7.48113	8.14293	7.81229	8.05187	7.75016	7.20536	7.52701	7.5505	7.35668	204.572	-0.330021	0.0765316	0.767866
Camta1	100072	1810059M14Rik|2310058O09Rik|AI316882|AW987475|mKIAA0833	calmodulin binding transcription activator 1	8.35842	8.51452	8.79517	8.43178	8.7468	8.84778	8.91808	8.71438	8.92922	417.336	0.267622	0.0763211	0.767866
Cbx8	30951	Pc3	chromobox 8	5.81943	5.86369	5.46049	6.56338	6.37192	6.69762	6.37617	6.40961	6.90177	79.842	0.397669	0.0761891	0.767866
Cpne2	234577	3322401K10Rik	copine II	7.48761	7.30471	6.96252	7.11043	7.0813	6.1392	6.96093	6.49403	6.83332	125.125	-0.369934	0.0765413	0.767866
Dpy30	66310	2810410M20Rik|C87842	dpy-30 homolog (C. elegans)	9.44376	9.25079	9.32441	9.68666	9.02014	9.1261	9.10422	9.25893	9.26167	624.066	-0.252906	0.0765353	0.767866
Dpysl5	65254	CRAM|CRMP-5|Crmp5	dihydropyrimidinase-like 5	2.07577	4.06265	0	4.03952	1.97165	0	0.974876	0	0	4.25087	-0.239111	0.0762351	0.767866
Dus1l	68730	1110032N12Rik	dihydrouridine synthase 1-like (S. cerevisiae)	7.3522	6.83715	6.96252	7.29701	6.97361	6.87187	6.63631	6.44397	6.00373	116.024	-0.375199	0.0760482	0.767866
Gpr65	14744	Dig1|Gpcr25|TDAG8	G-protein coupled receptor 65	6.38895	6.99778	6.62787	5.35662	5.38924	6.30468	6.11995	5.3917	3.83775	65.4742	-0.426023	0.076174	0.767866
Kbtbd11	74901	2900016B01Rik|4930465M17Rik|mKIAA0711	kelch repeat and BTB (POZ) domain containing 11	9.8516	9.97184	9.40217	9.64798	9.5639	9.35723	9.36934	9.62178	9.21938	761.784	-0.26751	0.0761291	0.767866
Pla2g4c	232889	D7Ertd445e	phospholipase A2_ group IVC (cytosolic_ calcium-independent)	4.74015	3.47241	4.00551	3.57312	1.55979	2.52584	2.54284	3.73277	2.44167	10.0056	-0.372564	0.0762838	0.767866
Rin1	225870	-	Ras and Rab interactor 1	8.35488	8.46039	7.91874	8.5658	8.92216	8.46812	8.5193	8.54269	9.01516	376.445	0.30928	0.0765382	0.767866
Slc23a4	NA	NA	NA	7.00023	7.43204	7.3044	7.36219	8.14709	7.72351	7.29835	7.70724	7.52237	184.375	0.341497	0.076383	0.767866
Slc35g2	245020	Gm519|Tmem22	solute carrier family 35_ member G2	3.5174	2.12646	2.89817	1.89742	4.48731	4.25434	4.59523	3.03066	3.45596	11.4254	0.382187	0.075918	0.767866
Tnni3	21954	Tn1|cTnI	troponin I_ cardiac 3	4.94229	4.24447	3.79801	4.19072	0.981165	4.02051	0	2.8374	3.30238	12.1207	-0.350794	0.0764714	0.767866
Trim32	69807	1810045E12Rik|3f3|BBS11|Zfp117	tripartite motif-containing 32	6.73219	6.9197	6.85936	6.0923	7.29324	6.87187	7.30717	6.664	7.69432	127.066	0.382104	0.0762022	0.767866
Wif1	24117	AW107799|WIF-1	Wnt inhibitory factor 1	9.677	9.29269	9.31226	9.13091	9.29306	8.47585	9.08383	9.28523	8.62757	575.391	-0.315162	0.0762761	0.767866
Atp13a4	224079	4631413J11Rik|4832416L12|9330174J19Rik	ATPase type 13A4	7.62908	8.22638	7.39017	7.80465	7.21972	6.98459	6.89224	7.36569	7.88899	186.249	-0.365358	0.077015	0.76802
Cars2	71941	2310051N18Rik|2410044A07Rik|D530030H10Rik	cysteinyl-tRNA synthetase 2 (mitochondrial)(putative)	7.73631	7.79483	7.67474	7.21116	6.90491	6.78737	7.39255	7.4271	7.29694	167.386	-0.346717	0.0768732	0.76802
Fam217b	71532	9030418K01Rik|AI851938	family with sequence similarity 217_ member B	6.54614	7.45067	6.71909	6.16716	7.2661	7.13871	6.78265	7.76275	7.60681	139.295	0.390287	0.0766168	0.76802
Ivns1abp	117198	1190004M08Rik|1700126I16Rik|AA960440|HSPC068|ND1|NS-1|NS1-BP|Nd1-L|Nd1-S|mKIAA0850	influenza virus NS1A binding protein	11.0212	11.1442	10.9119	10.7685	10.8712	10.6144	10.8426	10.3006	10.7517	1807.37	-0.250896	0.0767516	0.76802
Kazn	71529	2310007B04Rik|9030409G11Rik|AI256607|AI666764|AW061099|Kaz|Kazrin	kazrin_ periplakin interacting protein	7.93895	7.94034	8.0937	8.01687	8.01751	8.42482	8.08392	8.76283	8.40982	295.868	0.309487	0.0766766	0.76802
Lrrc57	66606	2810002D13Rik|AA407405	leucine rich repeat containing 57	7.07094	7.16504	7.19213	6.81691	5.9169	5.88414	6.98312	6.97722	6.39426	109.338	-0.391131	0.0770842	0.76802
Mapk12	29857	AW123708|Erk6|P38gamma|Prkm12|Sapk3	mitogen-activated protein kinase 12	7.7897	7.81654	7.82603	7.36219	8.28863	8.33837	8.68075	7.64214	7.582	251.916	0.355781	0.0768147	0.76802
Pdk1	228026	B830012B01|D530020C15Rik	pyruvate dehydrogenase kinase_ isoenzyme 1	8.64873	8.31546	8.91576	8.81894	9.42974	9.14805	9.14661	8.8519	8.58657	479.526	0.310812	0.0768045	0.76802
Phf13	230936	BC029632|Phf5|SPOC1	PHD finger protein 13	8.11242	8.72044	8.49743	8.87863	8.37158	8.08384	7.83217	8.30634	8.34738	332.7	-0.315793	0.0770838	0.76802
Sestd1	228071	1500031J16Rik|A930010O20|Solo/Trio8	SEC14 and spectrin domains 1	7.89577	8.114	8.04752	7.99649	7.40524	7.88325	7.51182	7.24421	7.95491	223.779	-0.3228	0.0767351	0.76802
Syt8	55925	-	synaptotagmin VIII	9.54969	9.39963	8.99394	9.47091	8.79505	9.0137	8.83511	8.98036	9.44258	583.782	-0.291808	0.0769004	0.76802
Tspear	252974	C330046G03Rik|ORF65|TSP-EAR|Tnep1	thrombospondin type laminin G domain and EAR repeats	0.851139	0	1.65609	4.95328	0	0	0	0	0	3.65953	-0.198546	0.0770973	0.76802
Zwilch	68014	2310031L18Rik	zwilch kinetochore protein	6.01145	6.93301	5.35067	5.61912	5.45479	4.02051	5.12066	5.35605	5.92698	51.5928	-0.424748	0.0770162	0.76802
Rbp2	19660	Crbp-2|CrbpII|Rbp-2	retinol binding protein 2_ cellular	9.16944	9.74915	9.46061	8.48397	9.08627	8.8626	8.91231	8.96565	8.44694	536.639	-0.335731	0.077166	0.768291
Igfbp3	16009	AI649005|IGFBP-3|IGgfbp3	insulin-like growth factor binding protein 3	8.0785	8.94399	7.76312	7.94423	8.82014	8.61894	8.5419	9.2346	8.2457	371.237	0.360807	0.0772415	0.768628
Nos1ap	70729	6330408P19Rik|Capon	nitric oxide synthase 1 (neuronal) adaptor protein	8.46072	8.06043	8.55634	7.97581	8.60963	8.41278	8.1638	8.91756	9.19231	369.471	0.33751	0.0772992	0.768788
Ankrd11	77087	2410104C19Rik|3010027A04Rik|6330578C09Rik|9530048I21Rik|AA930108|Gm176|Yod	ankyrin repeat domain 11	12.3236	12.598	12.6255	12.151	12.6107	12.7509	12.7605	12.9611	12.4117	6188.14	0.247194	0.0773471	0.76885
Atxn1l	52335	AW558552|Boat|C330011L24Rik|D6Mgi37|D8Ertd587e|ENSMUSG00000069895	ataxin 1-like	8.1659	7.99847	7.69735	8.37764	8.11703	7.2421	7.84434	7.1222	7.59032	229.438	-0.352686	0.0774605	0.768907
Ralgds	19730	Gnds|Rgds|mKIAA1308	ral guanine nucleotide dissociation stimulator	9.46525	9.87861	9.41359	8.97555	9.3566	9.2212	9.2668	8.71086	8.78082	616.873	-0.314661	0.0774963	0.768907
Rnf5	54197	2410131O05Rik|AA407576|NG2	ring finger protein 5	8.7626	8.99565	8.73452	9.0882	8.42162	8.76497	8.54563	8.35229	8.79169	425.284	-0.278729	0.0775194	0.768907
Tmem119	231633	AW208946|BC025600|obif	transmembrane protein 119	7.69772	6.50418	7.53946	7.22875	6.86929	6.35588	6.78265	7.21466	6.50402	130.403	-0.384194	0.0775036	0.768907
Bbs4	102774	AW537059|AW742241|D9Ertd464e	Bardet-Biedl syndrome 4 (human)	6.5211	6.62392	6.85936	7.04246	6.85722	7.50657	6.73114	7.28269	7.77683	134.271	0.374174	0.0779221	0.768953
Ccnt2	72949	2900041I18Rik|C81304|CycT2|CycT2a|CycT2b	cyclin T2	10.0017	9.86131	10.1701	10.1903	10.0079	10.3286	10.0838	10.6048	10.7396	1214.97	0.279365	0.0776491	0.768953
Cftr	12638	AW495489|Abcc7	cystic fibrosis transmembrane conductance regulator	7.9247	7.17628	7.31418	7.85647	6.91659	6.90662	6.82011	7.1222	7.6788	163.057	-0.366013	0.0780187	0.768953
Col7a1	12836	AW209154	collagen_ type VII_ alpha 1	8.43749	8.40893	8.39511	8.10995	7.93378	8.13358	8.28486	7.53464	7.89572	283.478	-0.308396	0.0781866	0.768953
Csmd2	329942	B230311I21|B230378I17|Gm139|mKIAA1884	CUB and Sushi multiple domains 2	0	4.61855	4.09905	0	0	0	0	0	0	4.41137	-0.197056	0.0781962	0.768953
Cyp3a13	13113	IIIAm2	cytochrome P450_ family 3_ subfamily a_ polypeptide 13	8.04814	8.05435	7.61265	8.13348	8.4134	8.76813	8.31579	7.75592	8.46967	296.031	0.329695	0.0780111	0.768953
Dchs1	233651	3110041P15Rik|C130033F22Rik|CDH25|FIB1|Gm165|PCDH16	dachsous 1 (Drosophila)	6.41637	6.76456	6.59614	6.68301	5.89345	5.65806	6.71796	6.10056	4.6012	76.9708	-0.41331	0.0784644	0.768953
Fzd4	14366	Fz4	frizzled homolog 4 (Drosophila)	6.69908	5.80698	6.99938	7.55573	7.17179	7.233	8.31579	7.33855	7.15832	153.883	0.404999	0.0778197	0.768953
Gcsam	14525	Gcet|Gcet2|M17|M17-L	germinal center associated_ signaling and motility	3.95146	4.15642	4.09905	0.932433	1.55979	2.93786	1.96215	0	2.11254	7.02003	-0.311803	0.0779889	0.768953
Gdf5	14563	BMP-14|Cdmp-1|bp|brp	growth differentiation factor 5	3.79315	3.31864	4.90914	4.39141	5.96268	4.68635	5.08006	4.2811	5.35383	27.5721	0.418156	0.0784816	0.768953
Gm19689	100503434	-	predicted gene_ 19689	3.70696	5.74796	5.10224	3.45857	1.97165	3.39482	4.59523	3.49127	0	17.1112	-0.358552	0.0780081	0.768953
Ifi27l2a	76933	2310061N23Rik|Ifi27|Isg12|Isg12(b1)	interferon_ alpha-inducible protein 27 like 2A	8.1659	8.30014	8.63652	8.89524	7.71715	7.84793	8.39654	8.26369	8.29743	318.585	-0.327296	0.0782729	0.768953
Map7	17761	E-MAP-115|MAP-7|Mtap7|R75000|mshi|mste|ste	microtubule-associated protein 7	9.61031	9.64987	9.48897	9.57596	10.0811	10.0874	9.48271	9.51067	10.2329	875.241	0.28666	0.0782143	0.768953
Mrpl17	27397	MRP-L26|Rpml26	mitochondrial ribosomal protein L17	9.21894	9.7734	9.49973	9.33139	9.22189	8.91759	9.50588	9.05451	8.90274	627.587	-0.287877	0.0777032	0.768953
Nxpe5	381680	-	neurexophilin and PC-esterase domain family_ member 5	3.61529	2.72482	3.41714	3.33413	1.97165	0	0.974876	2.61418	0	4.96036	-0.289009	0.0784052	0.768953
Rasgrp3	240168	BC066069|Gm327	RAS_ guanyl releasing protein 3	6.69908	5.2059	5.88493	6.97112	6.9958	6.6437	7.76971	7.04595	6.31615	108.227	0.415233	0.077759	0.768953
Rpl36al	66483	2410038A03Rik|RPL36A	ribosomal protein L36A-like	8.40364	11.5243	11.2564	10.4095	9.33935	9.79612	10.385	9.7056	9.64184	1287.72	-0.418386	0.0783112	0.768953
Syce2	71846	1700013H19Rik|AA407907|Cesc1	synaptonemal complex central element protein 2	5.99336	6.3736	5.98633	7.14788	5.96268	5.57408	5.70515	5.67815	6.16838	69.793	-0.406836	0.0779378	0.768953
Tmem40	94346	9030407H20Rik|AV091463|W64236	transmembrane protein 40	8.25591	8.22638	8.04752	8.4803	8.83868	8.32986	7.85641	8.97156	9.17028	367.486	0.349167	0.0778692	0.768953
Trappc4	60409	1500017G03Rik|AI303617|HSPC172|PTD009|Sbd|Sbdn|Sdcbp2|TRS23	trafficking protein particle complex 4	9.1654	9.37302	9.23966	9.23897	8.92794	8.97056	9.19732	8.94781	8.87577	552.928	-0.243248	0.0783879	0.768953
Wwp1	107568	8030445B08Rik|AIP5|SDRP1|Tiul1	WW domain containing E3 ubiquitin protein ligase 1	10.0659	9.73971	10.1875	10.5163	10.3339	10.5241	10.3438	10.4539	10.5796	1282.67	0.26366	0.0784145	0.768953
Zan	22635	Zan-test	zonadhesin	0	4.61855	4.09905	0	0	0	0	0	0	4.41137	-0.197056	0.0781962	0.768953
Zfp644	52397	1110068L01Rik|AA408882|BM-005|D5Ertd689e|Zep-2	zinc finger protein 644	10.9597	10.7955	10.8367	10.9351	11.1074	11.0399	10.8073	11.198	11.5874	2119.65	0.257794	0.078403	0.768953
Chsy1	269941	mKIAA0990	chondroitin sulfate synthase 1	8.02607	8.04212	7.44464	7.5696	7.55474	7.30424	7.52701	7.486	6.83332	189.249	-0.342868	0.0786292	0.76968
Phf11d	219132	D14Ertd668e|Phf11|Phf11l	PHD finger protein 11D	8.90247	8.59208	9.15507	8.63666	8.27508	8.55466	8.33317	8.7249	8.5824	404.252	-0.290874	0.0786392	0.76968
Agpat2	67512	2510002J07Rik|AV000834|BSCL|BSCL1|LPAAB|LPAAT-beta	1-acylglycerol-3-phosphate O-acyltransferase 2 (lysophosphatidic acid acyltransferase_ beta)	8.57462	8.27945	8.65204	8.41268	8.8509	9.24629	8.70765	8.7249	8.51408	411.316	0.295303	0.0787035	0.769714
Apc	11789	AI047805|AU020952|AW124434|CC1|Min|mAPC	adenomatosis polyposis coli	10.5611	10.5777	10.3791	10.5073	10.7195	10.9039	10.3725	10.7586	11.1023	1630.68	0.254083	0.0787259	0.769714
B3galt5	93961	1190002B21Rik|AU045265|b3Galt-V	UDP-Gal:betaGlcNAc beta 1_3-galactosyltransferase_ polypeptide 5	3.61529	4.68299	3.68188	2.47053	3.425	0	0	0	0	6.89547	-0.262254	0.0788978	0.769764
Fam168a	319604	2610030B18Rik|B930006L02Rik|mKIAA0280	family with sequence similarity 168_ member A	10.5158	10.4164	10.6289	10.773	10.5996	10.8499	10.595	11.1873	11.0759	1732.19	0.260788	0.0788491	0.769764
Map3k4	26407	D17Rp17|D17Rp17e|MAPKKK4|MEKK 4|MTK1|Mek4b|Mekk4|RP17|Rp17a|Tas|mKIAA0213	mitogen-activated protein kinase kinase kinase 4	8.98947	8.887	8.62084	8.90074	8.948	9.2776	8.77914	9.40562	9.41708	528.892	0.28712	0.0788145	0.769764
Pde1a	18573	AI987702|AW125737	phosphodiesterase 1A_ calmodulin-dependent	8.14965	8.06648	8.1978	8.31729	8.48182	8.62243	8.62186	8.36131	8.34246	328.293	0.270683	0.0788746	0.769764
3110021A11Rik	67289	-	RIKEN cDNA 3110021A11 gene	5.41968	8.04212	7.34315	5.56478	6.28449	5.81264	6.71796	6.10056	5.78922	96.7155	-0.421944	0.079029	0.770218
D8Ertd738e	101966	AA589584	DNA segment_ Chr 8_ ERATO Doi 738_ expressed	9.57272	9.34839	9.58909	9.68348	9.42974	9.3883	9.42916	8.99492	8.8994	670.414	-0.271383	0.0791081	0.770218
Ift140	106633	AI661311|Tce5|Wdtc2|mKIAA0590	intraflagellar transport 140	7.07954	6.55672	6.58001	6.88503	6.24797	6.91802	6.17881	5.5578	5.60441	88.8215	-0.400533	0.0790783	0.770218
Proser2	227545	5430407P10Rik|AU067770	proline and serine rich 2	9.46853	9.26665	9.47377	9.01155	9.52437	9.85513	9.07868	9.58376	10.1911	742.467	0.313807	0.0791111	0.770218
Gm715	279618	-	predicted gene 715	3.95146	3.31864	2.40687	4.6218	2.77491	0	2.28152	2.8374	0	7.46949	-0.309335	0.079237	0.770631
Slc25a47	104910	AI132487|AI876593|HDMCP	solute carrier family 25_ member 47	5.01583	5.74796	4.85653	4.67408	4.91752	2.52584	4.7061	2.34999	0	22.1973	-0.370138	0.0792232	0.770631
Prss53	330657	Pol3s|mFLJ00289	protease_ serine 53	0	0	1.65609	0	0	3.74132	2.54284	3.20107	4.13935	4.90796	0.254902	0.0793072	0.770907
B230307C23Rik	245305	EG245305|OTTMUSG00000028475	RIKEN cDNA B230307C23 gene	6.6069	6.98506	7.05879	6.46295	6.19141	6.05909	6.09978	6.16378	6.76146	91.6908	-0.378406	0.0793749	0.771053
Fkbp1a	14225	FKBP12|Fkbp|Fkbp1	FK506 binding protein 1a	10.9183	10.5488	10.5851	10.7157	10.2371	10.3233	10.8058	10.482	9.86226	1475.69	-0.282866	0.0794056	0.771053
Adarb1	110532	1700057H01Rik|AW124433|AW558573|Adar2|BB220382|D10Bwg0447e|Red1	adenosine deaminase_ RNA-specific_ B1	6.53368	6.79404	6.73374	6.82849	6.02874	6.2516	6.59368	5.84173	6.29595	87.6318	-0.3722	0.0794788	0.771357
Krt31	16660	Ha1|Kha1|Krt1-1|MKHA-1	keratin 31	3.29912	2.95101	2.40687	1.89742	0	0.964821	1.55137	0	0	2.83195	-0.240392	0.0795496	0.77164
C87436	232196	-	expressed sequence C87436	6.65373	5.9964	6.56369	6.78161	6.98474	6.83626	7.26251	6.98891	6.90177	111.244	0.360232	0.0798995	0.773358
Cadm3	94332	BIgR|Igsf4b|Necl-1|Necl1|SynCAM3|Tsll1	cell adhesion molecule 3	7.3522	7.43204	6.96252	7.64356	7.31987	6.83626	7.08922	6.33833	4.8432	130.176	-0.410588	0.0798523	0.773358
Hnrnpa1	15382	HDP-1|Hdp|Hnrpa1|hnRNP A1|hnrnp-A1	heterogeneous nuclear ribonucleoprotein A1	8.93364	8.44654	8.34825	8.84767	8.42979	8.8328	7.94386	7.64952	7.93545	345.341	-0.348196	0.0799361	0.773358
Tbx1	21380	-	T-box 1	5.99336	3.1465	4.90914	4.56756	5.28497	5.95225	6.62224	5.64899	5.6369	46.2973	0.419121	0.0798543	0.773358
Tstd2	272027	3010020C06	thiosulfate sulfurtransferase (rhodanese)-like domain containing 2	9.02552	9.19111	8.92856	8.59998	8.82635	8.36776	8.69426	8.68236	8.52714	438.907	-0.282201	0.079799	0.773358
Mysm1	320713	C130067A03Rik|C530050H10Rik	myb-like_ SWIRM and MPN domains 1	9.19934	9.21854	9.1024	9.42016	9.24523	9.44259	9.37145	9.83099	9.74419	682.535	0.269047	0.0801081	0.774211
Slc36a2	246049	A530067G19Rik|PAT2|Tramd1	solute carrier family 36 (proton/amino acid symporter)_ member 2	1.77052	0	0	0	0	3.93332	5.03829	4.2811	0	7.44351	0.247373	0.0800835	0.774211
Mtap	66902	1300019I21Rik|MSAP	methylthioadenosine phosphorylase	8.36547	8.50564	8.15488	8.32548	7.50145	7.95695	8.36731	7.78302	8.07834	282.278	-0.314649	0.0801996	0.77469
Lztr1	66863	1200003E21Rik|AI591627|AW550890	leucine-zipper-like transcriptional regulator_ 1	7.89577	8.30014	8.51026	7.99135	7.74361	7.61562	8.20214	7.86773	7.38566	252.133	-0.329085	0.080333	0.775168
Pptc7	320717	9130017A15Rik|AA672638|AI848390|TA-PP2C	PTC7 protein phosphatase homolog (S. cerevisiae)	11.4727	11.5155	11.5952	11.3205	11.5191	11.6314	11.9298	11.7857	11.6673	3133.76	0.217425	0.0803183	0.775168
5430427O19Rik	71398	-	RIKEN cDNA 5430427O19 gene	3.04182	3.1465	2.40687	1.89742	0	0	1.55137	0	0	2.67223	-0.224068	0.0809213	0.775801
Arid3b	56380	Bdp|Dri2	AT rich interactive domain 3B (BRIGHT-like)	4.34299	5.44764	4.26968	5.11329	6.19141	3.10678	6.15946	6.40961	5.69977	44.3336	0.414421	0.0807208	0.775801
Camkmt	73582	1700106N22Rik|AI480743|AV099781|CLNMT|CaM KMT	calmodulin-lysine N-methyltransferase	6.09866	6.43102	6.23325	6.49237	5.57757	5.10071	5.90434	5.52607	6.25467	63.9416	-0.3988	0.0809867	0.775801
Cox5b	12859	-	cytochrome c oxidase subunit Vb	10.7063	10.7614	11.0841	11.3479	11.3598	11.6012	11.6053	11.1584	10.8045	2344.41	0.290479	0.0808699	0.775801
Cul3	26554	KIAA0617	cullin 3	10.2323	10.1534	10.1165	10.2148	10.3164	10.5888	10.3298	10.2674	10.5575	1274.77	0.220377	0.080485	0.775801
Dip2c	208440	2900024P20Rik|9630044M06|mKIAA0934	DIP2 disco-interacting protein 2 homolog C (Drosophila)	8.77324	8.33063	8.48449	8.88419	8.13214	8.04277	7.92106	8.311	8.72902	345.519	-0.316764	0.0805246	0.775801
Loxl4	67573	4833426I20Rik|Loxc	lysyl oxidase-like 4	5.73485	6.57381	5.83142	6.54946	4.48731	5.9299	5.62274	4.89178	6.00373	57.405	-0.416243	0.080618	0.775801
Nop10	66181	1110036B12Rik|NOP10P|Nola3	NOP10 ribonucleoprotein	10.6468	10.506	9.93661	11.0133	10.3651	10.1419	10.278	10.1642	10.2579	1350.84	-0.287451	0.0809046	0.775801
Rras2	66922	2610016H24Rik|C86394|TC21	related RAS viral (r-ras) oncogene homolog 2	9.25545	9.19388	9.20063	9.09061	9.00381	8.61544	8.97177	8.44428	9.16472	516.808	-0.281474	0.0809652	0.775801
Slc39a4	72027	1600025H15Rik|AU041686|AWMS2|ZIP4	solute carrier family 39 (zinc transporter)_ member 4	11.5544	11.2017	10.9971	11.229	11.1232	11.0516	10.47	10.5693	11.2651	2172.26	-0.286172	0.0808181	0.775801
Trappc3l	692132	Bet3l|ENSMUSG00000071340	trafficking protein particle complex 3 like	0	3.73809	4.56022	0	0.981165	0	0.974876	0	0	4.09723	-0.212612	0.0808045	0.775801
Twist1	22160	AA960487|M-Twist|Pde|Ska10|Ska<m10Jus>|Twist|bHLHa38|pdt	twist basic helix-loop-helix transcription factor 1	8.39678	8.46498	8.44495	8.70107	7.71045	7.55118	8.38825	8.69311	6.74664	299.933	-0.381816	0.0805748	0.775801
Ubtd2	327900	4930571L24|9630054F20Rik|AI645720	ubiquitin domain containing 2	8.39333	8.19357	8.21879	8.22393	8.30649	7.78083	7.81989	7.5817	7.92233	268.169	-0.303295	0.0807945	0.775801
Xkr8	381560	4931440N07Rik|AI597014|Gm1031|XRG8|mXkr8	X Kell blood group precursor related family member 8 homolog	5.47287	5.16135	5.74724	4.82042	6.37192	5.73742	6.3593	6.24397	5.09783	53.4973	0.413301	0.0809181	0.775801
Arfip1	99889	2310030I10Rik|Arfaptin|D3Ertd598e	ADP-ribosylation factor interacting protein 1	10.1611	10.4271	10.1981	10.1903	10.5452	10.4326	10.2508	10.4024	10.9627	1366.64	0.260307	0.0812016	0.776285
Col8a1	12837	Col8a-1	collagen_ type VIII_ alpha 1	5.62163	4.06265	4.85653	5.1871	4.82139	4.83808	5.47399	6.91734	6.48629	48.244	0.416979	0.08122	0.776285
Klkb1	16621	APS|Kal-3|Kal3|Klk3|PSA	kallikrein B_ plasma 1	2.32758	6.3138	5.38821	3.19793	2.96687	4.63201	4.1221	2.34999	3.45596	21.414	-0.367832	0.0812344	0.776285
Mier3	218613	5730509D14|AU015422|D130064H19Rik	mesoderm induction early response 1_ family member 3	10.2119	10.0037	9.81438	9.96102	9.94511	10.2417	10.1367	10.4623	10.6379	1158.58	0.265868	0.0812474	0.776285
Rab7b	226421	5430435G22Rik	RAB7B_ member RAS oncogene family	10.1509	10.5997	10.4463	9.85179	10.6274	10.3903	10.4631	10.8188	10.6319	1414.18	0.269191	0.0811829	0.776285
3632451O06Rik	67419	AU067705	RIKEN cDNA 3632451O06 gene	5.33601	4.06265	5.31212	6.25559	5.38924	6.71079	6.09978	6.18425	6.37512	59.4668	0.416705	0.0820677	0.77722
Ago2	239528	1110029L17Rik|2310051F07Rik|AI225898|AL022874|AW546247|ENSMUSG00000072493|Eif2c2|Gerp95|Gm10365|mKIAA4215	argonaute RISC catalytic subunit 2	10.1356	9.9008	9.75993	10.5411	10.1295	10.4524	9.78383	10.6274	11.3527	1336.53	0.350529	0.0816241	0.77722
Cdip1	66626	2700048O17Rik|5730403B10Rik|AU018521|AW742692|CDIP	cell death inducing Trp53 target 1	8.17395	8.06043	8.47143	7.87891	8.78234	8.30836	8.92095	8.2828	8.27696	333.412	0.315791	0.0817699	0.77722
Ctso	229445	A330105D01Rik|A430056C07|AI118514	cathepsin O	7.62908	7.91373	8.22399	7.68237	7.44611	7.60155	7.7309	6.33833	7.46923	197.074	-0.365495	0.0819431	0.77722
Dclre1a	55947	2810043H12Rik|AU022226|Pso2|Smn1a|Snm1|mKIAA0086	DNA cross-link repair 1A_ PSO2 homolog (S. cerevisiae)	6.40272	4.91533	5.52931	5.74665	6.21051	6.05909	5.16015	7.36569	6.94133	74.4416	0.41754	0.0816866	0.77722
Gpsm2	76123	6230410J09Rik|LGN|Pins	G-protein signalling modulator 2 (AGS3-like_ C. elegans)	7.886	7.72768	7.3044	7.53468	7.21026	7.42102	7.32466	7.15368	7.0539	170.892	-0.322343	0.0819808	0.77722
Hdgf	15191	AI118077|D3Ertd299e	hepatoma-derived growth factor	12.3407	12.4652	12.3103	12.2688	12.8156	12.7122	12.4914	12.6779	12.225	5762.67	0.230135	0.082029	0.77722
Kdm6a	22289	Utx	lysine (K)-specific demethylase 6A	9.60436	9.14324	9.48897	9.68984	9.71032	9.80075	9.31789	10.0194	10.1924	828.345	0.29246	0.0818825	0.77722
Man1a2	17156	AI428775|AI528764|AI854422|Man1b|PCR2	mannosidase_ alpha_ class 1A_ member 2	11.123	11.364	11.4086	11.2053	11.4694	11.6631	11.1907	11.7676	11.5394	2757.29	0.236704	0.0815077	0.77722
Misp	78906	9130017N09Rik	mitotic spindle positioning	7.42149	6.90627	7.127	7.37014	7.88705	7.70388	7.32466	7.30155	7.88899	176.435	0.336922	0.0815304	0.77722
Qrfp	227717	P518	pyroglutamylated RFamide peptide	3.1762	3.1465	2.07977	3.8706	5.51749	4.32455	4.34408	3.93957	2.93528	15.2105	0.383567	0.081752	0.77722
Rin2	74030	2010003K16Rik|4632403N06Rik|AW821980|RASSF4	Ras and Rab interactor 2	10.2206	9.98468	10.0062	10.154	9.7759	9.80536	9.66704	9.71443	10.141	990.973	-0.240832	0.0819249	0.77722
Tgif1	21815	AA959811|AI462167|Tgif	TGFB-induced factor homeobox 1	9.53726	9.42104	9.06521	9.77009	9.11443	9.0938	8.94376	9.33185	9.27979	631.938	-0.274198	0.0820276	0.77722
Tmem63b	224807	BC026370	transmembrane protein 63b	9.86036	9.51476	9.42493	10.1143	10.2953	10.2687	9.81818	9.95382	9.9825	982.687	0.27917	0.0818956	0.77722
Tmem67	329795	5330408M12Rik|B230117O07|b2b1163.1Clo|b2b1291.1Clo	transmembrane protein 67	5.87977	6.25142	6.352	6.80524	6.19141	5.21604	6.17881	4.67746	5.53714	63.8119	-0.411754	0.0817135	0.77722
Tmprss13	214531	BC010843|Tpmrss13	transmembrane protease_ serine 13	8.82786	8.98291	8.62084	8.32139	8.24297	8.4486	8.5419	8.4272	8.16445	369.011	-0.290059	0.0821027	0.77722
Tnrc18	231861	BC025631|EG381742|Zfp469	trinucleotide repeat containing 18	10.7654	10.8404	10.9046	10.8467	10.9747	11.0785	10.9486	11.4539	10.953	2029.19	0.233602	0.0813948	0.77722
Ucp3	22229	AI645527|Slc25a9|UCP-3	uncoupling protein 3 (mitochondrial_ proton carrier)	4.34299	3.85458	3.79801	3.04753	4.60747	5.17861	6.32497	5.49363	0	26.0841	0.371614	0.0820901	0.77722
2510002D24Rik	72307	2410043I01Rik|AA163535|AA409624|DXMgi27	RIKEN cDNA 2510002D24 gene	9.09504	8.53648	8.75262	8.88973	8.91344	9.2508	9.26454	8.88354	9.41005	519.318	0.282531	0.0825506	0.777502
Abcc1	17250	Abcc1a|Abcc1b|MRP|Mdrap|Mrp1	ATP-binding cassette_ sub-family C (CFTR/MRP)_ member 1	9.9058	10.1491	9.97567	9.87571	10.1004	10.2326	10.0461	10.3569	10.3781	1114.72	0.228468	0.0829679	0.777502
Armcx5	494468	AW556585	armadillo repeat containing_ X-linked 5	6.86746	6.3138	7.127	7.03248	7.50918	6.6019	7.36746	7.51053	7.61499	142.315	0.366249	0.0828661	0.777502
Brsk1	381979	Gm1100|SAD-B|SADB	BR serine/threonine kinase 1	3.95146	4.74467	4.7452	6.07296	2.77491	4.51676	4.65173	3.73277	0	21.843	-0.370549	0.0832874	0.777502
Cd48	12506	AI449234|AW610730|BCM1|BLAST|BLAST-1|BLAST1|Bcm-1|MEM-102|SLAMF2|Sgp-60	CD48 antigen	5.81943	5.37147	4.85653	5.79466	3.66547	4.10274	5.47399	4.42566	4.9505	33.3418	-0.415901	0.0829594	0.777502
Chchd3	66075	0610041L09Rik|1700039J09Rik|AW558177	coiled-coil-helix-coiled-coil-helix domain containing 3	9.23442	9.09076	9.42267	9.38726	9.36515	9.63793	9.99238	9.677	9.24596	710.563	0.277884	0.0826322	0.777502
Chd6	71389	5430439G14Rik|6330406J24Rik|CHD-6	chromodomain helicase DNA binding protein 6	10.6726	10.664	10.6269	10.8482	10.9017	10.8691	10.6984	11.135	11.1009	1840.07	0.224844	0.0830394	0.777502
Cyp2f2	13107	Cyp2f	cytochrome P450_ family 2_ subfamily f_ polypeptide 2	15.6831	15.1597	15.3331	15.5818	15.7788	15.7841	15.6297	15.3871	15.981	50045.1	0.245351	0.0828824	0.777502
Fam114a1	68303	1190001N04Rik|9130005N14Rik|Noxp20	family with sequence similarity 114_ member A1	8.31538	8.42785	8.51026	8.62675	6.95107	7.77457	8.4413	8.36131	8.09013	300.611	-0.353734	0.0833955	0.777502
Fcf1	73736	1110008B24Rik	FCF1 small subunit (SSU) processome component homolog (S. cerevisiae)	11.2117	11.1109	10.9941	10.893	11.3031	11.1779	10.851	11.8261	11.5431	2424.59	0.278959	0.0833479	0.777502
Fyttd1	69823	2010005M05Rik|3830411L18Rik|3830421F13Rik|4933423A17Rik|AI098218|AW539567|C85190	forty-two-three domain containing 1	9.84026	10.0037	9.99709	10.5341	10.2986	10.4035	10.1016	10.6367	10.6716	1263.89	0.278291	0.0823243	0.777502
Gprasp1	67298	2210415K24Rik|3110031O14Rik|C87852|GASP|GASP1	G protein-coupled receptor associated sorting protein 1	8.70818	8.37519	8.53138	8.20184	7.92224	8.02706	8.5193	7.84219	8.1134	309.161	-0.304895	0.0831992	0.777502
Has2	15117	-	hyaluronan synthase 2	8.47709	8.60461	8.12739	8.3737	7.99565	8.12377	7.10954	8.05722	8.35228	290.371	-0.33711	0.0833948	0.777502
Isca1	69046	1810010A06Rik|Hbld2	iron-sulfur cluster assembly 1 homolog (S. cerevisiae)	6.50842	6.64024	7.15993	7.46962	7.58433	7.69728	7.54203	6.7489	7.73991	156.577	0.370766	0.0825455	0.777502
Kctd9	105440	-	potassium channel tetramerisation domain containing 9	7.78445	7.44138	8.26997	7.73253	8.40098	8.3843	8.40889	7.92359	7.96134	267.856	0.323165	0.0829849	0.777502
Letm1	56384	-	leucine zipper-EF-hand containing transmembrane protein 1	9.12027	9.23744	9.29753	8.85618	9.15936	9.2665	9.73564	9.72843	9.29768	640.184	0.280211	0.0830666	0.777502
Lias	79464	2900022L22Rik|4933425M12Rik|7a5ex|C77512|LS|lip-syn	lipoic acid synthetase	9.17947	9.21582	9.18471	9.43349	9.27955	9.39035	9.62709	9.66612	9.64783	681.866	0.246674	0.0830507	0.777502
Meis1	17268	C530044H18Rik|Evi8	Meis homeobox 1	10.5087	10.5193	10.1579	10.3842	10.6389	10.5906	10.2336	10.789	11.1952	1538.8	0.281322	0.0826034	0.777502
Nfe2l2	18024	Nrf2	nuclear factor_ erythroid derived 2_ like 2	11.544	11.3823	11.4413	11.7231	12.0282	11.6791	11.3798	11.9881	11.8529	3298.87	0.248386	0.0830625	0.777502
Ppp3ca	19055	2900074D19Rik|CN|Caln|Calna|CnA	protein phosphatase 3_ catalytic subunit_ alpha isoform	12.4241	12.5005	12.4466	12.3731	12.5412	12.5266	12.3254	12.9617	13.1423	6242.25	0.262041	0.0832689	0.777502
Prkcd	18753	AI385711|D14Ertd420e|PKC[d]|PKCdelta|Pkcd	protein kinase C_ delta	9.65846	9.43046	9.78477	9.5235	10.1495	9.92319	9.77273	9.67519	9.82573	868.187	0.246756	0.0826815	0.777502
Prss22	70835	4733401N09Rik|BSSP-4|SP001LA	protease_ serine 22	9.88755	9.22937	9.44955	10.0063	10.0174	10.5977	9.02622	9.73885	10.8196	1003.93	0.365825	0.0824181	0.777502
Rad9b	231724	A630082N15Rik|BC021784	RAD9 homolog B	4.16047	4.24447	2.89817	4.32757	4.35623	5.32282	4.41108	5.03391	5.31419	23.2998	0.412338	0.0830463	0.777502
Sgpp1	81535	AI463453|SPP|SPP1|Spph1	sphingosine-1-phosphate phosphatase 1	10.2656	10.4665	10.4159	10.3414	10.4739	9.9814	10.0381	9.72669	10.1153	1193.49	-0.256221	0.083332	0.777502
Slc16a3	80879	Mct3|Mct4	solute carrier family 16 (monocarboxylic acid transporters)_ member 3	6.04697	5.86369	6.61209	6.40227	5.9169	5.32282	5.97247	5.78924	4.66561	60.185	-0.406216	0.0826274	0.777502
Smad4	17128	AW743858|D18Wsu70e|DPC4|Madh4	SMAD family member 4	9.94516	9.86999	9.76529	10.2561	10.2739	10.0295	9.97588	10.3215	10.7255	1140.97	0.278333	0.0828757	0.777502
Snrk	20623	2010012F07Rik|AI448042|AW547029|E030034B15|R74830|mKIAA0096	SNF related kinase	9.28735	9.20763	9.21637	9.3047	9.24754	9.52131	9.19018	9.96273	9.83451	696.899	0.284658	0.0833778	0.777502
Stim1	20866	SIM	stromal interaction molecule 1	9.01211	8.60876	9.38138	9.94516	9.56576	9.90611	9.90646	9.686	9.5121	753.485	0.326693	0.0828512	0.777502
Stx7	53331	AI315064|AI317144|AW107239|Syn7	syntaxin 7	10.4099	10.4768	10.2765	10.2931	10.0601	10.1285	9.96617	10.1343	10.3317	1207.93	-0.219747	0.0830684	0.777502
Zfp239	22685	Mok-2|Mok2|Znf239	zinc finger protein 239	0	0	2.40687	0.932433	3.425	3.39482	1.55137	2.34999	4.31026	5.48206	0.281877	0.0829638	0.777502
Cbln3	56410	-	cerebellin 3 precursor protein	4.78291	0	4.7452	4.39141	6.02874	5.63061	4.7061	4.2811	5.84591	31.6919	0.391228	0.0836856	0.778994
Plek	56193	2010300B13Rik	pleckstrin	6.59495	7.61658	6.74825	6.78161	5.28497	5.97426	5.97247	6.7351	7.06588	100.733	-0.405148	0.0837665	0.778994
Ptprk	19272	AI853699|PTPk|RPTPkappa	protein tyrosine phosphatase_ receptor type_ K	9.75826	10.0194	9.59713	9.70091	9.53578	9.35513	9.51162	9.38145	9.72165	793.337	-0.244734	0.0837405	0.778994
Tbc1d5	72238	1600014N05Rik	TBC1 domain family_ member 5	8.31901	7.76537	7.89937	7.95483	7.85706	8.6049	8.07877	8.64592	8.63563	300.517	0.324815	0.083619	0.778994
Zfhx3	11906	A230102L03Rik|Atbf1|WBP9|mKIAA4228	zinc finger homeobox 3	11.2921	11.1795	11.2977	11.6277	11.4024	11.5915	11.1636	11.7582	12.4211	3059.41	0.31143	0.0836602	0.778994
Ccl3	20302	AI323804|G0S19-1|LD78alpha|MIP-1alpha|MIP1-(a)|MIP1-alpha|Mip1a|Scya3	chemokine (C-C motif) ligand 3	4.02455	3.1465	2.67333	0	1.55979	0	0	0	0	3.38409	-0.212819	0.0841292	0.780276
Epn3	71889	2310022G12Rik	epsin 3	9.32943	9.26665	9.48464	9.27961	9.72534	9.76647	9.20678	9.70914	9.64983	726.32	0.253477	0.0841169	0.780276
Ldah	68832	1110057K04Rik|mLDAH	lipid droplet associated hydrolase	7.91512	8.03596	7.6047	7.48433	8.3459	8.01649	8.21626	7.82925	8.2457	253.467	0.306759	0.0841578	0.780276
Ramp1	51801	9130218E19Rik	receptor (calcitonin) activity modifying protein 1	7.7579	6.99778	8.08229	8.41268	8.61323	8.72983	8.68075	8.15381	7.57363	294.319	0.370385	0.0841373	0.780276
Slc9a4	110895	AW990558|D730009J23Rik|NHE4	solute carrier family 9 (sodium/hydrogen exchanger)_ member 4	3.5174	4.91533	2.67333	2.8796	5.24847	4.32455	4.27381	4.12042	5.84591	22.0744	0.393145	0.084103	0.780276
Stamos	70957	4921530L18Rik	signal transducing adaptor molecule (SH3 domain and ITAM motif) 1_ opposite strand	4.34299	5.16135	4.90914	3.8706	6.19141	5.685	5.59419	4.67746	4.7864	35.3084	0.414827	0.0839624	0.780276
Crlf3	54394	BB164954|Creme9|Cytor4	cytokine receptor-like factor 3	7.95306	7.61658	7.82603	8.26285	7.97904	8.03755	8.47692	8.33409	8.65162	285.04	0.31605	0.0842246	0.780407
Elf5	13711	ESE-2|ESE-5|ESE-5.	E74-like factor 5	7.09659	6.39299	6.19138	5.5922	7.21972	6.73677	6.84456	6.77613	7.27646	107.611	0.387374	0.0842606	0.780407
Zfp937	245174	EG245174|Gm4979|ZIPO-I	zinc finger protein 937	7.24923	7.37466	7.64403	6.63106	6.64895	6.0173	6.11995	6.77613	7.43268	125.031	-0.390447	0.0842987	0.780407
C1qtnf12	NA	NA	NA	7.86625	8.18247	7.83286	8.0568	8.25682	8.05831	8.2759	8.57017	8.40511	290.065	0.2866	0.0847256	0.78149
Emp1	13730	I-8-09|TMP	epithelial membrane protein 1	14.1628	14.4524	14.2589	14.1175	14.7623	14.6699	14.0344	14.3691	14.7224	21884.1	0.253351	0.0844909	0.78149
Etohd2	13996	AW491659	ethanol decreased 2	2.5419	3.61135	4.42225	1.89742	4.0518	4.10274	5.34285	4.55705	4.53378	17.2516	0.386975	0.0847984	0.78149
Fam126a	84652	AB030242|Drctnnb1a	family with sequence similarity 126_ member A	10.0691	10.1815	10.1374	10.3445	10.3042	10.2886	10.3179	10.5147	10.7637	1294.01	0.238892	0.0846542	0.78149
Gm11517	629750	OTTMUSG00000001634	ubiquitin A-52 residue ribosomal protein fusion product 1 pseudogene	2.72846	1.08553	2.07977	0	4.21203	4.88531	2.28152	2.34999	2.44167	7.60639	0.306171	0.0848087	0.78149
Klhl28	66689	2810440N09Rik|4122402F11Rik|4931401E10Rik|Btbd5	kelch-like 28	7.66951	7.68898	7.74876	8.27982	7.96223	8.39657	8.14915	8.15381	8.49205	271.326	0.31025	0.0848022	0.78149
Riok2	67045	2010110K24Rik|2410085M17Rik	RIO kinase 2 (yeast)	7.84623	7.97292	7.48851	7.70138	8.06025	8.0005	7.88026	8.28754	8.29234	249.407	0.2973	0.0847211	0.78149
Rrad	56437	REM3|Rad	Ras-related associated with diabetes	6.0644	5.29106	5.49531	6.64422	4.664	5.14019	5.08006	5.98863	4.8432	47.6504	-0.413356	0.0845986	0.78149
Tomm40	53333	AW539759|Mom35|Tom40	translocase of outer mitochondrial membrane 40 homolog (yeast)	8.90489	8.77689	8.78816	8.26711	9.23827	9.23037	8.98007	8.9267	8.73653	475.763	0.286144	0.0846025	0.78149
Trim27	19720	AW538890|Gm19403|Rfp	tripartite motif-containing 27	8.77589	8.71274	8.78112	8.93328	8.67642	8.30402	8.70765	8.44003	8.35228	399.45	-0.263931	0.0848387	0.78149
Pgp	67078	1700012G19Rik|AI481330|AUM	phosphoglycolate phosphatase	8.10822	7.94034	7.54777	8.2756	8.39264	8.28213	8.18788	8.26849	8.57823	293.236	0.299746	0.0849121	0.781776
Adss	11566	AI314886|AS|Adss2	adenylosuccinate synthetase_ non muscle	11.6303	11.8284	11.2132	11.4652	11.8247	11.8913	11.2718	11.9542	12.2899	3430.44	0.28487	0.0854482	0.782033
Arhgap15	76117	5830480G12Rik	Rho GTPase activating protein 15	5.21632	4.55109	6.47923	4.45255	4.28593	4.4555	5.34285	3.93957	3.30238	29.9968	-0.403429	0.0852123	0.782033
Bmp2k	140780	4933417M22Rik|AA673486|AV128808|BIKE	BMP2 inducible kinase	7.57536	7.36487	7.99373	7.76302	7.62761	8.03232	7.90952	8.13289	8.69084	245.845	0.33882	0.0850494	0.782033
Irak1bp1	65099	4921528N06Rik|AI851240|Aabp3|Aip70|Simpl	interleukin-1 receptor-associated kinase 1 binding protein 1	5.39232	5.91825	6.05797	5.53682	6.53234	5.9072	6.07933	6.51033	6.43178	67.1338	0.386986	0.0853645	0.782033
Ms4a6c	73656	2200009H22Rik|2210417N07Rik	membrane-spanning 4-domains_ subfamily A_ member 6C	7.20275	7.27366	7.58058	7.20229	6.19141	6.35588	6.89224	6.82909	7.46018	132.811	-0.370281	0.085355	0.782033
Pabpc1	18458	PABP|Pabp1|PabpI|Pabpl1|ePAB	poly(A) binding protein_ cytoplasmic 1	13.8521	13.8355	13.6076	14.09	13.9815	14.0501	13.3921	14.4777	14.9182	17442.7	0.322728	0.0850258	0.782033
Slc16a11	216867	AB041591|MCT 11|MNCb-2717	solute carrier family 16 (monocarboxylic acid transporters)_ member 11	13.0807	12.6591	12.7934	13.1207	13.1846	13.2365	12.9382	13.2549	13.2094	8576.1	0.22346	0.085199	0.782033
Slc29a3	71279	4933435C21Rik|AW987637|Ent3	solute carrier family 29 (nucleoside transporters)_ member 3	9.08226	9.28493	9.11924	9.34153	9.35231	9.51194	9.08383	9.73018	9.83101	672.021	0.275132	0.085374	0.782033
Uhrf1bp1l	75089	2010319N22Rik|4930506D01Rik|AA589495|C80672|E030041M21Rik|mKIAA0701	UHRF1 (ICBP90) binding protein 1-like	10.4593	10.7946	10.4695	10.3323	10.7831	10.8107	10.4621	10.8278	11.0414	1641.8	0.245926	0.0854177	0.782033
Zfp473	243963	D030014N22Rik|Znf473|zfp-100	zinc finger protein 473	3.70696	2.72482	2.89817	0	0.981165	0	0.974876	0	0	2.896	-0.215638	0.0853847	0.782033
Zfp638	18139	AI323587|Np220|Zfml|Znf638|mNP220	zinc finger protein 638	10.0506	10.3018	10.3954	10.2973	10.381	10.5754	10.2747	10.7118	10.6258	1363.83	0.233841	0.0852876	0.782033
Zfp677	210503	A830058L05Rik|Tce8	zinc finger protein 677	3.95146	1.69791	3.79801	4.26077	4.71839	4.4555	4.34408	2.34999	6.52152	23.1486	0.370146	0.0853936	0.782033
4930513N10Rik	319960	-	RIKEN cDNA 4930513N10 gene	2.5419	1.69791	0	2.47053	3.87153	4.73872	3.27639	1.0176	3.72136	8.09444	0.314949	0.0857378	0.782982
Cachd1	320508	1190007F10Rik|AI852726|B430218L07Rik|Vwcd1|mKIAA1573	cache domain containing 1	8.27101	8.35061	8.26493	7.87333	7.69697	8.01649	7.86838	7.92359	7.81283	259.576	-0.287109	0.0858934	0.782982
Clec4e	56619	C86253|Clecsf9|Mincle	C-type lectin domain family 4_ member e	0	3.85458	4.62455	0	0	0	0	0	0	4.12595	-0.188284	0.0859288	0.782982
Ing4	28019	D6Wsu147e|D6Xrf92|p29ING4	inhibitor of growth family_ member 4	8.73836	8.90737	8.72354	8.42417	8.31534	8.20512	8.78231	8.25887	8.19204	368.574	-0.290615	0.0857664	0.782982
Msl2	77853	E130103E02Rik|Msl2l1|Rnf184	male-specific lethal 2 homolog (Drosophila)	10.0174	10.3095	10.1888	10.0675	10.0824	9.97049	9.9209	9.73018	9.77006	1035.1	-0.22832	0.0856933	0.782982
Pbdc1	67683	2610029G23Rik	polysaccharide biosynthesis domain containing 1	8.05688	8.21553	7.72695	7.66955	6.7826	7.39678	7.54949	7.92359	7.59859	208.062	-0.343459	0.0858548	0.782982
Qser1	99003	4732486I23Rik|AI502974	glutamine and serine rich 1	10.34	10.1261	10.464	10.3333	10.4748	10.5897	10.297	10.7319	10.7415	1415.8	0.233116	0.0858618	0.782982
Rpl39l	68172	4930517K11Rik	ribosomal protein L39-like	5.59787	6.16381	6.29385	6.16716	5.05067	5.10071	6.21676	5.3917	4.38868	51.8011	-0.409974	0.0858143	0.782982
Scaper	244891	C430017I08|D530014O03Rik|Zfp291	S phase cyclin A-associated protein in the ER	10.3771	10.653	10.7347	10.4047	10.6005	10.9622	10.4532	11.0343	11.0497	1684.15	0.258106	0.0859335	0.782982
Sdhb	67680	0710008N11Rik	succinate dehydrogenase complex_ subunit B_ iron sulfur (Ip)	10.8935	10.5798	11.0339	10.9311	11.142	11.2354	11.8878	11.1218	10.499	2178.75	0.311238	0.0861976	0.784615
Smim11	68936	1190017O12Rik|C21orf51|Fam165b	small integral membrane protein 11	9.02997	9.39483	9.47813	9.43159	8.6346	9.09881	9.5567	8.8097	8.07834	556.5	-0.336485	0.0861843	0.784615
Rassf8	71323	5133400D11Rik|AA815821|AW123240|Hoj1|mHoj-1	Ras association (RalGDS/AF-6) domain family (N-terminal) member 8	5.05124	4.86066	4.56022	4.5112	5.51749	5.9072	5.34285	5.46045	5.0013	35.7856	0.408874	0.0863357	0.785055
Setdb2	239122	Clld8|Gm293|KMT1F	SET domain_ bifurcated 2	0	2.12646	0	5.11329	0	0	0.974876	0	0	4.21623	-0.196009	0.0863734	0.785055
Vash1	238328	AI834978|D930046M13Rik|G630009D10Rik	vasohibin 1	4.78291	5.24911	5.88493	4.86608	4.35623	3.5198	5.16015	4.20299	4.22734	27.7415	-0.410211	0.0863666	0.785055
[truncated: 22,553 more rows]
